# Supplementary material for: Speed of lung inflation at birth influences the initiation of lung injury in preterm lambs
Source: JCI Insight. 2024 Aug 6;9(18):e181228. doi: 10.1172/jci.insight.181228 (PMC11457856; doi:10.1172/jci.insight.181228)
Supplement: Supplemental tables 2-6 [file jciinsight-9-181228-s144.xlsx]

## Sheet: Contents
Contents
Sheet Title	Contents
2. 15min non-dependent	Online Supplementary Table 2. Proteomic data for Study 1, 15 min non-dependent lung
3. 15min dependent	Online Supplementary Table 3. Proteomic data for Study 1, 15 min dependent lung
4. 90min non-dependent	Online Supplementary Table 4. Proteomic data for Study 2, 90 min non-dependent lung
5. 90min dependent	Online Supplementary Table 5. Proteomic data for Study 2, 90 min dependent lung
6. Diff. expressed proteins	Online Supplementary Table 6. Differentially expressed proteins identified in study 1 and study 2 treatment groups

## Sheet: 2. 15min non-dependent 
								Unventilated Control - Normalised MS Intensity													F415 Normalised MS Intensity								F615 Normalised MS Intensity										F815 Normalised MS Intensity								F415 EdgeR Results
Majority.protein.IDs	Gene.Name.Sheep	Gene.Name.Human	Protein.Name	Entry.Name	Protein.IDs	Fasta.headers	Score	UVC.L10.ND.T1	UVC.L12.ND.T2	UVC.L13.ND.T4	UVC.L14.ND.T5	UVC.L15.ND.T7	UVC.L16.ND.T8	UVC.L17.ND.T10	UVC.L18.ND.T11	UVC.L21.ND.T13	UVC.L22.ND.T15	UVC.L23.ND.T16	UVC.L41.ND.T16	UVC.L43.ND.T16	F4.L60.ND.T1	F4.L63.ND.T2	F4.L66.ND.T4	F4.L71.ND.T7	F4.L74.ND.T9	F4.L77.ND.T10	F4.L79.ND.T12	F4.L84.ND.T13	F6.L59.ND.T1	F6.L62.ND.T3	F6.L67.ND.T4	F6.L68.ND.T6	F6.L72.ND.T7	F6.L75.ND.T9	F6.L76.ND.T10	F6.L80.ND.T12	F6.L82.ND.T13	F6.L88.ND.T15	F8.L58.ND.T1	F8.L61.ND.T3	F8.L64.ND.T4	F8.L65.ND.T6	F8.L70.ND.T7	F8.L73.ND.T9	F8.L78.ND.T11	F8.L81.ND.T12	Majority.Protein.ID	Gene.Name.Human	logFC
C5IJ99	RHOA	RHOA	RHOA (Ras homolog family member A)	C5IJ99_SHEEP	tr|C5IJ99|C5IJ99_SHEEP;tr|W5Q4M2|W5Q4M2_SHEEP;tr|W5QDT4|W5QDT4_SHEEP;tr|W5QER2|W5QER2_SHEEP	tr|C5IJ99|C5IJ99_SHEEP RHOA OS=Ovis aries OX=9940 GN=RHOA PE=2 SV=1;tr|W5Q4M2|W5Q4M2_SHEEP Transforming protein RhoA OS=Ovis aries OX=9940 GN=LOC101106246 PE=4 SV=1;tr|W5QER2|W5QER2_SHEEP Ras homolog family member C OS=Ovis aries OX=9940 GN=RHOC PE=4 SV=1	110.53	41489.5	43771.5	32628.1	38550.7	33197.7	39148.5	38365	44089.9	39905.9	36911.3	40110.5	36199.7	28808.7	52156.5	47926.8	53380.3	49341.5	53911.7	50383.3	53239.3	49306.3	54448.3	50482.3	55538.6	52895.7	52590.9	46587.1	53550	47858.2	54419.3	48769.9	49663.8	50150.4	51943.8	52890	48090.6	50235.1	44762.6	44707.8	C5IJ99	RHOA	0.43257
W5PKD3	GNAI2	GNAI2	G protein subunit alpha i2	W5PKD3_SHEEP	tr|W5PKD3|W5PKD3_SHEEP;tr|W5PL48|W5PL48_SHEEP;tr|W5Q707|W5Q707_SHEEP;tr|W5Q708|W5Q708_SHEEP;tr|W5QB08|W5QB08_SHEEP;tr|W5QD94|W5QD94_SHEEP	tr|W5PKD3|W5PKD3_SHEEP G protein subunit alpha i2 OS=Ovis aries OX=9940 GN=GNAI2 PE=4 SV=1	285.36	73688.5	81008.7	69281.8	70318.5	60551.2	68461.6	79521.2	79836.9	74507.4	73232.1	80689.7	76649.8	60204.4	106731	92755.3	95243.3	92924.7	95854.6	102285	94615.7	86296.4	97959.8	87008	102116	91920.8	89581.9	78574.9	85464.1	90103	86594.3	93028	93359.8	92881.6	99920.7	92661.5	86993	89349.5	91178.8	85418.8	W5PKD3	GNAI2	0.394204
P04074	ATP1A1	ATP1A1	Sodium/potassium-transporting ATPase subunit alpha-1	AT1A1_SHEEP	sp|P04074|AT1A1_SHEEP;tr|W5P471|W5P471_SHEEP;tr|W5PEP1|W5PEP1_SHEEP;tr|W5PEY3|W5PEY3_SHEEP;tr|W5PZF8|W5PZF8_SHEEP;tr|W5QG59|W5QG59_SHEEP	sp|P04074|AT1A1_SHEEP Sodium/potassium-transporting ATPase subunit alpha-1 OS=Ovis aries OX=9940 GN=ATP1A1 PE=1 SV=1;tr|W5QG59|W5QG59_SHEEP Sodium/potassium-transporting ATPase subunit alpha OS=Ovis aries OX=9940 GN=ATP1A1 PE=3 SV=1	323.31	72252.2	72258	59316.4	67046.9	58677.8	60355.5	73178.4	73005.5	80031.6	65549.4	70810.1	66382.6	50962.7	85566.7	87720.6	94290.7	83776.2	86884.4	84757.1	93902.1	82077.6	83134.2	85204	88459.5	80128.2	84157.9	68973.9	85514.7	82260.5	88617.2	82430.2	87856.3	81369.3	89537.1	87093.2	83142	90086.6	84189.1	79861.3	P04074	ATP1A1	0.384816
W5PDG3	LOC114110581	GAPDH	Glyceraldehyde-3-phosphate dehydrogenase	W5PDG3_SHEEP	tr|W5PDG3|W5PDG3_SHEEP	tr|W5PDG3|W5PDG3_SHEEP Glyceraldehyde-3-phosphate dehydrogenase OS=Ovis aries OX=9940 GN=LOC114110581 PE=3 SV=1	323.31	340928	322480	343789	333512	345701	335790	341924	347124	352875	361982	330062	336554	333134	299964	296048	318194	293249	308021	278771	280373	293634	292108	311858	280667	310216	298363	294356	308660	311353	305194	299745	327046	329561	304570	342253	301448	314313	309312	317177	W5PDG3	GAPDH	-0.201898
W5QHH5	RBM8A	RBM8A	RNA-binding protein 8A	W5QHH5_SHEEP	tr|W5QHH5|W5QHH5_SHEEP	tr|W5QHH5|W5QHH5_SHEEP RNA-binding protein 8A OS=Ovis aries OX=9940 GN=RBM8A PE=3 SV=1	237.42	36161	31355.6	34472.9	32998.4	36053	36837	31799.7	33070.7	33513.1	29736.1	31404.4	32189.2	36517.6	27442.5	30231.2	26235.4	25583.5	29270.3	25968.9	26543.3	29046	27455.6	31772.3	30335.3	28547.2	28000.8	27521	29744.8	30314.5	27764.6	26763.8	27530.3	29707.9	29871.7	30687.1	27501.9	30974.2	27313	28325.5	W5QHH5	RBM8A	-0.284994
W5PVE3	LOC101115252	POR	NADPH--cytochrome P450 reductase	W5PVE3_SHEEP	tr|W5PVE3|W5PVE3_SHEEP	tr|W5PVE3|W5PVE3_SHEEP NADPH--cytochrome P450 reductase OS=Ovis aries OX=9940 GN=LOC101115252 PE=4 SV=1	90.559	28832.4	31208.8	27064.5	29171	25005.8	29401.3	27615.7	27071.2	31061.8	27371.8	31686.5	29335.7	25547.2	34033.1	38873.4	35775.4	36809.5	36016.3	36143.5	31007.7	35393.8	31273.3	30631.7	31568.5	36251.9	34201.4	32265.7	38231.4	37539.1	35151.1	31990.7	37844.3	34621.9	36077.1	32915.8	34119.9	32312	32234.3	32349	W5PVE3	POR	0.317552
W5Q5N9	KRT8	KRT8	Keratin 8	W5Q5N9_SHEEP	CON__REFSEQ:XP_092267;CON__REFSEQ:XP_932229;tr|W5Q5N9|W5Q5N9_SHEEP	tr|W5Q5N9|W5Q5N9_SHEEP Keratin 8 OS=Ovis aries OX=9940 GN=KRT8 PE=3 SV=1	323.31	548433	548970	642029	607422	613399	602794	590510	455354	502465	514097	513115	493616	628583	444561	455900	411498	381871	460437	368122	438864	481763	448948	478453	422659	501214	440926	479212	450595	385057	444630	490295	452351	450682	385823	411016	397799	455054	440386	468463	W5Q5N9	KRT8	-0.376518
W5PB89	BCAP31	BCAP31	B-cell receptor-associated protein	W5PB89_SHEEP	tr|W5PB89|W5PB89_SHEEP	tr|W5PB89|W5PB89_SHEEP B-cell receptor-associated protein OS=Ovis aries OX=9940 GN=BCAP31 PE=3 SV=1	29.345	21390.5	22355.7	16695.9	17692.5	15573	16604.1	17600.7	20041.1	20160.7	18933	20834.7	19234.9	12811.1	21224.1	24869.4	24217.9	23741.9	27140.5	27054.9	23335.2	25052.6	24567.5	22942.5	24551.5	25827.3	23427.8	20683.1	24339.6	24153.9	25922.9	22466.8	25071.2	23709.1	24578.2	24167.5	19262.3	25095.6	25779.9	22243.5	W5PB89	BCAP31	0.413356
W5NW35	MYOF	MYOF	Myoferlin	W5NW35_SHEEP	tr|W5NW35|W5NW35_SHEEP	tr|W5NW35|W5NW35_SHEEP Myoferlin OS=Ovis aries OX=9940 GN=MYOF PE=3 SV=1	158	25905.8	22555.3	24541.2	23835.6	21146.8	26545	26065.3	25804.6	28578.6	24791.9	23621.1	26504.6	19534.6	29118.5	32862.2	29363.2	31223.3	30662.1	35234.5	30241.3	31347	29355.9	32667.7	29939.6	26213.9	29269.1	24762.7	30012.9	31018.2	33757.2	28513.9	34686.8	30170.7	35947.2	33544.8	29267.6	30207.6	31078.2	27198.7	W5NW35	MYOF	0.347156
W5NZR9	PSMC1	PSMC1	Proteasome 26S subunit, ATPase 1	W5NZR9_SHEEP	tr|W5NZR9|W5NZR9_SHEEP	tr|W5NZR9|W5NZR9_SHEEP Proteasome 26S subunit, ATPase 1 OS=Ovis aries OX=9940 GN=PSMC1 PE=3 SV=1	250.34	26129.6	28839.1	23631.6	25011.5	21640.7	24370.6	27891.9	29238.5	27910.3	26002.1	29710.3	26722.4	21234.6	34737	32885.4	32058.9	28874.3	34482.1	30384.9	30811.6	34775.3	31195.5	34117	36263	33884.8	34212.7	29068	33112	29837.5	30400.8	31818.6	36236	31380	33617.4	33945.1	32416.8	32961	33225.4	30381.9	W5NZR9	PSMC1	0.314773
W5NSD5	LOC114113232	RAP1B	small monomeric GTPase (EC 3.6.5.2)	W5NSD5_SHEEP	tr|W5NSD5|W5NSD5_SHEEP	tr|W5NSD5|W5NSD5_SHEEP RAP1B, member of RAS oncogene family OS=Ovis aries OX=9940 GN=LOC114113232 PE=3 SV=1	211.52	53927	57041.7	44461.5	46757.5	41430.1	46384.2	53592.8	54312.8	54906.2	48799.7	55372.7	49746	37889	60060.5	58830	58093.6	60288.4	66349.3	64369.4	69756.6	62092.8	62610.6	55919.8	61255.6	61713.8	66572.1	51857.8	62122.6	61826.7	56244.7	63278.2	61549.7	53931.6	63732.8	60082.5	56727.1	59046	57971.1	56691.2	W5NSD5	RAP1B	0.333308
W5P640	LMNA	LMNA	Lamin A/C	W5P640_SHEEP	tr|W5P640|W5P640_SHEEP	tr|W5P640|W5P640_SHEEP Lamin A/C OS=Ovis aries OX=9940 GN=LMNA PE=3 SV=1	323.31	375491	338129	432222	365652	407186	369951	337990	327090	360847	345494	347697	338701	374428	324494	309835	278465	293279	301145	329247	309505	310994	312908	311140	300184	342660	319101	344800	294988	330001	306414	320600	302296	309248	309553	323407	302123	302178	309377	321821	W5P640	LMNA	-0.241987
W5QFH6	KRAS	KRAS	KRAS proto-oncogene, GTPase	W5QFH6_SHEEP	tr|W5QFH6|W5QFH6_SHEEP;tr|W5QFH7|W5QFH7_SHEEP	tr|W5QFH6|W5QFH6_SHEEP KRAS proto-oncogene, GTPase OS=Ovis aries OX=9940 GN=KRAS PE=4 SV=1;tr|W5QFH7|W5QFH7_SHEEP KRAS proto-oncogene, GTPase OS=Ovis aries OX=9940 GN=KRAS PE=4 SV=1	65.653	4538.83	4592.55	4898.22	5373.82	4321.97	4838.84	4910.54	5175.63	3351.33	3818.9	3580.87	4157.88	4964.21	6494.13	7220.74	5804.32	5457.51	5935.49	6740.08	5536.39	5672.04	6966.55	5101.33	5166.05	6209.63	5727.01	5071.19	6136.31	5458.12	4978.35	5329.44	5340.87	5763.94	5918.79	5664.72	5642.83	6170.39	5428.81	6800.25	W5QFH6	KRAS	0.439741
W5QC22	CD47	CD47	Integrin-associated protein	W5QC22_SHEEP	tr|W5QC22|W5QC22_SHEEP	tr|W5QC22|W5QC22_SHEEP Integrin-associated protein OS=Ovis aries OX=9940 GN=CD47 PE=4 SV=1	9.1225	22448.3	23296.7	19414.4	18487	15077.8	19181	20746.5	19193.4	22823.2	20956	19070	20042	15841	22583.8	23966.4	24798.7	27599.1	26266.4	25428	26989.8	23867.1	25027.6	25325.7	28806.9	22744.1	24875.9	20328.4	22648.8	25719.2	25634	23223.1	26000.6	21818.9	27089.5	25165.2	25497.1	24275.2	25509.2	23926.6	W5QC22	CD47	0.35175
W5Q501	LOC101115640	GNAS	Guanine nucleotide-binding protein G(s) subunit alpha isoforms short	W5Q501_SHEEP	tr|W5Q501|W5Q501_SHEEP	tr|W5Q501|W5Q501_SHEEP Guanine nucleotide-binding protein G(s) subunit alpha isoforms short OS=Ovis aries OX=9940 GN=LOC101115640 PE=3 SV=1	141.63	45313.3	49254.8	36110	43322.5	38979.3	38780.7	45404.6	45075.6	44179.1	41791.6	41943.5	44367.5	33754.5	51187.5	49800.3	54288.6	48218	57408.3	52161.7	53613.3	48595.5	51217.4	49182.4	57189.2	44801.5	46437.6	42565	47310	49179.6	52709.7	52021.2	48744.1	45914.2	51285.5	50240	49024.9	51278.2	46333.4	46656.8	W5Q501	GNAS	0.299445
W5PPF3	LOC101105324	LUC7L2	Putative RNA-binding protein Luc7-like 2	W5PPF3_SHEEP	REV__tr|W5PJ23|W5PJ23_SHEEP;tr|W5PPF2|W5PPF2_SHEEP;tr|W5PPF3|W5PPF3_SHEEP	tr|W5PPF2|W5PPF2_SHEEP Putative RNA-binding protein Luc7-like 2 OS=Ovis aries OX=9940 GN=LOC101105324 PE=3 SV=1;tr|W5PPF3|W5PPF3_SHEEP Putative RNA-binding protein Luc7-like 2 OS=Ovis aries OX=9940 GN=LOC101105324 PE=3 SV=1	114.72	50660	48389.8	55284.6	51066.9	58627	53722.1	53301.4	48879.9	56009.9	50312.4	49305.8	46073.2	54514.7	47172.8	45654.7	43998.5	40347.9	47837.1	42424.2	44648.9	44780.4	49206.5	48001.1	44943	47126.4	43784.7	44993.1	45672.3	42629.4	46284.3	42541.6	50326.7	44667.2	45434.7	50871.9	46494.9	45086.3	45613.2	47173.5	W5PPF3	LUC7L2	-0.221845
B2LYK6	RAB7A	RAB7A	RAB7A, member RAS oncogene family (RAS oncogene family-like 7A)	B2LYK6_SHEEP	tr|B2LYK6|B2LYK6_SHEEP	tr|B2LYK6|B2LYK6_SHEEP RAB7A, member RAS oncogene family OS=Ovis aries OX=9940 GN=RAB7A PE=2 SV=1	108.74	30266.3	30659.8	27538.9	32128.7	28506.3	30647.2	32866.2	31506.8	32345.3	29778.7	32355.9	32271.4	23709	38722.5	35572.7	39223.9	33962.3	35416.9	35105	35291.1	35163.4	34228.5	33478.5	35586	34498.1	35254.7	29705.1	34487.7	37108.2	35995.9	33796.8	38469.8	34251.2	36502.7	34896.3	34128.4	35144.8	33473.9	34755	B2LYK6	RAB7A	0.248368
W5QG75	RPS3A	RPS3A	40S ribosomal protein S3a	W5QG75_SHEEP	tr|W5NU95|W5NU95_SHEEP;tr|W5P6A3|W5P6A3_SHEEP;tr|W5PA45|W5PA45_SHEEP;tr|W5Q8V4|W5Q8V4_SHEEP;tr|W5QE85|W5QE85_SHEEP;tr|W5QG75|W5QG75_SHEEP;tr|W5QGN8|W5QGN8_SHEEP	tr|W5P6A3|W5P6A3_SHEEP 40S ribosomal protein S3a OS=Ovis aries OX=9940 GN=RP;tr|W5PA45|W5PA45_SHEEP 40S ribosomal protein S3a OS=Ovis aries OX=9940 GN=RPS3A PE=3 SV=1;tr|W5QG75|W5QG75_SHEEP 40S ribosomal protein S3a OS=Ovis aries OX=9940 GN=RPS3A PE=3 SV=1	34.993	51452.2	56526.4	49866.5	47513.2	55345.2	50778.1	54161.3	54304.8	51214.1	44873.8	58753	48478.2	32505.2	42739.7	42570.7	42974.1	33425.3	38390.8	32142.3	34934.8	39143.7	38555.5	41996	41907.2	40643.9	34907.3	36258.5	39571.6	39481.1	38075	34150	42220.4	42371.9	39967.8	45897.8	36805.5	42312.9	40611.2	39843.5	W5QG75	RPS3A	-0.397904
W5NUG0	GOT2	GOT2	Aspartate aminotransferase	W5NUG0_SHEEP	tr|W5NUG0|W5NUG0_SHEEP	tr|W5NUG0|W5NUG0_SHEEP Aspartate aminotransferase OS=Ovis aries OX=9940 GN=GOT2 PE=3 SV=1	235.03	100581	96703	98813.3	95864.1	105637	97770.7	92888.8	84273.8	91145	88423.7	85093	89138.1	98345.5	84837.4	87893.3	72325.6	76162.4	80707.4	64369.5	78301.6	81478.9	81652.5	84824.3	85440.4	94299.4	78423.6	88594.7	80412.5	76482.5	77566.1	77640.6	85686	82227.6	76566.1	84035.4	81003.9	79270.1	74141.5	79412.8	W5NUG0	GOT2	-0.267946
W5PRF0	LOC114113228	SUB1	Activated RNA polymerase II transcriptional coactivator p15	W5PRF0_SHEEP	tr|W5PRF0|W5PRF0_SHEEP	tr|W5PRF0|W5PRF0_SHEEP Activated RNA polymerase II transcriptional coactivator p15 OS=Ovis aries OX=9940 GN=LOC114113228 PE=3 SV=1	286.88	70826.8	69485	80707.8	76211	94302.3	71710.2	72746.9	73751.5	80137.7	80018.3	59253.3	69713.1	96397	60706.6	57875.1	64032	57256.2	64434.6	56626.3	64100.2	61219.1	68275.9	65698.8	59570.3	62627.7	63444.1	69871	64564.3	68559.1	64411.2	70328.6	60513.4	65322.8	60672	60249.3	66082.8	65657.4	66034.9	73143	W5PRF0	SUB1	-0.333367
W5PD82	CALD1	CALD1	Caldesmon 1	W5PD82_SHEEP	REV__tr|W5Q0V0|W5Q0V0_SHEEP;tr|W5PD77|W5PD77_SHEEP;tr|W5PD82|W5PD82_SHEEP	tr|W5PD77|W5PD77_SHEEP Caldesmon 1 OS=Ovis aries OX=9940 GN=CALD1 PE=4 SV=1;tr|W5PD82|W5PD82_SHEEP Caldesmon 1 OS=Ovis aries OX=9940 GN=CALD1 PE=4 SV=1	323.31	199889	162106	220847	183991	215760	180729	178120	164589	176309	175377	186425	184402	189698	153511	157530	144505	139728	148527	147406	165442	170318	171124	159918	151538	163455	161457	181461	160948	162804	153573	163360	140231	161299	142702	157198	143278	169221	159152	155747	W5PD82	CALD1	-0.278803
W5P4X4	LOC101109899	HNRNPA1	Heterogeneous nuclear ribonucleoprotein A1-like	W5P4X4_SHEEP	tr|W5NXE5|W5NXE5_SHEEP;tr|W5NYJ6|W5NYJ6_SHEEP;tr|W5P4X4|W5P4X4_SHEEP;tr|W5PM47|W5PM47_SHEEP;tr|W5PVW0|W5PVW0_SHEEP;tr|W5PVW1|W5PVW1_SHEEP;tr|W5Q0H5|W5Q0H5_SHEEP;tr|W5Q400|W5Q400_SHEEP	tr|W5NXE5|W5NXE5_SHEEP Helix-destabilizing protein OS=Ovis aries OX=9940 GN=LOC101104501 PE=4 SV=1;tr|W5P4X4|W5P4X4_SHEEP Heterogeneous nuclear ribonucleoprotein A1-like OS=Ovis aries OX=9940 GN=LOC101109899 PE=4 SV=1;tr|W5Q400|W5Q400_SHEEP Helix-destabili	323.31	180258	167529	192252	183504	213884	190565	185404	187950	206645	182683	178280	168360	201737	173974	170093	165011	140299	157059	143450	163545	161140	167822	172449	149894	158681	152487	162237	169606	164110	164275	153643	175361	160270	163444	180187	173093	166291	167073	165589	W5P4X4	HNRNPA1	-0.236265
W5PPE7	NA	RPL17	60S ribosomal protein L17	W5PPE7_SHEEP	tr|K4P217|K4P217_SHEEP;tr|W5P1B4|W5P1B4_SHEEP;tr|W5P2V5|W5P2V5_SHEEP;tr|W5PDK8|W5PDK8_SHEEP;tr|W5PE72|W5PE72_SHEEP;tr|W5PKS4|W5PKS4_SHEEP;tr|W5PLA8|W5PLA8_SHEEP;tr|W5PPE7|W5PPE7_SHEEP;tr|W5PYN0|W5PYN0_SHEEP;tr|W5Q585|W5Q585_SHEEP;tr|W5Q9T9|W5Q9T9_SHEEP;tr|W5QAQ6|W5QAQ6_SHEEP;tr|W5QEI4|W5QEI4_SHEEP;tr|W5QFP6|W5QFP6_SHEEP	tr|K4P217|K4P217_SHEEP 60S ribosomal protein L17 OS=Ovis aries OX=9940 GN=RPL17 PE=2 SV=1;tr|W;tr|W5PPE7|W5PPE7_SHEEP 60S ribosomal protein L17 OS=Ovis aries OX=9940 PE=3 SV=1;tr|W5QEI4|W5QEI4_SHEEP 60S ribosomal protein L17 OS=Ovis aries OX=9940 PE=3 SV=1	27.324	10060.2	10972.2	9958.54	9763.76	11519.3	11532.2	13760.9	14672.6	12209.5	9501.62	13591.9	11423.7	6038.22	9280.86	6822.32	8752.05	5563.81	6973.8	6412.93	6280.32	7965.07	8214.59	8724.33	6451.33	7804.54	7169.32	5886.5	7589.6	5977.06	6704.39	6463.12	7904.27	7058.4	7602.93	8374.62	6715.62	7777.96	5758.51	8149.38	W5PPE7	RPL17	-0.620389
W5Q3E0	THY1	THY1	Thy-1 antigen	W5Q3E0_SHEEP	tr|W5Q3E0|W5Q3E0_SHEEP	tr|W5Q3E0|W5Q3E0_SHEEP Thy-1 antigen OS=Ovis aries OX=9940 GN=THY1 PE=4 SV=1	72.289	15541	14348.2	8513.13	11291.1	7532.85	10234.4	12185.4	10918.7	14915.9	12668.8	14647.3	12679.2	6381.93	18820.4	16182.7	19807	20334.9	17231.1	20274.1	18128.5	16242.4	13856.6	17234.9	16559	14586.4	15853.3	11592.3	14046.9	19623.3	17018.3	17636.7	13841.3	11302.2	14989.4	17035.2	12997.2	17440.5	15061.9	12718.7	W5Q3E0	THY1	0.653989
W5PHN9	F11R	F11R	Junctional adhesion molecule 1	W5PHN9_SHEEP	tr|W5PHN9|W5PHN9_SHEEP	tr|W5PHN9|W5PHN9_SHEEP Junctional adhesion molecule 1 OS=Ovis aries OX=9940 GN=F11R PE=3 SV=1	16.192	14484.3	14383.1	14709.2	14727.9	12011.1	14993.7	14450.6	14776.5	18757.7	13155.2	16829.9	14046.3	12138	18410	18760.9	16447.1	17469.6	18441.3	18280.2	19181.8	19481.2	19169.1	16841.9	19821.9	19202.1	18302.1	15321.1	17587.2	18187	20693.8	17128.2	18579.2	18090.5	20153	19356.5	16308.9	18254.9	20070.5	17154.8	W5PHN9	F11R	0.328974
W5PIG2	YES1	YES1	Tyrosine-protein kinase	W5PIG2_SHEEP	tr|W5PIG2|W5PIG2_SHEEP;tr|W5QII1|W5QII1_SHEEP;tr|W5QII2|W5QII2_SHEEP	tr|W5PIG2|W5PIG2_SHEEP Tyrosine-protein kinase OS=Ovis aries OX=9940 GN=YES1 PE=3 SV=1	18.537	14036.9	10685.2	11435.6	11817.4	10475.7	11546.9	11218.3	10913.1	11948.9	13258.8	13194.3	11203	9643.83	13789.8	16210.8	15352	15584.5	17172.2	13316.7	14606.1	13003.7	14535	15654.8	15343.3	13757.5	15157.1	12125.8	15546.3	17815.4	17956.3	15632.3	15662.1	14136.2	15376.3	15006.9	15436.8	12923.4	15929.3	14355.6	W5PIG2	YES1	0.353572
W5NPI1	BCLAF1	BCLAF1	BCL2 associated transcription factor 1	W5NPI1_SHEEP	tr|W5NPI1|W5NPI1_SHEEP	tr|W5NPI1|W5NPI1_SHEEP BCL2 associated transcription factor 1 OS=Ovis aries OX=9940 GN=BCLAF1 PE=3 SV=1	77.298	34488.2	35231.7	35731.2	35957	41640.8	33935.4	36562.1	31102.3	35768.5	35237.4	35993.7	38004.2	34549.1	32200.7	32231.7	30442.8	27396.2	31400.7	29442.1	31795	31533.9	32539	33166.8	31350.1	34792.6	28784.4	33970	31207	31184.6	31983.1	29780.5	32451.9	30213.1	32414.5	31674.5	30876.1	30920.7	32866.1	29517	W5NPI1	BCLAF1	-0.213351
W5P0E1	EWSR1	EWSR1	EWS RNA binding protein 1	W5P0E1_SHEEP	tr|W5P0E1|W5P0E1_SHEEP	tr|W5P0E1|W5P0E1_SHEEP EWS RNA binding protein 1 OS=Ovis aries OX=9940 GN=EWSR1 PE=3 SV=1	62.351	26453.1	29203.4	30113.2	28034.9	25442.9	27061.2	24811.5	24495.7	23010.6	24836.3	26041.1	21407.8	26164.3	19328.8	20750.7	20874.5	19062.4	23639.3	18731.5	20559.7	21483	21456.8	22854.3	23518.7	19576.4	19233.5	18544.7	21949.8	18813.7	20335.6	20833.9	22212.2	21397	18249.8	28163.9	21950.9	23146.3	24351.4	22832.9	W5P0E1	EWSR1	-0.335553
W5QFR8	NA	H3C1	Histone H3	W5QFR8_SHEEP	tr|W5NRD9|W5NRD9_SHEEP;tr|W5NRH6|W5NRH6_SHEEP;tr|W5NTE3|W5NTE3_SHEEP;tr|W5NTQ3|W5NTQ3_SHEEP;tr|W5PHG0|W5PHG0_SHEEP;tr|W5PHI6|W5PHI6_SHEEP;tr|W5QFL0|W5QFL0_SHEEP;tr|W5QFP9|W5QFP9_SHEEP;tr|W5QFR8|W5QFR8_SHEEP	tr|W5PHG0|W5PHG0_SHEEP Histone H3 OS=Ovis aries OX=9940 GN;tr|W5PHI6|W5PHI6_SHEEP Histone H3 OS=Ovis aries OX=9940 PE=3 SV=1;tr|W5QFP9|W5QFP9_SHEEP Histone H3 OS=Ovis aries OX=9940 PE=3 SV=1;tr|W5QFR8|W5QFR8_SHEEP Histone H3 OS=Ovis aries OX=9940 PE=3 SV=1	34.927	51776.3	59889.1	88830.9	92331.9	82047.3	88202.9	52777.7	73124.7	69724.1	69242.8	88147	88547.7	47437.8	47579	61705.8	40211.8	46302.9	40728.6	42984.4	56924.8	41598.5	44227.3	37826.9	48040.5	37385.3	52580.8	32856.9	50990.5	43149.5	43529.6	43425	43553.9	43548	51498.2	55153.7	35532.4	36708.5	39857.2	42228.2	W5QFR8	H3C1	-0.632321
W5PFL8	CD9	CD9	Tetraspanin	W5PFL8_SHEEP	tr|W5PFL8|W5PFL8_SHEEP	tr|W5PFL8|W5PFL8_SHEEP Tetraspanin OS=Ovis aries OX=9940 GN=CD9 PE=3 SV=1	88.351	44667	43630.6	44758.5	45652.2	37522	49035.6	49200.5	44931.4	52713.7	52957.1	46642.6	48535.2	35899.3	48033.8	59700.3	56602.4	63276.5	60679.2	63149.2	59692.3	50264.1	60091.9	52145.5	65152.8	63493.2	60898.1	56028.8	56510.8	59331.2	57543.5	57394.3	63860.7	57833.1	68946.9	50420	57034.2	56182.6	60121.7	56971.2	W5PFL8	CD9	0.330844
W5Q7Q6	EPHX1	EPHX1	Epoxide hydrolase	W5Q7Q6_SHEEP	tr|W5P6S3|W5P6S3_SHEEP;tr|W5Q7Q6|W5Q7Q6_SHEEP	tr|W5Q7Q6|W5Q7Q6_SHEEP Epoxide hydrolase OS=Ovis aries OX=9940 GN=EPHX1 PE=3 SV=1	291.75	85168.8	85210.5	84280.9	78196.9	71889.3	78328.4	92359.7	80558.7	84035.3	78289	85391.1	77663	53714.2	102136	106949	94960.9	97069.6	101739	96751.3	102001	98311.5	99151.6	96118.7	105586	111805	94556	80583.1	93007.2	104920	101299	102802	108142	97122.5	107235	101407	86981.2	101895	95716.7	92596.4	W5Q7Q6	EPHX1	0.328494
W5PHT5	BCAM	BCAM	Basal cell adhesion molecule (Lutheran blood group)	W5PHT5_SHEEP	tr|W5PHT5|W5PHT5_SHEEP	tr|W5PHT5|W5PHT5_SHEEP Basal cell adhesion molecule (Lutheran blood group) OS=Ovis aries OX=9940 GN=BCAM PE=4 SV=1	323.31	96289.5	95490.6	104126	106388	81555.4	105213	103449	93141.1	111297	96546.4	108320	109061	92931	122521	122883	111616	126405	134371	121619	118624	129207	130850	108567	130463	128406	136335	112960	132461	132171	136328	125164	124819	120518	156905	111488	131001	113526	131478	114007	W5PHT5	BCAM	0.299054
W5PZG7	PECAM1	PECAM1	Platelet and endothelial cell adhesion molecule 1	W5PZG7_SHEEP	tr|W5PZG7|W5PZG7_SHEEP;tr|W5PZG8|W5PZG8_SHEEP	tr|W5PZG7|W5PZG7_SHEEP Platelet and endothelial cell adhesion molecule 1 OS=Ovis aries OX=9940 GN=PECAM1 PE=4 SV=1;tr|W5PZG8|W5PZG8_SHEEP Platelet and endothelial cell adhesion molecule 1 OS=Ovis aries OX=9940 GN=PECAM1 PE=4 SV=1	141.46	42142.7	42726.3	37324.5	41327.7	36316	41747.8	39158.2	45808.1	45037.2	40551.2	48942.8	45555.1	32110.3	52248.6	49808.8	49541	48986.7	48084.3	52808.1	50684.4	48385.3	47650.6	48291.3	52041.4	47339.2	50848.1	39568.7	49242.8	50690.1	47658.4	46549.6	47614.4	46211.5	50786	48093.8	47719.7	47769.9	48895	46599.6	W5PZG7	PECAM1	0.272739
W5PCT5	NA	SLC25A6	ADP/ATP translocase	W5PCT5_SHEEP	tr|W5PCT5|W5PCT5_SHEEP;tr|W5Q3M2|W5Q3M2_SHEEP	tr|W5PCT5|W5PCT5_SHEEP ADP/ATP translocase OS=Ovis aries OX=9940 PE=3 SV=1	135.36	56877.1	59584.3	57848.3	61728.2	46980.2	52876.6	50232.7	49381.8	61296.9	50702.6	54378.4	50888	41733.6	79840.3	91937.9	73211.4	84013.4	71541.3	69681.2	75092.7	57080.3	59925	79069.6	80262.8	70523.4	81684.8	48769.5	62282.1	73305.2	71091.4	66106.9	95667.6	75238.1	87908	91817.2	53205.6	70045.7	67592.8	67337.8	W5PCT5	SLC25A6	0.495109
W5P2B2	NUCKS1	NUCKS1	Nuclear casein kinase and cyclin dependent kinase substrate 1	W5P2B2_SHEEP	tr|W5P2B2|W5P2B2_SHEEP	tr|W5P2B2|W5P2B2_SHEEP Nuclear casein kinase and cyclin dependent kinase substrate 1 OS=Ovis aries OX=9940 GN=NUCKS1 PE=4 SV=1	77.065	23818.1	21071.2	25140.7	20899.7	29318.9	22363.5	25293.5	22538.1	23082.7	23086.9	22533.1	22579.9	26413.2	21018.6	15589.9	20979.6	17791.1	19815.1	18278.1	18154.2	20178.1	18853.6	19635.1	17609.4	20012	18119.8	18681.5	18608.5	21827.4	19167.9	19275.4	17522	21523.6	17190.4	17552.8	20121.4	20699.2	22547.1	19225.8	W5P2B2	NUCKS1	-0.321214
W5Q9B2	ARHGDIA	ARHGDIA	Rho GDP dissociation inhibitor alpha	W5Q9B2_SHEEP	tr|W5Q9B2|W5Q9B2_SHEEP	tr|W5Q9B2|W5Q9B2_SHEEP Rho GDP dissociation inhibitor alpha OS=Ovis aries OX=9940 GN=ARHGDIA PE=3 SV=1	292.53	116118	108482	124246	117581	127387	116974	114773	117068	119233	121763	114044	112513	138047	91325.9	96183.3	114707	98424.9	106770	100002	97175.5	100909	119883	109898	99656.6	101788	110818	120212	102783	108351	101994	108991	97975.5	108874	90233	99444.1	106827	108871	100721	112491	W5Q9B2	ARHGDIA	-0.24251
W5PK95	HNRNPA2B1	HNRNPA2B1	Heterogeneous nuclear ribonucleoproteins A2/B1	W5PK95_SHEEP	tr|W5P1D6|W5P1D6_SHEEP;tr|W5P686|W5P686_SHEEP;tr|W5PK95|W5PK95_SHEEP;tr|W5Q4L0|W5Q4L0_SHEEP	tr|W5PK95|W5PK95_SHEEP Heterogeneous nuclear ribonucleoproteins A2/B1 OS=Ovis aries OX=9940 GN=HNRNPA2B1 PE=4 SV=1	323.31	289333	281249	325634	290343	361167	294756	299875	299569	321953	315089	291481	301318	352734	287845	258181	257280	236533	277006	250231	253623	284723	291298	266202	252893	265585	255810	279277	292466	266869	271885	272623	252202	264222	247368	266930	253817	270197	288292	280939	W5PK95	HNRNPA2B1	-0.234624
W5PEC3	ANXA6	ANXA6	Annexin	W5PEC3_SHEEP	tr|W5PEC3|W5PEC3_SHEEP	tr|W5PEC3|W5PEC3_SHEEP Annexin OS=Ovis aries OX=9940 GN=ANXA6 PE=3 SV=1	323.31	369189	340578	315807	349900	349325	337308	355447	340487	353542	354121	369956	345133	366350	442254	409396	410643	379928	413366	387849	460251	393702	421875	414710	483198	396183	390117	432347	400374	404032	415060	426241	404107	398484	470404	429517	493297	383176	424448	367047	W5PEC3	ANXA6	0.236453
W5PTN4	TMPO	TMPO	Thymopoietin	W5PTN4_SHEEP	tr|W5PTN4|W5PTN4_SHEEP	tr|W5PTN4|W5PTN4_SHEEP Thymopoietin OS=Ovis aries OX=9940 GN=TMPO PE=4 SV=1	75.512	18636.6	20442.2	15121.7	16601	14401.7	15119	17576.6	16484.3	17617	17597.6	19403.8	18641	11354.7	19447.1	24334.5	22477	20150	24177.4	22236.5	20370.2	23896.2	22895	22681.1	26915.1	25512.1	23401.1	21307	24205.9	22523	24206.6	20767	26502.4	20595.2	20388	22755.9	16899.4	22265.7	21990	21664.2	W5PTN4	TMPO	0.39391
W5NYH9	DNAJC8	DNAJC8	DnaJ heat shock protein family (Hsp40) member C8	W5NYH9_SHEEP	tr|W5NYH9|W5NYH9_SHEEP	tr|W5NYH9|W5NYH9_SHEEP DnaJ heat shock protein family (Hsp40) member C8 OS=Ovis aries OX=9940 GN=DNAJC8 PE=4 SV=1	36.475	48570.5	49880.4	55880.8	50112.1	55586.6	55928.4	52675.3	46099.3	51816.6	47497	52417.5	46164.2	50447	48543.4	43464	41847.4	40359.1	45207.7	40816.6	44309.4	45640.5	42356.8	44900.6	40944.3	46620.5	43606.9	50461.5	42813.5	41015.5	43852.2	39809.3	46850.2	45128.1	42957.5	48668.4	44171.4	44945.7	46843.2	44223.3	W5NYH9	DNAJC8	-0.22092
W5P181	NUDC	NUDC	Nuclear distribution protein C homolog	W5P181_SHEEP	tr|W5P181|W5P181_SHEEP	tr|W5P181|W5P181_SHEEP Nuclear distribution protein C homolog OS=Ovis aries OX=9940 GN=NUDC PE=3 SV=1	76.877	53870.6	51066.5	65666	55544.6	63879.1	53645	54422.6	51740.9	51673.3	57495.9	56190.4	54089.4	62096.6	48683.7	49283	45078.9	44033.4	51442.4	46967.7	47060.5	47322.6	54349.4	53758.3	48132.1	49460.6	48971.4	57067.8	49269.8	49981.1	50350.6	50822.9	47029	52155.9	42137.8	52336.5	47584.4	50643.1	46293.2	54172.5	W5P181	NUDC	-0.245009
W5NYX6	ELAVL1	ELAVL1	ELAV-like protein	W5NYX6_SHEEP	tr|W5NYX6|W5NYX6_SHEEP	tr|W5NYX6|W5NYX6_SHEEP ELAV-like protein OS=Ovis aries OX=9940 GN=ELAVL1 PE=3 SV=1	131.63	45383.2	40572.1	45712.1	42040.4	46317	41057.9	44524.8	39142.5	40488.4	41095.1	41343.4	39816.6	42020.9	39728.5	38405.1	32284.7	33794.8	37514.4	37170.5	37037.9	37735.2	40919.3	36799.5	39585.5	39463.6	35206.2	38124.6	37976.2	35889.8	42211.7	37512.7	36585.6	38261.9	35407.1	40200.9	37892.5	39443.6	36053.6	36518.8	W5NYX6	ELAVL1	-0.203804
W5PW39	LMNB2	LMNB2	Lamin B2	W5PW39_SHEEP	tr|W5PW39|W5PW39_SHEEP	tr|W5PW39|W5PW39_SHEEP Lamin B2 OS=Ovis aries OX=9940 GN=LMNB2 PE=3 SV=1	323.31	183091	171070	193962	187031	218858	178947	180876	160199	180031	174787	170079	166298	203006	172120	154733	150666	139375	171107	151767	158666	153831	161381	168503	168056	166993	151965	173119	155697	160931	159536	167163	160539	162480	156973	159202	159812	164949	163877	163665	W5PW39	LMNB2	-0.219187
B0FZL9	SRSF3	SRSF3	Pre-mRNA splicing factor SRP20-like protein (Serine and arginine rich splicing factor 3) (Serine and arginine rich splicing factor 3 transcript variant X1)	B0FZL9_SHEEP	tr|B0FZL9|B0FZL9_SHEEP;tr|W5Q7C1|W5Q7C1_SHEEP	tr|B0FZL9|B0FZL9_SHEEP Pre-mRNA splicing factor SRP20-like protein OS=Ovis aries OX=9940 GN=SRSF3 PE=2 SV=1	89.344	91999.1	86187	98615.8	84955.3	112699	88186.7	96014.6	99161.9	97946.9	95218.1	95596	90567.1	103143	87308.5	78576.4	78309.8	69863	89175.5	77704.4	76935.9	83674.5	89099.7	84349.7	81147.5	78438.7	72323.8	85209.5	94461.8	83048.4	78330.7	87034.7	76579.7	84650.8	72939.9	82835.3	77602.2	83550.1	85918.1	83505.6	B0FZL9	SRSF3	-0.250944
W5P3H8	IGF2R	IGF2R	Insulin like growth factor 2 receptor	W5P3H8_SHEEP	tr|W5P3H8|W5P3H8_SHEEP	tr|W5P3H8|W5P3H8_SHEEP Insulin like growth factor 2 receptor OS=Ovis aries OX=9940 GN=IGF2R PE=4 SV=1	323.31	121790	137117	126235	134036	114691	115125	135553	143438	149393	136130	141463	137113	103473	149862	163631	164971	148593	149463	177195	157084	143407	152794	164535	177178	143145	141684	148579	148234	153220	144844	149756	155652	140802	149286	160111	154385	157079	159331	144208	W5P3H8	IGF2R	0.265412
O77727	KRT15	KRT15	Keratin, type I cytoskeletal 15	K1C15_SHEEP	sp|O77727|K1C15_SHEEP;tr|W5Q6A4|W5Q6A4_SHEEP	sp|O77727|K1C15_SHEEP Keratin, type I cytoskeletal 15 OS=Ovis aries OX=9940 GN=KRT15 PE=2 SV=1;tr|W5Q6A4|W5Q6A4_SHEEP Keratin, type I cytoskeletal 15 OS=Ovis aries OX=9940 GN=LOC101117682 PE=3 SV=1	118.02	36714	38186.5	36714	41010.2	40706.1	41258.6	36015.1	34185.4	33554.9	39394.3	30826.4	35039.9	43675.8	34563.5	32729.9	27053.3	25911.5	28670.9	23897.6	32573.1	33019	34712.9	30245.7	30251.8	33614.7	30366.2	32423.3	28983.1	24584.8	30449.1	30481.5	33251	32644.1	29675.1	26219.8	28926.9	30974.7	28509.7	32170.5	O77727	KRT15	-0.331416
W5QDK8	ACIN1	ACIN1	Apoptotic chromatin condensation inducer 1	W5QDK8_SHEEP	REV__tr|W5PS86|W5PS86_SHEEP;tr|W5QDK8|W5QDK8_SHEEP	tr|W5QDK8|W5QDK8_SHEEP Apoptotic chromatin condensation inducer 1 OS=Ovis aries OX=9940 GN=ACIN1 PE=4 SV=1	195.18	69760.4	62612.5	75018.4	68173.6	80726	69790.5	67313.4	58198.8	75719.5	72404.4	63725.3	61051.2	73824	62194.8	60649.8	61864.1	57346.6	60584.1	53659.4	55208.3	56363.2	61703.9	67243.4	61500.3	61752.6	55560.2	63455.5	63878.4	60832.3	62508	57745.7	63814.3	59265.3	59585.9	67618.7	61018.3	57397.3	66160.2	65466.6	W5QDK8	ACIN1	-0.240927
W5Q7R8	JUP	JUP	Junction plakoglobin	W5Q7R8_SHEEP	tr|W5Q7R8|W5Q7R8_SHEEP	tr|W5Q7R8|W5Q7R8_SHEEP Junction plakoglobin OS=Ovis aries OX=9940 GN=JUP PE=3 SV=1	323.31	80950.4	76487.3	80943.2	86621.4	76666.5	83631.7	79213	72478.7	86515.5	78005.1	86005.4	81181	73304	89503.2	93075.1	97098.8	83939.1	91301.7	85517	93640	96004.3	91980.6	92407.4	90510.6	92185.8	91401.4	85548.9	89920.9	84976	91895.4	92737.8	95856.6	90653.1	104468	92907.3	100489	89317.6	85628.4	89038.6	W5Q7R8	JUP	0.186948
W5QI45	GPRC5A	GPRC5A	G protein-coupled receptor class C group 5 member A	W5QI45_SHEEP	tr|W5QI45|W5QI45_SHEEP	tr|W5QI45|W5QI45_SHEEP G protein-coupled receptor class C group 5 member A OS=Ovis aries OX=9940 GN=GPRC5A PE=4 SV=1	106.5	18413.9	18336.9	14736.3	19258.8	13093.9	19531.3	16728.5	17994.2	20308.6	14402.8	16111.6	16785.9	11959.5	20158.9	21443.4	21541.8	20358.9	22936.9	21562.8	24574.7	20481.1	19818	23830.9	21277	22552.5	23653.7	21934.3	22414.6	19960.2	20802.9	22171.9	24097.3	20600.2	24512.4	20063.1	21458.6	17462.3	17957.7	20818.9	W5QI45	GPRC5A	0.36946
W5NVC9	RAC1	RAC1	Rac family small GTPase 1	W5NVC9_SHEEP	tr|W5NVC9|W5NVC9_SHEEP;tr|W5Q7P7|W5Q7P7_SHEEP	tr|W5NVC9|W5NVC9_SHEEP Rac family small GTPase 1 OS=Ovis aries OX=9940 GN=RAC1 PE=4 SV=1;tr|W5Q7P7|W5Q7P7_SHEEP Rac family small GTPase 3 OS=Ovis aries OX=9940 GN=RAC3 PE=4 SV=1	33.237	39865.4	48029.2	33691.4	38876.8	27517	40515.5	42697.6	42175.1	37537.8	35955.4	43815.7	44237.7	37581.2	47224.3	46943.1	51403.7	47885.1	50442.6	47200.9	50358.1	48589	56961.9	46216.9	54210.4	47159.8	49374	42544.5	48841.3	49839.8	50450.1	45947.7	44472.9	45083	51719.3	48048.4	47974.6	46142.5	47449	44979.3	W5NVC9	RAC1	0.306288
W5NR06	NA	H2BC15	Histone H2B	W5NR06_SHEEP	tr|W5NR06|W5NR06_SHEEP;tr|W5NR98|W5NR98_SHEEP;tr|W5NRX3|W5NRX3_SHEEP;tr|W5NS71|W5NS71_SHEEP;tr|W5NS80|W5NS80_SHEEP;tr|W5Q9Y2|W5Q9Y2_SHEEP;tr|W5QA24|W5QA24_SHEEP;tr|W5QA51|W5QA51_SHEEP;tr|W5QAH2|W5QAH2_SHEEP;tr|W5QAW7|W5QAW7_SHEEP;tr|W5QFQ8|W5QFQ8_SHEEP;tr|W5QFS2|W5QFS2_SHEEP;tr|W5QHL3|W5QHL3_SHEEP	tr|W5NR06|W5NR06_SHEEP Histone H2B OS=Ovis aries OX=9940 PE=3 SV=1;tr|W5NRX3|W5NRX3_SHEEP Histone H2B OS=Ovis aries OX=9940 PE=3 SV=1;tr|W5NS71|W5NS71_SHEEP Histone H2B OS=O;tr|W5QFQ8|W5QFQ8_SHEEP Histone H2B OS=Ovis aries OX=9940 GN=LOC114109692 PE=3 SV=1	264.38	333112	344360	344845	342585	394965	366527	317259	302620	362021	303668	347628	316350	338214	324540	308964	257413	231013	282728	234828	284226	282208	245736	302629	251364	258228	274699	253293	312114	274861	287795	271852	330667	246385	296281	335746	273463	304266	300483	293525	W5NR06	H2BC15	-0.300745
W5P599	EPCAM	EPCAM	Epithelial cell adhesion molecule	W5P599_SHEEP	tr|W5P599|W5P599_SHEEP	tr|W5P599|W5P599_SHEEP Epithelial cell adhesion molecule OS=Ovis aries OX=9940 GN=EPCAM PE=3 SV=1	49.621	7780.68	7473.1	6618.92	6967.72	5404.28	6115.46	8444.4	6584.45	6685.62	6694.31	6929.69	6326.15	5072.94	9238.37	9362.55	8698.56	7077.11	8175.66	8776.87	9014.43	8171.38	8208.39	8400.05	9192.28	8242.51	8197.44	8935.67	8041.3	9079.81	10182.6	9225.41	7817.43	8108.43	8795.89	8568.84	8928.34	8791.54	7988.17	6595.76	W5P599	EPCAM	0.353962
W5QJ22	RHOJ	RHOJ	Ras homolog family member J	W5QJ22_SHEEP	tr|W5P784|W5P784_SHEEP;tr|W5QJ22|W5QJ22_SHEEP	tr|W5P784|W5P784_SHEEP Uncharacterized protein OS=Ovis aries OX=9940 PE=4 SV=1;tr|W5QJ22|W5QJ22_SHEEP Ras homolog family member J OS=Ovis aries OX=9940 GN=RHOJ PE=4 SV=1	13.779	6433.74	11058.6	5570.2	6638.86	4725.38	7671.29	8461.31	6461.35	7906.86	6290.23	7486.98	7244.12	3820.19	10898.2	11178.6	9809.16	8806.3	10067.5	8855.53	11286.7	10332.8	10222.8	8412.68	13406.8	10801.2	9539.68	9047.8	8917.66	9407.42	9948.39	10508.1	8155.7	10898.7	10039.3	8493.48	8562.91	9662.46	9819.09	8520.19	W5QJ22	RHOJ	0.55606
W5PD64	ARL8B	ARL8B	ADP ribosylation factor like GTPase 8B	W5PD64_SHEEP	tr|W5PD64|W5PD64_SHEEP	tr|W5PD64|W5PD64_SHEEP ADP ribosylation factor like GTPase 8B OS=Ovis aries OX=9940 GN=ARL8B PE=3 SV=1	52.184	16052.3	19420.2	18623.2	17802.6	15464.9	17795.6	17658.6	18569.4	19248.2	17559.5	18679.1	17888.2	13170.5	20814.4	21953.3	21884.7	23085.6	20529.7	23092	23193	17115.8	20301.1	20243.8	20966.5	22166.4	22983.2	20154.8	21307.8	22492.4	20579.5	20544.3	23807.3	20529.6	23316.5	22453	22611.9	18828.4	18025.2	21668.9	W5PD64	ARL8B	0.29145
Q6YNC8	H2AZ1	H2AZ1	Histone H2A.Z	H2AZ_SHEEP	sp|Q6YNC8|H2AZ_SHEEP;tr|W5PWZ1|W5PWZ1_SHEEP;tr|W5PY18|W5PY18_SHEEP	sp|Q6YNC8|H2AZ_SHEEP Histone H2A.Z OS=Ovis aries OX=9940 GN=H2AZ1 PE=2 SV=3;tr|W5PWZ1|W5PWZ1_SHEEP Histone H2A OS=Ovis aries OX=9940 GN=H2AZ1 PE=3 SV=1;tr|W5PY18|W5PY18_SHEEP Histone H2A OS=Ovis aries OX=9940 GN=LOC101118100 PE=3 SV=1	26.019	9330.29	10611.8	11389.5	10945.2	12187.2	11298.7	9838.99	10310.5	10383	9916.88	9416.14	9237.77	9337.96	9135.97	9590.76	7341.74	7730.3	7945.27	6851.57	8587.88	8277.17	9189.13	9852.8	8577.87	8180.61	8417.63	6901.55	8683.8	8312.18	7890.99	7739.59	9181.32	9562.13	8306.81	10186.9	7080.61	8532.24	8491.13	9534.32	Q6YNC8	H2AZ1	-0.335647
W5PND9	NA	U2AF1	U2 small nuclear RNA auxiliary factor 1	W5PND9_SHEEP	tr|W5PND9|W5PND9_SHEEP	tr|W5PND9|W5PND9_SHEEP Uncharacterized protein OS=Ovis aries OX=9940 PE=4 SV=1	60.935	27187.3	25890.2	26789.5	26264.7	28768.5	26630.7	24843.1	25660	28691.8	25791.7	25449.4	25583.9	27128	23096.2	24198	23765.1	20387	23217.5	20710.6	22707.6	24750.8	22895.8	26591.2	22642.9	21803.9	24957	20654.9	26049.7	23457.9	22838.7	22573.6	26598.3	23395	25025.6	26619.3	25060.2	24564.5	22584.7	23062.8	W5PND9	U2AF1	-0.214647
W5QBH3	PDAP1	PDAP1	PDGFA associated protein 1	W5QBH3_SHEEP	tr|W5QBH3|W5QBH3_SHEEP	tr|W5QBH3|W5QBH3_SHEEP PDGFA associated protein 1 OS=Ovis aries OX=9940 GN=PDAP1 PE=4 SV=1	117.77	28392.7	29994.4	33568.1	28704.5	31824	30039.6	27037.4	29212.1	27859.2	25551.9	30205	26228.8	29715.2	25253	27417.4	24066.9	23336.5	25519.4	21930.2	22280.2	24633.5	22781.6	27795.6	23763.2	20455.8	23200	25594.3	26737.6	23830	23285.8	22728.9	23745.7	24644.1	22645.3	27959.2	21940.5	25421.8	26144.8	23094.7	W5QBH3	PDAP1	-0.260242
W5NYZ5	CANX	CANX	Calnexin	W5NYZ5_SHEEP	tr|W5NYZ5|W5NYZ5_SHEEP	tr|W5NYZ5|W5NYZ5_SHEEP Calnexin OS=Ovis aries OX=9940 GN=CANX PE=3 SV=1	116.79	84495.6	76743.5	60868.8	70121.6	60490.2	64814.5	73734.2	78242.6	74970.2	61896.3	74681.2	67394.5	52905.3	76249.3	90380.7	83115.9	86851.8	90921.3	90791.8	89127	76240.4	89292	89475.5	95051.7	89213.1	83120.8	72843.5	79460.6	86582	82233.3	80668.2	91600.3	81982.3	91421.9	87573.7	77671.9	90827.3	80389.9	78546.9	W5NYZ5	CANX	0.301597
W5NVY0	NA	FUS	RNA-binding protein FUS	W5NVY0_SHEEP	tr|W5NPG9|W5NPG9_SHEEP;tr|W5NVY0|W5NVY0_SHEEP	tr|W5NVY0|W5NVY0_SHEEP Uncharacterized protein OS=Ovis aries OX=9940 PE=3 SV=1	294.16	100699	104380	128363	123475	121505	122589	113405	112482	126218	123475	109052	106222	133473	87097.6	96986.2	104902	96988.7	101049	97142.7	92213.4	100037	90897.1	118367	97523.1	92881.8	96691.4	90683.1	104997	94988.7	111772	91577.7	104771	93753.5	89337.8	117042	102301	95539	112870	104574	W5NVY0	FUS	-0.274034
W5Q4H1	TMED7	TMED7	Transmembrane p24 trafficking protein 7	W5Q4H1_SHEEP	tr|W5Q4H1|W5Q4H1_SHEEP	tr|W5Q4H1|W5Q4H1_SHEEP Transmembrane p24 trafficking protein 7 OS=Ovis aries OX=9940 GN=TMED7 PE=3 SV=1	30.941	10088.4	10897.7	11783.3	9894.65	10575.8	10856.6	9895.63	11074.6	10187.5	11087.5	10909.4	11221	8521.76	12309.2	13069.8	13697.2	13821.9	11157.9	12693.8	12055.9	11622.5	12147.7	12620.9	12469.6	11458.9	11732.4	11300.3	10655.1	11885.8	12724.8	10242.2	13828.3	12020.5	11562	12160.3	11365.6	11453.9	12571.3	11559.5	W5Q4H1	TMED7	0.252449
W5PNJ5	SARNP	SARNP	SAP domain containing ribonucleoprotein	W5PNJ5_SHEEP	tr|W5PNJ5|W5PNJ5_SHEEP	tr|W5PNJ5|W5PNJ5_SHEEP SAP domain containing ribonucleoprotein OS=Ovis aries OX=9940 GN=SARNP PE=4 SV=1	31.71	39606.7	41871.6	42498.2	35647.5	41612.9	39364.1	35326.3	35996.3	38276.6	35341.4	39527	36468.4	35923.3	32631.6	35457.5	31780.1	30638.5	34377.1	29993.3	33580	34402.6	30570.5	34083.1	33553.3	32923.5	32136.2	34192.1	32685.2	30953	33000.2	34244.9	34814	33245.1	31181	37601.4	28172.5	36212.8	36231.2	31827.4	W5PNJ5	SARNP	-0.22018
W5PFV7	COPA	COPA	Coatomer subunit alpha	W5PFV7_SHEEP	tr|W5PFV7|W5PFV7_SHEEP	tr|W5PFV7|W5PFV7_SHEEP Coatomer subunit alpha OS=Ovis aries OX=9940 GN=COPA PE=4 SV=1	185.33	62222.1	59972.2	56452.9	61593.8	54199.2	62633.6	63834.1	59129.6	64888.1	57313.1	62355.2	60086.4	49216.7	78303.4	70338.1	69093.8	70591.4	64997.1	68956.2	65196.3	63735.1	61028.1	67818.1	72483.4	70906.5	65742.6	60985.6	64735.9	64519.2	69079.2	64868.5	69927.9	67234.5	66980.5	70421.8	61799.7	64022	61383.8	61684.4	W5PFV7	COPA	0.210851
W5NUV1	GNB1	GNB1	G protein subunit beta 1	W5NUV1_SHEEP	tr|W5NUU9|W5NUU9_SHEEP;tr|W5NUV1|W5NUV1_SHEEP	tr|W5NUU9|W5NUU9_SHEEP G protein subunit beta 1 OS=Ovis aries OX=9940 GN=GNB1 PE=3 SV=1;tr|W5NUV1|W5NUV1_SHEEP G protein subunit beta 1 OS=Ovis aries OX=9940 GN=GNB1 PE=3 SV=1	323.31	118356	122966	111070	122671	116422	124342	129634	134683	138553	135345	139607	130291	114757	153008	136544	157061	134543	150523	140846	143083	134842	145757	147825	140433	132499	149053	145949	146306	146116	152525	141066	140626	136006	155585	148726	145299	137613	139765	142994	W5NUV1	GNB1	0.189924
W5NZ75	PON2	PON2	Paraoxonase	W5NZ75_SHEEP	tr|W5NZ75|W5NZ75_SHEEP	tr|W5NZ75|W5NZ75_SHEEP Paraoxonase OS=Ovis aries OX=9940 GN=PON2 PE=3 SV=1	37.41	5183.55	5670	3848.24	5698.98	4798.49	5032.67	5807.48	5887.8	5339.55	6168.82	4401.56	4442.73	2600.98	7792.13	7738.63	7192.06	7029.47	7277.8	6532.32	6557.97	6641.19	6836.7	6287.44	8308.78	7184.47	6308.56	6628.88	7216.29	7523.27	9369.9	6640.38	6941.36	6407.81	10955.9	8190.26	6548.96	7520.39	7552.97	6768.82	W5NZ75	PON2	0.507584
W5PUN9	RABGAP1L	RABGAP1L	RAB GTPase activating protein 1 like	W5PUN9_SHEEP	tr|W5PUN9|W5PUN9_SHEEP	tr|W5PUN9|W5PUN9_SHEEP RAB GTPase activating protein 1 like OS=Ovis aries OX=9940 GN=RABGAP1L PE=4 SV=1	2.2561	27899.7	24954	27231.1	26157.7	29075.1	25131.1	25537.3	22396	25653.7	26273.8	28141.9	23598.9	29012.6	23730.1	21360.5	22037.6	22347.4	23162.2	23326.2	22808.9	18097.1	24052.3	23290.5	25249.1	27041.7	23386	27965.4	21221	22330.8	22640.7	23328.8	22857.5	21363.8	21551.6	21764	22749.9	22995.3	25063.6	23727.5	W5PUN9	RABGAP1L	-0.247098
W5P5W9	TPI1	TPI1	Triosephosphate isomerase	W5P5W9_SHEEP	tr|W5P5W9|W5P5W9_SHEEP	tr|W5P5W9|W5P5W9_SHEEP Triosephosphate isomerase OS=Ovis aries OX=9940 GN=TPI1 PE=3 SV=1	323.31	160625	198287	240811	201044	253256	215344	208431	221759	208157	198314	212306	174687	227740	145890	142420	179592	160574	187366	147412	171425	164666	180095	133618	158953	201404	149790	202906	185820	171622	188358	181617	166135	183739	144189	164645	138791	178841	187272	197028	W5P5W9	TPI1	-0.366126
W5NY29	NA	RTN4	Reticulon	W5NY29_SHEEP	tr|W5NY29|W5NY29_SHEEP	tr|W5NY29|W5NY29_SHEEP Reticulon OS=Ovis aries OX=9940 PE=4 SV=1	74.334	9922.92	8124.38	9571.75	9395.88	8769.33	8939.17	9625.23	9238.28	10443.9	8295.09	9340.32	9312.27	7911.64	10124.3	11065.6	12379.1	12217.6	12120.5	10761.5	11557	10129.9	10859	10793	12643.7	10730.7	9339.85	9991.02	10573.7	11403.8	12599.8	11721.9	13500.3	12138	12785.7	11516.3	9598.43	9267.52	12372.1	10961.6	W5NY29	RTN4	0.304416
P0C276	UBA52	UBA52	Ubiquitin-60S ribosomal protein L40	RL40_SHEEP	sp|P0C276|RL40_SHEEP;sp|P0CG55|UBB_SHEEP;tr|W5NX91|W5NX91_SHEEP;tr|W5P2Q8|W5P2Q8_SHEEP;tr|W5P3M9|W5P3M9_SHEEP;tr|W5PZY7|W5PZY7_SHEEP;tr|W5Q9W5|W5Q9W5_SHEEP	sp|P0C276|RL40_SHEEP Ubiquitin-60S ribosomal protein L40 OS=Ovis aries OX=9940 GN=;tr|W5NX91|W5NX91_SHEEP 40S ribosomal protein S27a OS=Ovis aries OX=9940 GN=RPS27A PE=3 SV=1;tr|W5PZY7|W5PZY7_SHEEP 40S ribosomal protein S27a OS=Ovis aries OX=9940 PE=3 SV=1	323.31	131535	121973	129384	130965	126612	129122	125105	116027	118799	119586	136838	125217	118828	116819	113994	108019	104371	119462	105470	115705	116675	107317	114333	116607	121244	109879	114327	113685	107290	107673	114154	111474	110132	113647	115039	107363	114973	112066	122228	P0C276	UBA52	-0.155896
W5P8N5	FBL	FBL	Fibrillarin	W5P8N5_SHEEP	tr|W5P8N5|W5P8N5_SHEEP	tr|W5P8N5|W5P8N5_SHEEP Fibrillarin OS=Ovis aries OX=9940 GN=FBL PE=3 SV=1	134.63	17209.2	16530.2	15200.1	13632.8	14422.6	14245	15062.6	14349.1	14671.5	14375.4	16808.8	14964.2	11888.9	14867.2	13540.4	11323.7	11617.3	12590.5	11166.5	12011.4	11362.9	11252.9	11828.9	12850.2	10144.5	12461.5	10097.3	12236.4	10681.2	11673	10601.4	11765.7	11682.4	12614	11936.9	12066.8	11935.8	11543	12371	W5P8N5	FBL	-0.273161
W5Q1G5	NA	HNRNPA0	Heterogeneous nuclear ribonucleoprotein A0	W5Q1G5_SHEEP	tr|W5P2S3|W5P2S3_SHEEP;tr|W5Q1G5|W5Q1G5_SHEEP	tr|W5Q1G5|W5Q1G5_SHEEP Heterogeneous nuclear ribonucleoprotein A0 OS=Ovis aries OX=9940 PE=4 SV=1	234.94	109453	107578	125582	117445	129041	116093	111914	113484	124078	119661	116638	111705	111929	111020	105697	102760	91972.4	105089	94886.7	101405	104619	93774.7	108521	98077	104891	98174.9	101250	113148	99957.9	104636	102362	112837	97852.3	102032	117056	98491.4	108366	109660	100834	W5Q1G5	HNRNPA0	-0.189588
W5P369	AP2A2	AP2A2	AP-2 complex subunit alpha	W5P369_SHEEP	tr|W5P369|W5P369_SHEEP	tr|W5P369|W5P369_SHEEP AP-2 complex subunit alpha OS=Ovis aries OX=9940 GN=AP2A2 PE=3 SV=1	102.45	30224.5	30429.5	28769.2	30481.2	28374.6	29966.1	29619	28108.3	29325.2	31206.9	27961.2	29742.1	27995.4	34444.9	35426.6	32831.3	32114	30745.8	32797.5	30563.8	32520	30678.3	33223	32526.5	34265.5	30592.5	30634.8	33834.2	30218.5	30875.3	32261.6	33432.7	32376.3	34846.1	34613.8	33574.1	32132.2	29978.6	32948.1	W5P369	AP2A2	0.152418
W5PV43	LRPAP1	LRPAP1	LDL receptor related protein associated protein 1	W5PV43_SHEEP	tr|W5PV42|W5PV42_SHEEP;tr|W5PV43|W5PV43_SHEEP	tr|W5PV42|W5PV42_SHEEP LDL receptor related protein associated protein 1 OS=Ovis aries OX=9940 GN=LRPAP1 PE=4 SV=1;tr|W5PV43|W5PV43_SHEEP LDL receptor related protein associated protein 1 OS=Ovis aries OX=9940 GN=LRPAP1 PE=4 SV=1	98.814	32003.7	28441	36525.4	30157.4	38131.5	29372.1	33559.6	27152.5	32215	32187.1	31138.1	29210	29720.5	29688.1	28987.1	26554.3	24846	25194	25448.3	26504	25398.6	26171.1	27562.4	27687.9	28978.3	24196.1	25666	29182.1	27345.7	26128.4	23195	27253.1	27656.6	23925.1	28647	27258.1	25818	29585.6	26844.7	W5PV43	LRPAP1	-0.246497
W5Q7T0	LOC101117657	METTL7A	Methyltransferase-like protein 7A	W5Q7T0_SHEEP	tr|W5PLG7|W5PLG7_SHEEP;tr|W5Q7T0|W5Q7T0_SHEEP	tr|W5PLG7|W5PLG7_SHEEP Methyltransf_11 domain-containing protein OS=Ovis aries OX=9940 PE=4 SV=1;tr|W5Q7T0|W5Q7T0_SHEEP Methyltransferase-like protein 7A OS=Ovis aries OX=9940 GN=LOC101117657 PE=4 SV=1	10.595	8791.01	9328.32	8085.05	7627.12	7446.46	6947.55	7815.62	8036.05	8797.02	5425.4	6763.38	4974.92	6286.19	9296.17	10089.3	9638.83	10637.8	10792	10210.4	10607.8	7760.19	9081.28	9186.02	11062.9	9972.06	10087.6	7951.75	8509.35	10293.4	9794.32	10219	9707.94	9825.37	8760.08	10225.4	7488.5	9974.91	11835.5	9433.48	W5Q7T0	METTL7A	0.414865
W5PGC1	CHMP4B	CHMP4B	Charged multivesicular body protein 4B	W5PGC1_SHEEP	tr|W5PGC1|W5PGC1_SHEEP;tr|W5PZJ0|W5PZJ0_SHEEP	tr|W5PGC1|W5PGC1_SHEEP Charged multivesicular body protein 4B OS=Ovis aries OX=9940 GN=CHMP4B PE=3 SV=1	28.543	19831.8	24333.9	21803.1	21995.7	24012.4	23412.4	22423.5	22795	21201.5	21172.7	21436.6	20274.6	22662.3	18142	21000.9	20649.7	18710.5	19032	19042.8	16945.9	19946.7	21702.4	19190.2	17498.4	18919.2	19399.3	21462	19885.7	18694.7	19158.5	20012.8	19454.8	21000.2	17471.9	20595.2	20143.7	19756.1	18467.7	19301.5	W5PGC1	CHMP4B	-0.204663
B0FYY4	ITGB1	ITGB1	Integrin beta-1	ITB1_SHEEP	sp|B0FYY4|ITB1_SHEEP;tr|W5Q883|W5Q883_SHEEP	sp|B0FYY4|ITB1_SHEEP Integrin beta-1 OS=Ovis aries OX=9940 GN=ITGB1 PE=2 SV=1;tr|W5Q883|W5Q883_SHEEP Integrin beta OS=Ovis aries OX=9940 GN=ITGB1 PE=3 SV=1	249.06	114772	110625	94294.4	107666	86046	103809	97007.4	107951	108806	101382	107681	99697.1	83962.3	117331	120924	120164	127359	119803	119985	136182	108173	121121	112685	131888	117023	124638	107437	114990	120308	121163	109547	123233	120772	149561	121846	120861	113984	127035	101587	B0FYY4	ITGB1	0.251664
W5PXI2	NA	HDGFL3	HDGF like 3	W5PXI2_SHEEP	tr|W5PXI2|W5PXI2_SHEEP	tr|W5PXI2|W5PXI2_SHEEP HDGF like 3 OS=Ovis aries OX=9940 PE=4 SV=1	10.857	16142.6	18050.1	20131.5	18869.5	19244.4	17017.9	15921.5	16450.1	17855.2	19698.1	18287	15845	19962.9	15579.6	14902.4	14972.3	13889.5	17341.3	15361.5	14921.3	15718.3	14614	17110.4	14353.5	16444.7	16615	15723.6	16599.6	17394.1	14878.8	15720.1	15329.4	16606.8	15018.6	17765.9	15798.6	16186.3	16481.4	15495	W5PXI2	HDGFL3	-0.228189
W5Q9T3	LMNB1	LMNB1	Lamin B1	W5Q9T3_SHEEP	tr|W5Q9T3|W5Q9T3_SHEEP	tr|W5Q9T3|W5Q9T3_SHEEP Lamin B1 OS=Ovis aries OX=9940 GN=LMNB1 PE=3 SV=1	323.31	412699	398031	429067	418664	478086	398680	402624	366953	389677	400956	405844	382905	451391	396774	364671	362529	318613	381892	353039	372476	346377	369631	378670	391915	383354	352084	406001	369494	356283	357716	374345	364059	358223	358527	363158	362183	363063	388391	388896	W5Q9T3	LMNB1	-0.181323
Q6B3Y2	CAV1	CAV1	Caveolin-1	CAV1_SHEEP	sp|Q6B3Y2|CAV1_SHEEP;tr|W5PC97|W5PC97_SHEEP	sp|Q6B3Y2|CAV1_SHEEP Caveolin-1 OS=Ovis aries OX=9940 GN=CAV1 PE=2 SV=1	137	115328	112152	98048.6	99324.9	69530	100548	104113	112233	107057	107727	136155	109383	63776.6	116381	133594	126070	138498	151791	135756	156424	137688	159196	131133	150283	130730	153541	115353	131216	120749	145695	116328	145246	128385	169367	143544	127575	126463	152776	112800	Q6B3Y2	CAV1	0.415616
W5Q7E0	CKAP4	CKAP4	Cytoskeleton associated protein 4	W5Q7E0_SHEEP	tr|W5Q7E0|W5Q7E0_SHEEP	tr|W5Q7E0|W5Q7E0_SHEEP Cytoskeleton associated protein 4 OS=Ovis aries OX=9940 GN=CKAP4 PE=4 SV=1	323.31	99305.3	99944.9	94262.4	89300.8	88380.6	89518.3	99059	94339.7	102838	99217.4	103512	99267.5	71722.6	110798	116703	112595	111464	104807	122868	113955	101741	108531	106702	117105	106689	100459	86826.8	106891	117126	108159	98110.1	116919	106087	113380	117904	97520.6	117473	109963	101760	W5Q7E0	CKAP4	0.240822
W5Q0B6	PPP1R12A	PPP1R12A	Protein phosphatase 1 regulatory subunit	W5Q0B6_SHEEP	tr|W5Q0B6|W5Q0B6_SHEEP	tr|W5Q0B6|W5Q0B6_SHEEP Protein phosphatase 1 regulatory subunit OS=Ovis aries OX=9940 GN=PPP1R12A PE=4 SV=1	115.99	34536.2	31376.8	37548.7	31913.1	38674.5	32169	33463.5	30408.4	35626.2	33834.7	32661.2	32223.9	34833.4	33986.3	30565.8	28091.1	30242.9	28790.9	27521.5	28985.2	28354.8	33263.6	29823.5	30142.2	31539.1	30308.9	33448.2	30443.3	33481	30490.5	28632.6	27928.4	31495	28593.4	31266.2	31250.5	31731.8	30823.2	31389.7	W5Q0B6	PPP1R12A	-0.192824
W5QH84	TRA2B	TRA2B	Transformer 2 beta homolog	W5QH84_SHEEP	tr|W5QH84|W5QH84_SHEEP	tr|W5QH84|W5QH84_SHEEP Transformer 2 beta homolog OS=Ovis aries OX=9940 GN=TRA2B PE=4 SV=1	165.18	62555.3	53806	70952.7	64422	80681.5	59613.5	58722.2	65310.2	65255	63635.8	58229.9	59944.9	79392.7	63800.1	53332.8	49117	52066.7	57092.9	51262.6	55344.3	55763.7	55575.1	53683.3	53254.9	51908.8	55175.2	54727.3	59260.1	55299.5	57488	55987.9	53008.3	56037.5	51913.3	53771.8	53260.6	53937.3	56304.6	55300.6	W5QH84	TRA2B	-0.244465
W5PSS8	SNRNP70	SNRNP70	U1 small nuclear ribonucleoprotein 70 kDa	W5PSS8_SHEEP	tr|W5PSS8|W5PSS8_SHEEP	tr|W5PSS8|W5PSS8_SHEEP U1 small nuclear ribonucleoprotein 70 kDa OS=Ovis aries OX=9940 GN=SNRNP70 PE=4 SV=1	41.709	42795.1	41214.2	37976.9	37539.8	40748.3	38584.5	35717	33315	37828.5	34775.4	37450.3	36144	39512.5	34396.5	32935.3	28458.2	31946.6	34939.4	34591.1	34368.6	32830.8	34461.6	34644.6	35821.7	37062.8	30517.7	36437.8	34244.3	32448.2	34585.5	30175.6	33898.7	33147.8	33732.1	37147.4	35136.2	31675.7	33747.7	35777.2	W5PSS8	SNRNP70	-0.200078
W5Q2P8	LMO7	LMO7	LIM domain 7	W5Q2P8_SHEEP	tr|W5Q2P7|W5Q2P7_SHEEP;tr|W5Q2P8|W5Q2P8_SHEEP	tr|W5Q2P7|W5Q2P7_SHEEP LIM domain 7 OS=Ovis aries OX=9940 GN=LMO7 PE=4 SV=1;tr|W5Q2P8|W5Q2P8_SHEEP LIM domain 7 OS=Ovis aries OX=9940 GN=LMO7 PE=4 SV=1	323.31	153955	133472	161177	150032	147196	152555	148646	119242	148770	137659	134829	127547	144423	137334	138028	110508	119496	119675	111672	116235	134855	116715	128716	119448	128318	122156	127617	131613	124310	129144	129026	129245	130142	128544	127823	111602	119530	131346	126533	W5Q2P8	LMO7	-0.212489
W5Q8J9	LOC101102787	RPS4X	40S ribosomal protein S4	W5Q8J9_SHEEP	tr|W5P2C4|W5P2C4_SHEEP;tr|W5PFW3|W5PFW3_SHEEP;tr|W5PHJ8|W5PHJ8_SHEEP;tr|W5PXB5|W5PXB5_SHEEP;tr|W5Q8J9|W5Q8J9_SHEEP	tr|W5PFW3|W5PFW3_SHEEP 40S ribosomal protein S4 OS=Ovis aries OX=9940 GN=LOC101121718 PE=3 SV=1;tr|W5PHJ8|W5PHJ8_SHEEP 40S ribosomal protein S4 OS=Ovis aries OX;tr|W5Q8J9|W5Q8J9_SHEEP 40S ribosomal protein S4 OS=Ovis aries OX=9940 GN=LOC101102787 PE=3 SV=1	17.819	23733	23159.8	20636.8	17732	18029.7	20680.6	19724.5	20918.6	18192.4	15242.1	20319.3	16593.9	11074.1	16979.2	14877.5	15086.8	14250.2	12937.7	12960	13970.6	13554.9	11519.3	15444.7	14200.1	15668.7	13466.1	11133.3	11830.9	13940.1	13318.6	13932.3	12345.8	14169.2	12787.9	16261.9	13073.4	15705.3	13535	14843.5	W5Q8J9	RPS4X	-0.401739
W5NY24	CTNNB1	CTNNB1	Catenin beta 1	W5NY24_SHEEP	tr|W5NY24|W5NY24_SHEEP	tr|W5NY24|W5NY24_SHEEP Catenin beta 1 OS=Ovis aries OX=9940 GN=CTNNB1 PE=3 SV=1	323.31	87897.4	92644.3	81167	88774.5	81759.8	87753.4	89099.2	88469.4	93438.8	88380.3	88232.9	87933.2	78529.7	104434	105757	98231.5	95336.6	99173.3	94915.6	101789	90043.6	103437	97100.5	109446	102120	98485.2	94067.3	96074.5	92609.6	94501.6	96226.3	108060	97126.3	112188	107167	103804	95171.2	90693	89550.9	W5NY24	CTNNB1	0.178051
P51977	ALDH1A1	ALDH1A1	Aldehyde dehydrogenase 1A1	AL1A1_SHEEP	sp|P51977|AL1A1_SHEEP;tr|W5P8S8|W5P8S8_SHEEP	sp|P51977|AL1A1_SHEEP Aldehyde dehydrogenase 1A1 OS=Ovis aries OX=9940 GN=ALDH1A1 PE=1 SV=2	323.31	332700	352056	317614	324820	393639	348836	358411	315180	313728	348433	333035	319247	327115	284176	286695	322643	313479	285380	288036	300016	289291	323700	312484	318285	328559	299179	341573	307621	308675	295457	314088	296343	331354	265844	278656	276456	314770	279176	327715	P51977	ALDH1A1	-0.187519
W5NUK4	TMED10	TMED10	NIMA related kinase 9	W5NUK4_SHEEP	tr|W5NUK4|W5NUK4_SHEEP	tr|W5NUK4|W5NUK4_SHEEP NIMA related kinase 9 OS=Ovis aries OX=9940 GN=TMED10 PE=3 SV=1	52.367	19841.8	21004.1	18625.6	19941.6	18448.6	17410.3	17810.1	20451.1	25631.7	19108.4	19453.7	21540.6	16485.4	21219.5	22812.3	21831.6	26606.7	24719.7	24443.5	24903.3	23679.2	22231.9	20313	24178.7	23981.5	21315.1	17956.6	24147.5	23567.8	23897.3	24714.9	24476.8	21563.7	25557.8	23390.9	20825.3	21548.5	22601.1	19890.6	W5NUK4	TMED10	0.273322
W5P1S6	NA	RPN1	Dolichyl-diphosphooligosaccharide--protein glycosyltransferase subunit 1	W5P1S6_SHEEP	tr|W5P1S6|W5P1S6_SHEEP	tr|W5P1S6|W5P1S6_SHEEP Dolichyl-diphosphooligosaccharide--protein glycosyltransferase subunit 1 OS=Ovis aries OX=9940 PE=3 SV=1	117.5	31767	30999.7	27975.4	31362.6	30291.8	29978	31437.1	33662.8	36202.8	33243	33413.8	35647.6	25361.2	38813.1	44848.4	38412.1	38080.9	36019.8	37278.7	36417	32384.6	32130.4	37281.4	37722	36572.9	35945.2	28843.1	36136.9	37888.7	33696.4	34821.3	43852.9	37007.1	38593.2	38362.4	33129.8	37709	36362.8	32364.4	W5P1S6	RPN1	0.255811
W5PJX0	CCT6A	CCT6A	Chaperonin containing TCP1 subunit 6A	W5PJX0_SHEEP	tr|W5PHG4|W5PHG4_SHEEP;tr|W5PJX0|W5PJX0_SHEEP;tr|W5PJX1|W5PJX1_SHEEP;tr|W5PU33|W5PU33_SHEEP	tr|W5PJX0|W5PJX0_SHEEP Chaperonin containing TCP1 subunit 6A OS=Ovis aries OX=9940 GN=CCT6A PE=3 SV=1;tr|W5PJX1|W5PJX1_SHEEP Chaperonin containing TCP1 subunit 6A OS=Ovis aries OX=9940 GN=CCT6A PE=3 SV=1	323.31	97554.2	104112	97048	97451.1	94464.8	96858.3	112015	112408	111743	103348	114573	108899	94828.7	134578	113456	122424	113629	117459	106471	109611	117902	116478	127406	112306	114352	114747	116474	117179	116201	117453	107761	113392	117615	116681	117018	122697	114930	110997	114540	W5PJX0	CCT6A	0.176173
W5QHI0	IMMT	IMMT	MICOS complex subunit MIC60	W5QHI0_SHEEP	tr|W5QHI0|W5QHI0_SHEEP	tr|W5QHI0|W5QHI0_SHEEP MICOS complex subunit MIC60 OS=Ovis aries OX=9940 GN=IMMT PE=3 SV=1	160.97	30319.7	28026	29723.3	31591.2	27574.2	29495.9	27641.5	28487.8	30275.2	31158.5	30791.2	28306.2	28729.1	40546	32631.2	31177	33137.2	30966.8	31022.2	33206.3	33821	29418.9	33709.4	32223.9	32506.7	31860.5	31156.5	32791.4	30815.8	29728.2	32975.8	31362.4	32291.1	33323.4	32844.7	30634.2	32308.9	26859.9	29874.6	W5QHI0	IMMT	0.180351
W5P375	TCP1	TCP1	CCT-alpha	W5P375_SHEEP	tr|W5P375|W5P375_SHEEP	tr|W5P375|W5P375_SHEEP CCT-alpha OS=Ovis aries OX=9940 GN=TCP1 PE=3 SV=1	323.31	78098.3	86431.2	79373.3	80786.1	75409.9	83673	86148.5	87398.7	86604	87592.3	90522.7	88592.3	77031.3	97271.1	98891.4	94239.5	85350	94728.5	92012.1	91962.3	89131.4	95324.3	94659.1	96119.9	90447.3	90566.5	94928.4	85368.1	89287.1	88435.3	91497.8	93725.9	94598.6	97205.6	91892.1	102182	88615.1	89695	90750.1	W5P375	TCP1	0.151556
W5NZJ3	HNRNPH1	HNRNPH1	Heterogeneous nuclear ribonucleoprotein H1 (heterogeneous nuclear ribonucleoprotein H isoform X6)	W5NZJ3_SHEEP	tr|W5NZJ3|W5NZJ3_SHEEP	tr|W5NZJ3|W5NZJ3_SHEEP Heterogeneous nuclear ribonucleoprotein H1 OS=Ovis aries OX=9940 GN=HNRNPH1 PE=4 SV=1	323.31	127519	119775	124841	127441	146157	125267	128947	137921	142995	141321	134179	132502	156596	123161	118068	123822	110103	122614	114317	114497	121819	132758	123928	114635	112147	112922	126689	131937	130713	118949	123274	114784	119644	116030	125587	124184	126077	125482	125862	W5NZJ3	HNRNPH1	-0.179919
W5NT32	CRIP2	CRIP2	Cysteine rich protein 2	W5NT32_SHEEP	tr|W5NT32|W5NT32_SHEEP	tr|W5NT32|W5NT32_SHEEP Cysteine rich protein 2 OS=Ovis aries OX=9940 GN=CRIP2 PE=4 SV=1	102.07	28852.6	27575.7	34586	32043.6	31459.2	37172.4	29378.5	28917.4	31626	32750.6	27973.4	27780.7	33363.1	27292.9	26332.4	26579.4	25928.6	26085.2	22238.2	24938.4	26615.5	29446.2	31443	21618.4	26129	31310.4	24467.6	30856.6	27396.6	31237.6	25794.1	30716.2	28498	29432.1	33769	25955	26014.1	28586.1	28497.5	W5NT32	CRIP2	-0.26966
W5Q8S1	SEPTIN2	SEPTIN2	Septin	W5Q8S1_SHEEP	tr|W5Q8S1|W5Q8S1_SHEEP	tr|W5Q8S1|W5Q8S1_SHEEP Septin OS=Ovis aries OX=9940 GN=SEPTIN2 PE=3 SV=1	323.31	70608.2	76190.1	83441.8	76114.7	80266	70768.4	74614.9	75457.9	76037.5	80452.5	70015.9	72650.8	81179.2	69730	64460.2	68363.1	65843.2	70990.8	63202.9	65492.9	74084.6	76539.6	66370.2	71367.4	67069.5	68364.2	73776.5	73831.6	73171.5	67790.5	71527.8	66955.2	70077.1	63548.1	66456.3	71237.9	74513.9	62074.6	66364.4	W5Q8S1	SEPTIN2	-0.165354
W5PU75	GNA11	GNA11	G protein subunit alpha 11	W5PU75_SHEEP	tr|W5PS64|W5PS64_SHEEP;tr|W5PS66|W5PS66_SHEEP;tr|W5PU75|W5PU75_SHEEP	tr|W5PU75|W5PU75_SHEEP G protein subunit alpha 11 OS=Ovis aries OX=9940 GN=GNA11 PE=3 SV=1	22.073	13985.4	14317.3	12136	11550.6	9815.93	13736.1	13058.3	13679	13496	14371.4	15239.1	14712.2	9263.04	17480.3	15275.8	14236	15993.3	15448.1	17245.3	15867.8	15139.3	14705.3	15592.3	16943.8	14556.1	15639.9	13942.3	16177.9	15571.1	14325.6	15419.2	16011.2	16186.6	16507.8	15511.2	15487	13797.8	16811.1	14779.4	W5PU75	GNA11	0.28159
W5PQJ1	EIF4H	EIF4H	Eukaryotic translation initiation factor 4H	W5PQJ1_SHEEP	tr|W5PQJ1|W5PQJ1_SHEEP	tr|W5PQJ1|W5PQJ1_SHEEP Eukaryotic translation initiation factor 4H OS=Ovis aries OX=9940 GN=EIF4H PE=4 SV=1	140.77	44059.9	40786.8	44547.1	45982.1	54524.9	43727	44591.4	53300.9	50421.1	52520.4	51716.5	50109.6	57259.1	43393.4	41168.4	44865.5	36467.7	43133.8	39284.6	39309.8	44763.3	47161.6	44263.4	39577.1	40716.4	39955.3	44528.5	48733.5	46241.3	46208.5	41452.1	40919.2	40890.7	40513.3	44120.3	43953.5	46565.5	44989.9	44005.4	W5PQJ1	EIF4H	-0.230511
W5Q292	ATP2B1	ATP2B1	Calcium-transporting ATPase	W5Q292_SHEEP	tr|W5NUL6|W5NUL6_SHEEP;tr|W5NVT1|W5NVT1_SHEEP;tr|W5NYC3|W5NYC3_SHEEP;tr|W5PCE7|W5PCE7_SHEEP;tr|W5PCE8|W5PCE8_SHEEP;tr|W5PQE9|W5PQE9_SHEEP;tr|W5Q289|W5Q289_SHEEP;tr|W5Q292|W5Q292_SHEEP	tr|W5Q289|W5Q289_SHEEP Calcium-transporting ATPase OS=Ovis aries OX=9940 GN=ATP2B1 PE=3 SV=1;tr|W5Q292|W5Q292_SHEEP Calcium-transporting ATPase OS=Ovis aries OX=9940 GN=ATP2B1 PE=3 SV=1	39.431	9598.99	8840.98	7910	9929.89	9236.06	9906.95	10026.5	9936.07	8918.6	8746.35	8765.81	10451.4	8848.66	10444.8	10621.4	12434.4	10861.9	10462.2	10840.3	12233.2	11679.4	11640.1	12245.5	11994.8	9106.25	10283.1	8842.2	12909.5	11891.4	12257.3	11818.4	11725.2	11487	11711.4	12245.5	10134.8	12809.8	12759.9	10630.8	W5Q292	ATP2B1	0.265006
W5P601	STOM	STOM	Stomatin	W5P601_SHEEP	tr|W5P601|W5P601_SHEEP	tr|W5P601|W5P601_SHEEP Stomatin OS=Ovis aries OX=9940 GN=STOM PE=3 SV=1	111.64	17077.1	16514.2	13411.6	16338.2	14647.8	14837	16858.5	16672.9	17482.3	15461.5	16694.7	15992.4	11439.2	17260.1	18904.4	19282.1	19333.7	19143.5	17062.6	17692.9	19962	18920.6	17672.6	19124.4	16820	18144.7	15629.5	17221.4	15231.5	18528.6	17177.8	19736.9	16018.1	20142.9	17931.6	18617.2	19680.5	16930.7	18472.3	W5P601	STOM	0.247706
W5NPP2	CPM	CPM	Carboxypeptidase M	W5NPP2_SHEEP	tr|W5NPP2|W5NPP2_SHEEP	tr|W5NPP2|W5NPP2_SHEEP Carboxypeptidase M OS=Ovis aries OX=9940 GN=CPM PE=3 SV=1	23.272	5611.96	5771.09	4819.91	5045.66	4520.55	4995.76	3738.46	5464.4	5135.23	5318.67	5630.29	4248.41	4474.88	6723.42	6374.86	6295.47	7613.57	5649.52	5861.61	5658.33	5746.52	6109.91	5096.47	6797.69	5650.35	5025.36	5822.26	6393.76	5919.73	4968.3	5691.38	6869.44	5367.53	5933.87	7190.06	5588.62	5862.41	5506.4	6428.9	W5NPP2	CPM	0.324682
W5Q5M7	SLC44A2	SLC44A2	Choline transporter-like protein	W5Q5M7_SHEEP	tr|W5Q5M7|W5Q5M7_SHEEP	tr|W5Q5M7|W5Q5M7_SHEEP Solute carrier family 44 member 2 OS=Ovis aries OX=9940 GN=SLC44A2 PE=3 SV=1	38.358	28134.5	26318.8	26519.1	27953.7	24932.7	27632	29325.4	23596.6	29398	26490.3	26020.6	28557	18235.6	40798.8	35383.6	35060.7	27657.8	29703.7	27570.6	33565	29691.4	29200.4	38590.4	32224.1	32388.3	31121.7	26976.3	29985	33083.4	34060	30565.1	33162.5	34933.9	39631.6	33398.6	31735.7	32992.2	31722.8	33102.4	W5Q5M7	SLC44A2	0.296873
W5Q9M1	ALDH3A2	ALDH3A2	Aldehyde dehydrogenase	W5Q9M1_SHEEP	tr|W5PM58|W5PM58_SHEEP;tr|W5Q9L8|W5Q9L8_SHEEP;tr|W5Q9M1|W5Q9M1_SHEEP	tr|W5PM58|W5PM58_SHEEP Aldehyde dehydrogenase OS=Ovis aries OX=9940 PE=3 SV=1;tr|W5Q9L8|W5Q9L8_SHEEP Aldehyde dehydrogenase OS=Ovis aries OX=9940 GN=ALDH3A2 PE=3 SV=1;tr|W5Q9M1|W5Q9M1_SHEEP Aldehyde dehydrogenase OS=Ovis aries OX=9940 GN=ALDH3A2 PE=3 SV=1	15.66	6905.05	6371.74	5258.94	5929.06	5148.81	5264.61	5594.95	6210.68	6786.7	5628.03	6770.69	5718.87	4231.49	7476.86	5396.34	6931.83	7064.43	7532.96	9448.58	7674.72	8548.63	6776.28	6979.96	7598.56	8727.17	6331.71	5743.05	7180.14	7123.01	7226.22	6293.33	7318.57	6577.79	7054.03	7779.89	5772.31	8465.29	7490.17	7264.17	W5Q9M1	ALDH3A2	0.364664
W5Q691	ISOC1	ISOC1	Isochorismatase domain containing 1	W5Q691_SHEEP	tr|W5Q691|W5Q691_SHEEP	tr|W5Q691|W5Q691_SHEEP Isochorismatase domain containing 1 OS=Ovis aries OX=9940 GN=ISOC1 PE=3 SV=1	99.42	27421.8	30919.7	30224	33440.3	31557.5	33136.2	28821.9	31938	30717.6	31460.4	26864.5	25120.9	33702.3	27305	27306.2	27921.3	24484	27802	22698.3	23746.5	25790.1	26816.1	29143.7	25811.7	27644.5	26856.5	27910.3	26076	30100	25311	24932.9	32823.6	29033.7	28070.5	28026.1	25720.1	27425.4	22924.5	28006.8	W5Q691	ISOC1	-0.232951
W5QFH5	RAB1A	RAB1A	RAB1A, member RAS oncogene family	W5QFH5_SHEEP	tr|W5QFH5|W5QFH5_SHEEP	tr|W5QFH5|W5QFH5_SHEEP RAB1A, member RAS oncogene family OS=Ovis aries OX=9940 GN=RAB1A PE=4 SV=1	168.54	105600	102259	89665.7	96723.6	88891.3	96925.1	104788	103472	103191	99285.6	104706	99129	74341.1	106405	110735	112018	114772	114353	115393	115396	100937	102904	101453	117905	116796	106410	100823	107999	107893	106339	103518	105916	108047	113131	103070	104708	105066	104992	110730	W5QFH5	RAB1A	0.18863
W5NZU3	CDH1	CDH1	Cadherin-1	W5NZU3_SHEEP	tr|W5NZU3|W5NZU3_SHEEP	tr|W5NZU3|W5NZU3_SHEEP Cadherin-1 OS=Ovis aries OX=9940 GN=CDH1 PE=4 SV=1	57.737	13315	11518.8	10969.6	12759.8	10363.3	11091.5	11483.4	11977.1	10902.7	9867.23	11016.7	11847.7	10512.6	16581.9	13266.4	13567.2	13629.6	12365.2	12000.5	12284.9	12656.6	12299.4	13303.2	13603.5	11159.6	13762.2	12287.5	11371.7	13143	12505.5	13082.8	12933.6	13151.4	15047.2	14235.3	14292	13689.1	13617.5	13589	W5NZU3	CDH1	0.227157
W5PEL1	NACA	NACA	Nascent polypeptide associated complex subunit alpha	W5PEL1_SHEEP	tr|W5P3X0|W5P3X0_SHEEP;tr|W5PEL1|W5PEL1_SHEEP;tr|W5PIQ0|W5PIQ0_SHEEP;tr|W5PR74|W5PR74_SHEEP	tr|W5;tr|W5PEL1|W5PEL1_SHEEP Nascent polypeptide associated complex subunit alpha OS=Ovis aries OX=9940 GN=NACA PE=4 SV=1;tr|W5PR74|W5PR74_SHEEP Nascent polypeptide-associated complex subunit alpha pseudogene OS=Ovis aries OX=9940 GN=LOC101119659 PE=4 SV=1	71.193	22476.1	21928.7	20815.5	22951.2	24919.3	24883.5	18352.1	20242.1	20333.5	23890.8	21531.9	22270.9	21800.4	19634.2	20160.9	18535.3	17008.6	16689.7	17861.3	20485.5	16136.6	19988.9	16646.9	16736.1	18390.3	20479	19224	18873.8	18468.7	17018.5	14827.9	20825.3	16110.7	18412.7	20369.7	21841.1	18897.9	17176.9	22903.1	W5PEL1	NACA	-0.26686
W5PBS4	LRP1	LRP1	LDL receptor related protein 1	W5PBS4_SHEEP	tr|W5PBS4|W5PBS4_SHEEP;tr|W5Q190|W5Q190_SHEEP;tr|W5QI85|W5QI85_SHEEP;tr|W5QI86|W5QI86_SHEEP	tr|W5PBS4|W5PBS4_SHEEP LDL receptor related protein 1 OS=Ovis aries OX=9940 GN=LRP1 PE=3 SV=1	323.31	62304.9	62249.4	54457.2	59042.6	57571.4	59671.6	61569.1	69720.9	63782.4	61591.9	59845.5	61894.2	54577.8	69498.1	67933.1	78099.1	72026.9	66303.7	68436.5	66406.2	60270.5	64272.4	72992.5	72960.8	64650	66877.1	68203.4	64230.8	73732.3	66889	68139	70036.5	68671.6	73707.4	73911.7	79015.3	71533.4	64734.4	69332.6	W5PBS4	LRP1	0.178387
W5Q0Q1	YWHAQ	YWHAQ	Tyrosine 3-monooxygenase/tryptophan 5-monooxygenase activation protein theta	W5Q0Q1_SHEEP	tr|W5Q0Q1|W5Q0Q1_SHEEP	tr|W5Q0Q1|W5Q0Q1_SHEEP Tyrosine 3-monooxygenase/tryptophan 5-monooxygenase activation protein theta OS=Ovis aries OX=9940 GN=YWHAQ PE=3 SV=1	323.31	45268.9	52419.7	36245.6	44652.5	38631.7	38973.9	44325.6	47991.5	41796.6	40510.1	40702	42698.8	41477.2	47471.2	49009.5	49854.8	45836.5	47494.6	50636	54018.1	50409.2	55255.2	46303.7	50490	48126.6	48625.8	50453.3	43861.4	48472.9	49748.3	53241.4	50900.3	49842.9	50462.9	45956.4	56361.1	51130.3	45637.3	49421.4	W5Q0Q1	YWHAQ	0.206701
W5QED8	RAP1A	RAP1A	small monomeric GTPase (EC 3.6.5.2)	W5QED8_SHEEP	tr|W5QED8|W5QED8_SHEEP	tr|W5QED8|W5QED8_SHEEP RAP1A, member of RAS oncogene family OS=Ovis aries OX=9940 GN=RAP1A PE=3 SV=1	27.332	5866.54	4685.1	3801.96	5131.08	5610.27	4349.99	6092.09	5137.67	5198.42	5764.42	5312.94	5193.2	3820.28	6023.08	5934.08	7281.14	5684.05	7039.15	5549.09	7177.1	6880.92	7027.22	6229.6	7361.24	6831.42	5650.65	5809.9	6810.68	6483.96	6296.34	5643.53	6293.74	4877.29	7797.65	5763.94	6101.92	5957.83	5596.4	5651.77	W5QED8	RAP1A	0.345022
W5P624	NA	ARGLU1	Arginine and glutamate rich 1	W5P624_SHEEP	tr|W5P624|W5P624_SHEEP	tr|W5P624|W5P624_SHEEP Arginine and glutamate rich 1 OS=Ovis aries OX=9940 PE=3 SV=1	8.9306	23709	24342.3	21728.3	21719.4	22929.1	24266.6	20678.6	18147.5	20984.4	20265.3	17359.2	18963.4	18512.5	19410.6	18565.1	18129.5	17023.8	18285.6	16998.2	18046.6	18151.7	17691.6	17539.6	17278.9	19851.5	17973.2	18705.8	19461.7	16793.8	18123.9	17051.1	18114.8	18789.9	18936.2	19742.9	17178.4	17660.4	16628.4	16660.1	W5P624	ARGLU1	-0.219733
W5QET4	NA	HMGN1	Non-histone chromosomal protein HMG-14	W5QET4_SHEEP	tr|W5P456|W5P456_SHEEP;tr|W5PIV1|W5PIV1_SHEEP;tr|W5Q0G9|W5Q0G9_SHEEP;tr|W5QET4|W5QET4_SHEEP	tr|W5P456|W5P456_SHEEP Non-histone chromosomal protein HMG-14 OS=Ovis aries OX=9940 GN=LOC101103182 PE=3 SV=1;tr|W5PIV1|W5PIV1_SHEEP Uncharacterized protein OS=Ovis aries OX=994;tr|W5QET4|W5QET4_SHEEP Uncharacterized protein OS=Ovis aries OX=9940 PE=3 SV=1	19.267	21775.4	25437	25961.4	23121.9	23341.7	21424.3	21285.4	22757.9	22920.6	19425.5	24505.3	20610.4	19390.6	21737.6	18972.7	18220.2	14878.9	17843.4	17982.9	19813	20615.7	18723.5	19104.8	18221	21655.7	16366.4	18521.6	19713.3	16262.3	17534.5	20795.2	17802.6	18646.6	16795.6	20498.9	16274.7	20462.4	17640.3	16899	W5QET4	HMGN1	-0.260141
W5P4I5	HNRNPH3	HNRNPH3	Heterogeneous nuclear ribonucleoprotein H3	W5P4I5_SHEEP	tr|W5P4I5|W5P4I5_SHEEP;tr|W5P4I8|W5P4I8_SHEEP	tr|W5P4I5|W5P4I5_SHEEP Heterogeneous nuclear ribonucleoprotein H3 OS=Ovis aries OX=9940 GN=HNRNPH3 PE=4 SV=1;tr|W5P4I8|W5P4I8_SHEEP Heterogeneous nuclear ribonucleoprotein H3 OS=Ovis aries OX=9940 GN=HNRNPH3 PE=4 SV=1	323.31	45478.8	42704.1	40868.1	46517.1	55454.4	45824.7	44206.8	50446.9	49926.9	49100.8	45164	49398.6	55939.6	42349.2	42553	45721	36305	43335.4	38760.4	38547	43337.9	44265.6	44548.6	36839	36980.5	40089.4	38370.8	46023.4	40224.5	40954.6	40803.8	42623.4	41110.1	42516.9	42705.9	41104	42507.2	43516.8	41444.5	W5P4I5	HNRNPH3	-0.208143
W5PK26	LASP1	LASP1	LIM and SH3 domain protein 1	W5PK26_SHEEP	tr|W5PK26|W5PK26_SHEEP	tr|W5PK26|W5PK26_SHEEP LIM and SH3 domain protein 1 OS=Ovis aries OX=9940 GN=LASP1 PE=4 SV=1	323.31	93033	91062.2	100960	91203	90745.7	82745.2	86147.2	82691.3	92619.2	98143.5	99565.5	92064.3	96201.5	80566.6	77614	79368.1	71687.1	88254.6	77076.4	74591.4	92714.4	87991.8	81869.2	82601.9	88736.6	85683.6	92328.2	90591.5	82194.7	87198	88045.5	76368.3	79734.8	66120.2	78613.1	80456.9	87378.5	92127.4	83748.4	W5PK26	LASP1	-0.199168
W5P1D7	HNRNPM	HNRNPM	Heterogeneous nuclear ribonucleoprotein M	W5P1D7_SHEEP	tr|W5P1D7|W5P1D7_SHEEP	tr|W5P1D7|W5P1D7_SHEEP Heterogeneous nuclear ribonucleoprotein M OS=Ovis aries OX=9940 GN=HNRNPM PE=4 SV=1	323.31	343820	312889	354611	336281	375604	324395	327895	321636	344167	343294	331564	326792	348516	301181	308831	285410	264032	322650	298775	325440	333142	316891	311054	304531	309616	297396	320108	328834	302016	303389	328395	313390	298873	294238	308812	296684	326957	322962	311791	W5P1D7	HNRNPM	-0.148077
W5Q5C7	CTNNA1	CTNNA1	Catenin alpha 1	W5Q5C7_SHEEP	tr|W5P3Q8|W5P3Q8_SHEEP;tr|W5Q5C7|W5Q5C7_SHEEP;tr|W5QGP2|W5QGP2_SHEEP	tr|W5Q5C7|W5Q5C7_SHEEP Catenin alpha 1 OS=Ovis aries OX=9940 GN=CTNNA1 PE=3 SV=1	323.31	173178	160544	152494	163196	139496	163964	172497	150890	167326	142373	159503	158114	128705	181783	190069	170193	174574	186723	158737	179811	194658	172575	176739	191982	179398	199137	156192	185790	164038	188894	180389	193262	184028	207919	193002	168874	181162	187664	176854	W5Q5C7	CTNNA1	0.19972
W5NYA4	TPPP3	TPPP3	Tubulin polymerization-promoting protein family member 3	W5NYA4_SHEEP	tr|W5NYA4|W5NYA4_SHEEP;tr|W5QEK3|W5QEK3_SHEEP;tr|W5QEK4|W5QEK4_SHEEP	tr|W5NYA4|W5NYA4_SHEEP Tubulin polymerization-promoting protein family member 3 OS=Ovis aries OX=9940 GN=TPPP3 PE=3 SV=1	98.502	91164.4	83477.3	114839	86448.9	105879	106705	101406	96310.2	90072.2	113970	99349.4	104453	107785	89704.3	81052.6	86252.2	82883.5	82726.6	86533.1	86339.9	92951.6	93753.1	89258.5	78515.3	87392	105061	90507	80065	87482	93021.6	90291	82688.7	97476.9	82712.1	85920.3	82561.6	79300.6	90418.9	87941.7	W5NYA4	TPPP3	-0.219021
W5PGS4	FABP5	FABP5	Fatty acid binding protein 5	W5PGS4_SHEEP	tr|W5PGS4|W5PGS4_SHEEP;tr|W5PVP9|W5PVP9_SHEEP	tr|W5PGS4|W5PGS4_SHEEP Fatty acid binding protein 5 OS=Ovis aries OX=9940 GN=FABP5 PE=3 SV=1	153.24	70312.6	82299.4	74561.2	63820.4	82689.4	76748.4	70543.9	79329.9	81080.6	79610.6	72858.7	71026.9	83179.3	55656.7	63492.6	70477.3	65540.5	70506.2	63328.1	62960.6	51993.2	75171.8	84539.7	66000.2	75704.9	66909.1	63693.1	74925.6	73131.5	67467.6	61163.2	73783.4	72494.8	55562.5	54854.2	57901.3	66910	56151.1	73091	W5PGS4	FABP5	-0.271062
W5P8K5	HNRNPAB	HNRNPAB	Heterogeneous nuclear ribonucleoprotein A/B (heterogeneous nuclear ribonucleoprotein A/B isoform X1)	W5P8K5_SHEEP	tr|W5P8K5|W5P8K5_SHEEP	tr|W5P8K5|W5P8K5_SHEEP Heterogeneous nuclear ribonucleoprotein A/B OS=Ovis aries OX=9940 GN=HNRNPAB PE=4 SV=1	207.89	89682.5	87159.5	99819.3	103204	103951	99645.2	97311.8	85720.8	95597.1	91434.4	86536.2	86443.4	97623.1	89783	94115.2	75228.7	72145.4	86032.1	78007.2	81862.3	82703.5	84547	81678.5	73545.3	82349.2	78249	79682.3	82956	75979.8	85678.2	80427.5	89197.7	74668	84871.8	87176.1	80042.6	79502.5	88153.9	74517.1	W5P8K5	HNRNPAB	-0.191403
W5Q7M7	HNRNPA3	HNRNPA3	Heterogeneous nuclear ribonucleoprotein A3 (heterogeneous nuclear ribonucleoprotein A3 isoform X1)	W5Q7M7_SHEEP	tr|W5PTF7|W5PTF7_SHEEP;tr|W5PVD6|W5PVD6_SHEEP;tr|W5Q7M7|W5Q7M7_SHEEP	tr|W5PVD6|W5PVD6_SHEEP Heterogeneous nuclear ribonucleoprotein A3-like OS=Ovis aries OX=9940 GN=LOC101115685 PE=4 SV=1;tr|W5Q7M7|W5Q7M7_SHEEP Heterogeneous nuclear ribonucleoprotein A3 OS=Ovis aries OX=9940 GN=HNRNPA3 PE=4 SV=1	323.31	164007	146105	172343	165960	175552	172797	156301	155916	174577	167486	153897	158309	164495	147152	156259	146749	129003	147057	135452	145634	160706	143124	150269	140565	141671	141187	134036	160245	151593	154765	149357	154778	138679	147839	167792	141539	150945	149095	150110	W5Q7M7	HNRNPA3	-0.165182
W5Q831	NA	DSTN	Actin-depolymerizing factor	W5Q831_SHEEP	tr|W5Q831|W5Q831_SHEEP	tr|W5Q831|W5Q831_SHEEP Actin-depolymerizing factor OS=Ovis aries OX=9940 PE=3 SV=1	83.338	39883.2	40689.4	42462	38413.9	39165.9	37699.8	45893.8	49682.6	45229.7	39193.4	42432.1	43137.5	44118.2	53844	47960.4	51775.3	44426	46716.9	43623.3	45911.8	49948.9	46628.1	44514.1	47312.4	45393.6	50799.1	53227.5	49097.3	46300.2	47439.2	50223.5	46511.1	50347.2	41925.6	48622.9	45144.1	43767.5	44927.4	47046.3	W5Q831	DSTN	0.187798
W5QD75	GNAI3	GNAI3	G protein subunit alpha i3	W5QD75_SHEEP	tr|W5QD75|W5QD75_SHEEP	tr|W5QD75|W5QD75_SHEEP G protein subunit alpha i3 OS=Ovis aries OX=9940 GN=GNAI3 PE=4 SV=1	49.015	5023.78	4485.8	5502.87	4821.88	4209.26	4132.84	5197.17	5375.53	4773.83	2934.49	5687.87	4946.51	3848.5	6250.03	5459.05	5375.29	5904.45	6405.26	6346.41	6139.14	6002.12	5924.81	5214.42	6189.28	5653.46	6345.5	4864.9	6164.31	5764.99	7331.58	6775.6	5655.46	5931.86	5978.57	5671.77	5454.09	4980.87	5531.32	4127.68	W5QD75	GNAI3	0.352371
W5PN42	LYVE1	LYVE1	Lymphatic vessel endothelial hyaluronan receptor 1	W5PN42_SHEEP	tr|W5PN42|W5PN42_SHEEP	tr|W5PN42|W5PN42_SHEEP Lymphatic vessel endothelial hyaluronan receptor 1 OS=Ovis aries OX=9940 GN=LYVE1 PE=4 SV=1	14.599	9739.31	10312.4	7935.38	7427.98	5586.82	7346.41	8209.56	8548.2	9750.58	8359.91	9078.8	7899.1	7395.81	10892.9	10957.8	10643	9497.56	9159.93	10692.8	13427.8	9819.17	10199	9446.77	8770.6	8545.07	9786.55	8253.73	7926.97	8884.48	12530.9	8912.32	9721.84	10270.7	10458.2	9156.86	8454.45	9419.15	12636.4	8195.88	W5PN42	LYVE1	0.361581
W5PVL5	HSPA4	HSPA4	Heat shock 70 kDa protein 4	W5PVL5_SHEEP	tr|W5PVL5|W5PVL5_SHEEP	tr|W5PVL5|W5PVL5_SHEEP Heat shock 70 kDa protein 4 OS=Ovis aries OX=9940 GN=HSPA4 PE=3 SV=1	227.36	78792.4	81269.1	75615.4	76463.2	72545.9	75133.2	85510.9	85254.3	87719.4	84958.2	90415.4	88283.7	71171.9	95582.1	92309.8	92839	90054.7	88287.7	90527.3	85981.3	88561.1	95864.1	92243.1	96572	88950.3	89438.4	96030.9	89270.8	90047.5	88439.6	94841	90345.9	97261.5	85345.7	88992.3	99292	89578	85509.5	94393.2	W5PVL5	HSPA4	0.159991
W5PTU7	CA2	CA2	Carbonic anhydrase	W5PTU7_SHEEP	tr|W5PTU7|W5PTU7_SHEEP	tr|W5PTU7|W5PTU7_SHEEP Carbonic anhydrase OS=Ovis aries OX=9940 GN=CA2 PE=3 SV=1	181.19	84324.4	112682	75458.1	83705.3	87989.2	99804.1	111369	99348.8	59657.6	78395	71501.7	104413	96194	61576.3	61924.4	72938.2	77384.6	65887.2	73806.3	68251.1	76772.4	82663.4	62029.9	70405	77765.3	79656	62043.1	55842.2	71039.7	66659.1	77054.6	64233.7	85591.8	71451.3	67496.4	74947.9	64680.4	65813.7	60743.3	W5PTU7	CA2	-0.360168
W5PD87	SLC4A1	SLC4A1	Anion exchange protein	W5PD87_SHEEP	tr|W5PD87|W5PD87_SHEEP	tr|W5PD87|W5PD87_SHEEP Anion exchange protein OS=Ovis aries OX=9940 GN=SLC4A1 PE=3 SV=1	101.12	30905.1	38105.4	27884.2	29232.6	21734.3	29587.3	44722.6	40589.7	30332.9	29318.4	34885.3	41040.7	22561.2	34443.6	32938.8	39872.4	48353	44294.6	53946.3	46177.1	44791.8	38479.9	34715.1	45018	39335.7	42955.4	30096.3	30613.9	36984.7	34099.3	39689.4	40975.7	41671.8	40121.3	36264.9	41484.2	37017.8	47339.9	38539.6	W5PD87	SLC4A1	0.412925
W5NSK0	NA	TMA7	Coiled-coil domain-containing protein 72	W5NSK0_SHEEP	tr|W5NSK0|W5NSK0_SHEEP;tr|W5QGD7|W5QGD7_SHEEP	tr|W5NSK0|W5NSK0_SHEEP Coiled-coil domain-containing protein 72 OS=Ovis aries OX=9940 PE=3 SV=1;tr|W5QGD7|W5QGD7_SHEEP Coiled-coil domain-containing protein 72 OS=Ovis aries OX=9940 PE=3 SV=1	4.0947	23961	28657.6	31008.3	30990.8	27616.5	31552.4	25817.6	30454.7	27404.3	28304.9	25035.9	30128.6	24949.6	24729	24836.4	28102.8	23706.7	23699.7	20879.9	22354.2	23172.9	21706.9	23906.2	22807.4	20453.6	21890	21536.8	22244.1	25624.6	23714.1	21846.9	26381.9	23013.2	25840.2	29164.1	21862.2	24121.2	21302.8	21938.9	W5NSK0	TMA7	-0.23396
W5Q3D8	CLASP2	CLASP2	Cytoplasmic linker associated protein 2	W5Q3D8_SHEEP	tr|W5Q3D8|W5Q3D8_SHEEP	tr|W5Q3D8|W5Q3D8_SHEEP Cytoplasmic linker associated protein 2 OS=Ovis aries OX=9940 GN=CLASP2 PE=4 SV=1	7.1745	15209.8	14417.8	13746.2	13341.6	13836	13352.5	12873.4	12263.5	14467.9	14242.4	13070.6	12817.4	15328.6	11966	12294.9	11574.4	10880.7	12261.9	12935.9	12881.9	12513.4	11267.3	11853.3	10941.3	12327.4	11259.4	12969.9	11980.2	13198	12860.4	12827.9	12464.1	12397.3	12742.7	13357.9	12954.4	11388.5	12791.1	12335.6	W5Q3D8	CLASP2	-0.178957
W5Q4D7	LOC101119456	SET	Protein SET	W5Q4D7_SHEEP	tr|W5P9P7|W5P9P7_SHEEP;tr|W5Q368|W5Q368_SHEEP;tr|W5Q4D7|W5Q4D7_SHEEP	tr|W5P9P7|W5P9P7_SHEEP Uncharacterized protein OS=Ovis aries OX=9940 PE=3 SV=1;tr|W5Q4D7|W5Q4D7_SHEEP Protein SET OS=Ovis aries OX=9940 GN=LOC101119456 PE=3 SV=1	323.31	80217.3	70730.4	71642.8	81288	99332.6	80062.6	71601.4	78830.1	67579.1	67439.1	64335.8	70157.4	96053.2	67233.2	66892.9	58910	65937.2	72581.3	63149.7	67977.2	48417.2	72937	68469.7	68144	67579	67728	72231.4	63019	67914.4	63044.1	64791.9	71614.8	79028.8	68955.7	66161.5	75032.8	69352.2	63116	67922	W5Q4D7	SET	-0.267146
Q09YJ1	CAV2	CAV2	Caveolin-2	CAV2_SHEEP	sp|Q09YJ1|CAV2_SHEEP	sp|Q09YJ1|CAV2_SHEEP Caveolin-2 OS=Ovis aries OX=9940 GN=CAV2 PE=3 SV=1	60.406	9969.03	8907.93	9046.07	11146.9	8475.27	10384.7	8859.43	9277.53	10569.2	8104.13	8938.24	12223.5	9273.97	11743.3	12720.3	12084.1	15017.2	11290	10576.3	10335.8	11166.4	12171.7	11384.8	11533.6	12353	13133.8	9424.59	11549.4	12633.2	12992.2	11429.4	15197.9	13353.7	17139.5	11706.4	12214	12830.9	12215.9	11654.4	Q09YJ1	CAV2	0.301499
W5PXP2	CAVIN2	CAVIN2	Caveolae associated protein 2	W5PXP2_SHEEP	tr|W5PXP2|W5PXP2_SHEEP	tr|W5PXP2|W5PXP2_SHEEP Caveolae associated protein 2 OS=Ovis aries OX=9940 GN=CAVIN2 PE=3 SV=1	323.31	208721	179289	220911	212524	196921	224800	179087	144361	169421	182737	174397	162455	223876	169034	154370	141274	155911	160514	146715	159878	186441	166604	158521	141936	170284	166912	167437	168102	154692	164942	153894	143695	180131	178352	154644	146861	149425	170243	170618	W5PXP2	CAVIN2	-0.260512
W5PQF0	CCT7	CCT7	T-complex protein 1 subunit eta	W5PQF0_SHEEP	tr|W5PQF0|W5PQF0_SHEEP	tr|W5PQF0|W5PQF0_SHEEP T-complex protein 1 subunit eta OS=Ovis aries OX=9940 GN=CCT7 PE=3 SV=1	266.27	88209.7	95158.5	82196.7	85113.6	76120.9	87906.7	94136.5	104317	95204.9	91727.1	99082.1	97432.6	85629.5	107480	101930	109012	94011.9	102711	98375.4	98765	102807	103960	103539	104452	102760	103731	106664	101345	96276.5	105293	99864.7	108059	106625	105350	104447	114114	100877	95858.1	99246.1	W5PQF0	CCT7	0.16371
W5PU40	RPL22	RPL22	Ribosomal protein L22	W5PU40_SHEEP	tr|W5PU40|W5PU40_SHEEP	tr|W5PU40|W5PU40_SHEEP Ribosomal protein L22 OS=Ovis aries OX=9940 GN=RPL22 PE=3 SV=1	65.325	13920.9	14421.8	13758.1	13479.4	13644.2	14240.9	14390.2	16432.2	14858.3	12336.7	14638.2	13982.1	12035	13900.9	11119.2	12208.9	11560.3	10731.9	8858.93	9904.97	13995.7	13076.5	11226.6	11050.9	11240.1	10872.5	12583.2	13339.9	13356	11262.2	12116.1	13000.4	10895.6	12157.8	11167.7	10144.2	14580.1	10530.4	11523.3	W5PU40	RPL22	-0.28074
W5PUD8	MTARC2	MTARC2	Mitochondrial amidoxime reducing component 2	W5PUD8_SHEEP	tr|W5PUD8|W5PUD8_SHEEP;tr|W5PUH6|W5PUH6_SHEEP	tr|W5PUD8|W5PUD8_SHEEP Mitochondrial amidoxime reducing component 2 OS=Ovis aries OX=9940 GN=MTARC2 PE=4 SV=1	12.385	6470.44	5945.35	5174.93	5550.38	5496.9	5655.99	6767.24	5758.82	7734.97	5909.74	4918.27	5021.5	4613.13	6262.23	7823.79	7699.49	7068.28	7008.06	6881.56	6830.47	7463.84	6730.04	7134.49	7767.03	5923.45	6729.97	5400.84	6722.81	6858.88	6117.53	6310.35	7022.21	6698.89	7668.37	8091.7	5872.53	5679.97	6314.17	6434.53	W5PUD8	MTARC2	0.305031
W5QEY8	GFPT1	GFPT1	Glutamine--fructose-6-phosphate transaminase (isomerizing)	W5QEY8_SHEEP	tr|W5QEY8|W5QEY8_SHEEP	tr|W5QEY8|W5QEY8_SHEEP Glutamine--fructose-6-phosphate transaminase (isomerizing) OS=Ovis aries OX=9940 GN=GFPT1 PE=4 SV=1	93.696	20737.4	23892.2	21965.6	23989	25363.8	22656.3	22678.5	22029.9	24953.8	21385.9	22404.1	22012.6	21815.4	23804.1	26614.3	28130	25447	22490.5	28666.2	24339.8	26848.8	24959.4	25311.9	27087.8	23725.2	26415.2	25558.2	24102.8	28986.1	25794.4	25790.9	28671.4	24212.2	24975.4	25974	27437.5	24710.3	22370	25273.5	W5QEY8	GFPT1	0.180337
W5NZF3	LUC7L3	LUC7L3	LUC7 like 3 pre-mRNA splicing factor	W5NZF3_SHEEP	tr|W5NZF3|W5NZF3_SHEEP	tr|W5NZF3|W5NZF3_SHEEP LUC7 like 3 pre-mRNA splicing factor OS=Ovis aries OX=9940 GN=LUC7L3 PE=3 SV=1	28.784	22154.8	21225.4	24398.8	23308.6	23861.5	20931.1	23325	18280.4	23787.8	22489.5	21116.1	19909.9	23988.6	22506.8	19105.7	18689.8	18566.8	19231.1	18578.3	19637.2	18991.1	21142.5	21065.5	21981.3	23246.1	17357.3	19729.2	19624.2	20430.5	20143.7	20134.4	20580	19864.8	18631.7	21089.3	21833.7	20283.7	19040.8	19177.9	W5NZF3	LUC7L3	-0.194691
W5Q5L0	EIF4B	EIF4B	Eukaryotic translation initiation factor 4B	W5Q5L0_SHEEP	tr|W5Q5L0|W5Q5L0_SHEEP	tr|W5Q5L0|W5Q5L0_SHEEP Eukaryotic translation initiation factor 4B OS=Ovis aries OX=9940 GN=EIF4B PE=4 SV=1	86.677	23447.4	24124.7	28184.2	21235.8	26650.2	19978.7	24140.7	23162.1	22725.8	25542	25233.3	22759.4	24937.7	22080.3	19838.3	17562.7	21181	22550.2	21111.6	17888.7	21547.1	21008.3	19575.5	20683.5	20819.8	18617.2	24134.1	22956.9	20934.8	21447.3	21310	19340.9	21449.8	16696.2	21766.3	19297.8	22427.9	21932.7	21685.8	W5Q5L0	EIF4B	-0.230253
W5Q0H3	CAPN2	CAPN2	Calcium-activated neutral proteinase 2	W5Q0H3_SHEEP	tr|W5Q0H3|W5Q0H3_SHEEP	tr|W5Q0H3|W5Q0H3_SHEEP Calcium-activated neutral proteinase 2 OS=Ovis aries OX=9940 GN=CAPN2 PE=3 SV=1	308.48	79117.1	82188	73792.2	81211.9	71114.1	79217.3	77854.8	73617.1	79899.1	74265.6	78661.2	74692.4	69367.6	87527.2	87340.1	95676.9	87586.8	87068.4	80677.6	80388.6	76942.6	91969.9	83837.9	85438.6	89204.8	86513.1	81467.8	83358.2	86846.8	77142.9	86896.8	90592.5	91880	93532.3	84654.7	91440.7	80153.2	76442.8	86657.7	W5Q0H3	CAPN2	0.157941
W5NYS1	SRSF6	SRSF6	Serine and arginine rich splicing factor 6	W5NYS1_SHEEP	tr|W5NYS1|W5NYS1_SHEEP;tr|W5Q967|W5Q967_SHEEP	tr|W5NYS1|W5NYS1_SHEEP Serine and arginine rich splicing factor 6 OS=Ovis aries OX=9940 GN=SRSF6 PE=4 SV=1	13.152	20916.8	19847.9	24457.7	22103.4	27736.4	19739.7	23058.2	19065	19245.1	23282.8	21203	21383.2	25878	21955.9	18890	18557.7	15684.1	19665.2	18659.3	18740.4	18341.2	20820.4	18823.3	20620.6	20386	16532.7	21253.2	20326.2	19364.9	19234.8	19500.9	17763.9	20508.4	18025	18776.2	19130	18296.2	20613.4	20641.5	W5NYS1	SRSF6	-0.235922
W5PPT8	GLIPR2	GLIPR2	GLI pathogenesis related 2	W5PPT8_SHEEP	tr|W5PGU2|W5PGU2_SHEEP;tr|W5PPT8|W5PPT8_SHEEP	tr|W5PGU2|W5PGU2_SHEEP SCP domain-containing protein OS=Ovis aries OX=9940 PE=4 SV=1;tr|W5PPT8|W5PPT8_SHEEP GLI pathogenesis related 2 OS=Ovis aries OX=9940 GN=GLIPR2 PE=4 SV=1	42.809	8424.32	7456.98	6266.08	6385.82	6307.22	6720.5	8701.41	7672.35	9953.92	7310.42	9653.03	10009.1	4835.17	9571.33	10227.6	12369.7	11368	9666.1	11356.3	9828.31	6493.03	9708.1	12633.1	9913.15	9724.19	11284	8516.48	10097.9	10738.6	9850.06	10512.4	11052.1	11325.4	10025.1	10817	10318.8	10237.7	10363.3	8683.68	W5PPT8	GLIPR2	0.398993
W5Q5G8	TKT	TKT	Transketolase	W5Q5G8_SHEEP	tr|W5Q5G8|W5Q5G8_SHEEP	tr|W5Q5G8|W5Q5G8_SHEEP Transketolase OS=Ovis aries OX=9940 GN=TKT PE=4 SV=1	323.31	193418	197264	189043	195998	222595	192451	212056	194806	212734	209968	206474	201727	203875	188660	184004	182709	173707	201193	166888	183762	194972	204623	191438	182356	191387	180117	193599	202952	191769	197700	190992	186260	175585	173112	181999	179057	188439	196902	195856	W5Q5G8	TKT	-0.134636
W5Q9J0	RNPS1	RNPS1	RNA-binding protein with serine-rich domain 1	W5Q9J0_SHEEP	tr|W5Q9J0|W5Q9J0_SHEEP	tr|W5Q9J0|W5Q9J0_SHEEP RNA-binding protein with serine-rich domain 1 OS=Ovis aries OX=9940 GN=RNPS1 PE=3 SV=1	69.278	14576	12177.3	14674.4	15875.7	17967.7	15366.9	14413.8	14101.8	15385	14975.3	13326.8	15029.4	19960.5	13064.9	12233.8	13174.4	13360.1	12896.9	12623.4	11167.5	14868.4	13124.7	13090.2	12295.3	12894	13329.6	12645	13870.5	12583.8	14753.2	14079.9	14299	13594	14389.2	12899.2	13861.7	12850.8	15510.3	14290.2	W5Q9J0	RNPS1	-0.23601
W5NQM8	CTTN	CTTN	Cortactin	W5NQM8_SHEEP	tr|W5NQM5|W5NQM5_SHEEP;tr|W5NQM8|W5NQM8_SHEEP	tr|W5NQM5|W5NQM5_SHEEP Cortactin OS=Ovis aries OX=9940 GN=CTTN PE=4 SV=1;tr|W5NQM8|W5NQM8_SHEEP Cortactin OS=Ovis aries OX=9940 GN=CTTN PE=4 SV=1	58.486	53097.9	51914	66023.4	50712.9	62592.4	51247	51532.3	49617.8	58094.5	56768.3	55625.2	53113	66856.5	52515.5	48371.9	49981.5	45689.3	48272.3	47300.5	47968.4	50091	51066.7	47147.1	47203.2	49805.7	47187.4	53898.3	52870.1	50273.1	54291.8	53031.8	46132.1	50702	41168.6	47065.6	45491.9	47610.8	53092.4	51068.5	W5NQM8	CTTN	-0.198102
A2SW69	ANXA2	ANXA2	Annexin A2	ANXA2_SHEEP	sp|A2SW69|ANXA2_SHEEP;tr|W5PZL5|W5PZL5_SHEEP	sp|A2SW69|ANXA2_SHEEP Annexin A2 OS=Ovis aries OX=9940 GN=ANXA2 PE=1 SV=1	323.31	591235	562549	520766	525511	507122	594048	580040	549529	618772	565399	641459	573223	466441	663619	612297	654794	629614	643991	616201	618907	644484	631108	641190	581673	670216	668552	652173	688513	694847	690112	662802	647966	635326	781243	637008	590458	593585	658563	619807	A2SW69	ANXA2	0.179147
W5PAG0	KARS1	KARS1	Lysine--tRNA ligase	W5PAG0_SHEEP	tr|W5PAG0|W5PAG0_SHEEP	tr|W5PAG0|W5PAG0_SHEEP Lysine--tRNA ligase OS=Ovis aries OX=9940 GN=KARS1 PE=3 SV=1	99.652	31678.3	33179.4	30505.1	31962.7	28874.7	33851.8	34221.4	33694	36367	32279.6	34266.7	33050.8	29867.5	42459.3	36921.3	37046.7	34127.5	36372.3	34808.4	36859.1	33976.4	31992.6	37434.7	36072.6	35467.5	36768.3	33160.8	34961.7	34204.9	36509.5	31770.7	38365.9	36342.4	37717.9	38391.3	35132	37662.1	31000.6	35901.3	W5PAG0	KARS1	0.165625
B2LYL4	SNRPA	SNRPA	U1 small nuclear ribonucleoprotein A	B2LYL4_SHEEP	tr|B2LYL4|B2LYL4_SHEEP	tr|B2LYL4|B2LYL4_SHEEP U1 small nuclear ribonucleoprotein A OS=Ovis aries OX=9940 GN=SNRPA PE=2 SV=1	96.278	54046.2	60348.4	70595.6	63623	68262.1	60937.9	60123.9	60902.8	61180.3	58158.8	55456.9	59772.6	60350.1	52447	57870.5	51178.6	50885.3	55104.2	49797.6	57142.2	54976.8	47826.9	53420.3	56612.1	57487.4	49204.7	50322.6	58380.6	51667	52961.2	53831.2	56124.5	49129.8	46731	59475.4	48464.5	58665	56468.6	57873.8	B2LYL4	SNRPA	-0.186283
W5Q6F0	LOC101106791	H2AX	Histone H2A	W5Q6F0_SHEEP	tr|W5Q6F0|W5Q6F0_SHEEP	tr|W5Q6F0|W5Q6F0_SHEEP Histone H2A OS=Ovis aries OX=9940 GN=LOC101106791 PE=3 SV=1	100.2	71216.4	77221.8	70016.6	68901.1	66482.1	70626.3	62358	55851.2	60249.1	56143.4	73940.8	65848.8	48664.6	62187.2	59273.9	43225.6	41297.3	52092.9	44927.3	56810.7	58969.4	46662.7	50233.9	60655.3	63652.2	44380.3	49167.1	51320.5	45857.8	42067.3	55936	50648.5	48595.8	43961.6	53681.6	43356.1	56405	49558.5	52560.9	W5Q6F0	H2AX	-0.317033
Q6Q311	RPS25	RPS25	40S ribosomal protein S25	RS25_SHEEP	sp|Q6Q311|RS25_SHEEP;tr|W5NXN6|W5NXN6_SHEEP;tr|W5PE93|W5PE93_SHEEP;tr|W5PJ67|W5PJ67_SHEEP;tr|W5PL43|W5PL43_SHEEP;tr|W5PVA8|W5PVA8_SHEEP	sp|Q6Q311|RS25_SHEEP 40S ribosomal protein S25 OS=Ovis aries OX=9940 GN=RPS25 PE=2 SV=1;tr|W5PL43|W5PL43_SHEEP 40S ribosomal protein S25 OS=Ovis aries OX=9940;tr|W5PVA8|W5PVA8_SHEEP 40S ribosomal protein S25 OS=Ovis aries OX=9940 GN=LOC101110758 PE=3 SV=1	13.325	32738.2	32114	35655.8	31420.4	35552.8	36320.1	33688.7	33751.8	30610.8	31065.9	30920.2	29758.6	22875.9	34746.6	28404.5	28807.5	23229.2	26907.8	25330.8	23553.9	25478.1	22208.7	27303.7	23893.3	25662.7	23838.2	24656.9	25118.6	26477	24859.1	23241.9	27700.4	25606.3	27225.4	28575	24084	29130.8	29347.1	26333.7	Q6Q311	RPS25	-0.243862
W5QEQ3	APEX1	APEX1	DNA-(apurinic or apyrimidinic site) endonuclease	W5QEQ3_SHEEP	tr|W5PYE4|W5PYE4_SHEEP;tr|W5QEQ3|W5QEQ3_SHEEP	tr|W5QEQ3|W5QEQ3_SHEEP DNA-(apurinic or apyrimidinic site) endonuclease OS=Ovis aries OX=9940 GN=APEX1 PE=3 SV=1	297.29	67276.7	75029.8	71812.5	69943.4	61486.7	70620.5	74760.4	74860.4	72526.4	67906.3	71729	68388.5	59835.3	78390.2	78526.6	80780.9	77111.1	85061.9	72569.8	82340.4	76165.4	84124.3	86167.2	79431.4	76828	86555.3	64531.5	84578.4	75575.5	79776.5	76139.5	89350.5	79025.1	86639	89265.1	78215.4	73925	85825	80572.4	W5QEQ3	APEX1	0.177929
W5PH15	RSU1	RSU1	Ras suppressor protein 1	W5PH15_SHEEP	tr|W5PH15|W5PH15_SHEEP	tr|W5PH15|W5PH15_SHEEP Ras suppressor protein 1 OS=Ovis aries OX=9940 GN=RSU1 PE=4 SV=1	43.139	89900.3	89055.9	88796.2	93080.1	90592.3	92453.8	80187.4	82545.5	77432.2	87514.4	80833.4	82399.3	102679	91708	76005.2	71151.6	69670.9	74496.5	67526.3	78193.6	85163.8	73099.2	75110.3	76115.8	85980.5	74061.6	84381.1	74540.3	70076.2	74266.1	77291.6	72194.7	75241.3	70711.1	70398	68471	78098.2	75784.5	73216.5	W5PH15	RSU1	-0.189771
W5NR02	NA	HNRNPD	Heterogeneous nuclear ribonucleoprotein D	W5NR02_SHEEP	tr|W5NR02|W5NR02_SHEEP;tr|W5NR04|W5NR04_SHEEP	tr|W5NR02|W5NR02_SHEEP Heterogeneous nuclear ribonucleoprotein D OS=Ovis aries OX=9940 PE=4 SV=1;tr|W5NR04|W5NR04_SHEEP Heterogeneous nuclear ribonucleoprotein D OS=Ovis aries OX=9940 PE=4 SV=1	314.46	196246	175991	199177	179406	186039	183669	177508	169162	191021	179383	184244	169684	174939	171181	174412	150297	153259	169692	156109	166549	170173	150749	164513	166599	170401	162941	152687	175158	151917	165106	160971	169449	146510	160808	180946	159440	168390	182432	152804	W5NR02	HNRNPD	-0.151185
W5PA75	CARKD	CARKD	ATP-dependent (S)-NAD(P)H-hydrate dehydratase	W5PA75_SHEEP	tr|W5NS04|W5NS04_SHEEP;tr|W5PA75|W5PA75_SHEEP	tr|W5PA75|W5PA75_SHEEP ATP-dependent (S)-NAD(P)H-hydrate dehydratase OS=Ovis aries OX=9940 GN=CARKD PE=3 SV=1	34.728	3709.74	4003.66	4018.14	4581.21	4527.1	4912.33	4066.73	3902.84	4551.94	3830.09	1691.21	2627.55	1884.77	6594.95	16352.3	4205.31	3913.48	4560.72	4693.57	3919.29	4763.14	4297.09	4510.07	5504.62	4059.91	4195.47	3679.78	4508.99	4565.25	4226.73	4634.85	4905.6	4258.46	4673.17	4213.06	4209.45	4486.65	4721.98	4708.7	W5PA75	CARKD	0.720634
W5QEH9	THRAP3	THRAP3	Thyroid hormone receptor associated protein 3	W5QEH9_SHEEP	tr|W5QEH9|W5QEH9_SHEEP	tr|W5QEH9|W5QEH9_SHEEP Thyroid hormone receptor associated protein 3 OS=Ovis aries OX=9940 GN=THRAP3 PE=3 SV=1	146.71	121463	95503.4	126113	118747	130440	130226	115690	107287	134970	116477	111875	112612	125997	112630	115084	108033	101995	101098	100201	100095	106040	106789	116620	102352	106739	104381	108687	102289	102354	106754	96779.5	109545	106800	116532	119653	115127	103893	107905	106269	W5QEH9	THRAP3	-0.172325
W5P4M1	PHB2	PHB2	Prohibitin	W5P4M1_SHEEP	tr|W5P4M1|W5P4M1_SHEEP	tr|W5P4M1|W5P4M1_SHEEP Prohibitin OS=Ovis aries OX=9940 GN=PHB2 PE=3 SV=1	133.42	56714.8	50374.7	56369.6	51243.2	57443.9	60850.6	52781.5	43711.1	51748.7	51340.4	46932.8	47228.7	48359.6	48106.4	50124.9	40341.8	45787.5	41668.6	40020.5	45780.5	41829.5	32297.1	52921.8	42923	46648.2	41955.9	38024.4	45063.6	43753.2	44558.2	39232.4	46316.8	50168.3	50133.3	47696	43563.7	46456.2	47281.7	45180.9	W5P4M1	PHB2	-0.232538
W5P5S7	NA	PDLIM7	PDZ and LIM domain 7	W5P5S7_SHEEP	tr|W5P5S7|W5P5S7_SHEEP	tr|W5P5S7|W5P5S7_SHEEP PDZ and LIM domain 7 OS=Ovis aries OX=9940 PE=4 SV=1	102.64	11396.9	12637.7	15429.4	13400.9	15210.7	13493.1	12241.1	14463.3	14388.8	12567.4	12590.9	12595.1	13434	10473	12885.5	11686.7	11598.1	10869.6	10751	11440.3	12387.9	13143.3	14810.7	12212.3	12982.1	12384	12529.7	12074.9	12545	12710.9	12085.7	12234.1	12399.6	10900.9	14754.7	11406.7	12855.5	10898.9	13995.5	W5P5S7	PDLIM7	-0.216533
W5Q8A7	RALA	RALA	Small monomeric GTPase	W5Q8A7_SHEEP	tr|W5Q8A7|W5Q8A7_SHEEP	tr|W5Q8A7|W5Q8A7_SHEEP Small monomeric GTPase OS=Ovis aries OX=9940 GN=RALA PE=3 SV=1	86.671	14383	15627.3	12482.4	15129	12961	14935.6	16802.8	16217.1	14002.1	14313.9	16427	12533.3	10625.5	13979	17253.2	16713.4	16052.1	17354.7	17707.5	18641.1	18278.1	19973.1	16171.2	18423.3	18469.1	18547.7	15905.5	16250.3	17375.5	16205.6	17640.3	18190.7	16530.1	20040	15388.3	16087.4	15686.4	16492.6	17427.8	W5Q8A7	RALA	0.244947
W5NVV3	UBAP2L	UBAP2L	Ubiquitin associated protein 2 like	W5NVV3_SHEEP	tr|W5NVV3|W5NVV3_SHEEP	tr|W5NVV3|W5NVV3_SHEEP Ubiquitin associated protein 2 like OS=Ovis aries OX=9940 GN=UBAP2L PE=4 SV=1	70.707	12064	9929.94	12154	12549.3	11820.5	12873.6	12163	10208.3	14203.4	12702.5	11868.1	11101.5	14521.7	10568.5	11252.8	10635.9	10333.3	10851.7	9245.49	9114.89	10918.3	9652	9958.19	9556.28	9639.45	10394.5	8959.35	10792.4	11855.5	10994.3	11552.5	11777.2	9697.36	10296.6	11140.7	11176.7	11281.7	11501.9	9797.8	W5NVV3	UBAP2L	-0.231419
W5PWT8	TCEA1	TCEA1	Transcription elongation factor	W5PWT8_SHEEP	tr|W5PWT8|W5PWT8_SHEEP	tr|W5PWT8|W5PWT8_SHEEP Transcription elongation factor A1 OS=Ovis aries OX=9940 GN=TCEA1 PE=3 SV=1	51.331	14346.3	12654.5	13274.7	11904.9	13923.3	11658.7	11951.9	10299.6	13060.4	10629	12197.7	11452.9	10697.9	11408.7	10477.2	9326.88	9289.6	10977.4	9006.8	9948.29	11487.2	10041.2	10508.4	10003.8	11936.3	9227.41	11798.7	11046.2	9522.67	9602.43	11687.9	11010.7	9555.48	10054.5	9657.55	9237.51	12072.5	9218.59	11418.4	W5PWT8	TCEA1	-0.247924
W5P645	RAB14	RAB14	Ras-related protein Rab-14	W5P645_SHEEP	tr|W5P645|W5P645_SHEEP;tr|W5P648|W5P648_SHEEP	tr|W5P645|W5P645_SHEEP Ras-related protein Rab-14 OS=Ovis aries OX=9940 GN=RAB14 PE=3 SV=1;tr|W5P648|W5P648_SHEEP RAB14, member RAS oncogene family OS=Ovis aries OX=9940 GN=RAB14 PE=4 SV=1	56.901	31189.8	31174	31041.8	32417.1	26712.5	29627	29136.6	29195.4	28969.3	30964.4	29964.6	28999.2	25094.1	33877.9	34138.1	31590.5	33402.4	33901.3	35568.9	34405.3	27225.4	32686.4	32707.9	32180.1	32940	31089.7	30010.9	30163.2	31248.1	33536.1	32229.1	29712.2	32311.7	33927.5	33614.1	28776.6	33691.9	32063.1	31028.3	W5P645	RAB14	0.15855
W5P214	TAGLN	TAGLN	Transgelin	W5P214_SHEEP	tr|W5P214|W5P214_SHEEP	tr|W5P214|W5P214_SHEEP Transgelin OS=Ovis aries OX=9940 GN=TAGLN PE=3 SV=1	141.35	115796	116310	225540	131749	220909	127258	117127	189645	131558	160000	140060	135894	189036	100420	133530	124938	106200	110834	89374.7	107962	132263	135838	133744	96346.2	115071	148752	132927	115275	132728	165813	124857	110637	141473	92345.2	158342	104963	130518	111564	132362	W5P214	TAGLN	-0.443987
W5PB37	RRAS2	RRAS2	RAS related 2	W5PB37_SHEEP	tr|W5PB37|W5PB37_SHEEP	tr|W5PB37|W5PB37_SHEEP RAS related 2 OS=Ovis aries OX=9940 GN=RRAS2 PE=4 SV=1	25.76	9662.93	7635.92	7692.86	8749.95	5772.58	7155.35	9446.37	8209.23	9514.34	7113.79	7901.57	9228.78	7074.07	11207.5	10683.1	7813.21	9449.92	10390.9	10522.1	8944.54	9832.88	9762.39	9628.12	9683.22	9466.85	11903.1	8178.99	9846.51	9463.97	10867	9616.12	9715.62	9297.51	11468	9656.13	8877.44	9413.91	9257.28	8601.55	W5PB37	RRAS2	0.284866
W5QHQ7	NCL	NCL	Nucleolin	W5QHQ7_SHEEP	tr|W5QHQ7|W5QHQ7_SHEEP	tr|W5QHQ7|W5QHQ7_SHEEP Nucleolin OS=Ovis aries OX=9940 GN=NCL PE=4 SV=1	323.31	330285	311814	379443	338063	414661	312688	320577	302646	364108	371431	314682	302434	396232	308301	284123	309552	282882	310370	314487	288775	294463	312246	318963	295572	318424	265287	364237	305997	307992	306024	298924	285925	295803	269477	301481	309751	296699	319339	323135	W5QHQ7	NCL	-0.197764
W5PAH6	COPB1	COPB1	Coatomer subunit beta	W5PAH6_SHEEP	tr|W5PAH6|W5PAH6_SHEEP	tr|W5PAH6|W5PAH6_SHEEP Coatomer subunit beta OS=Ovis aries OX=9940 GN=COPB1 PE=4 SV=1	202.61	34280.5	37816.6	32811.9	34981	33172.2	34622.6	36131.2	34207.1	39080.1	36506.5	34004.8	37148.4	34921.5	39774.1	40993	38538.8	40826.5	36661.6	37611.7	36547.9	37493.9	38405	39168.7	40619.1	40019.8	38891.2	40535	37053.6	39420.9	40150.9	40654.4	42384.2	39280.6	44026.2	40353.5	41878.9	40349.4	36306.3	41946.9	W5PAH6	COPB1	0.124681
W5NYP8	DYNC1H1	DYNC1H1	Dynein cytoplasmic 1 heavy chain 1	W5NYP8_SHEEP	tr|W5NYP8|W5NYP8_SHEEP	tr|W5NYP8|W5NYP8_SHEEP Dynein cytoplasmic 1 heavy chain 1 OS=Ovis aries OX=9940 GN=DYNC1H1 PE=3 SV=1	323.31	246078	252063	241198	252748	223831	252448	271039	236119	250692	247142	246631	266647	213794	266426	277346	267441	272408	273488	259001	271385	257739	252285	269893	268917	263941	264757	235811	256456	270314	264769	258746	281740	268772	290199	273671	258491	265688	269194	262826	W5NYP8	DYNC1H1	0.123161
W5PGH7	NA	VAMP3	V-SNARE coiled-coil homology domain-containing protein	W5PGH7_SHEEP	tr|W5PEH1|W5PEH1_SHEEP;tr|W5PGH7|W5PGH7_SHEEP;tr|W5PLN5|W5PLN5_SHEEP;tr|W5QCG0|W5QCG0_SHEEP	tr|W5PGH7|W5PGH7_SHEEP V-SNARE coiled-coil homology domain-containing protein OS=Ovis aries OX=9940 PE=4 SV=1;tr|W5PLN5|W5PLN5_SHEEP V-SNARE coiled-coil homology domain-containing protein OS=Ovis aries OX=9940 PE=4 SV=1;tr|W5QCG0|W5QCG0_SHEEP Synaptobrevin	97.179	7302.26	7735.29	7803.33	7207.03	6862.84	6450.46	8164.54	7375.85	8985.77	4813.94	7756.64	6821.09	5895.9	13423.5	8501.59	6991.35	8370.05	8222.46	8768.33	9161.63	9554.26	7220.96	8091.23	8820.45	7674.61	7991.37	8123.02	8441.6	8899.89	7815.49	8593.31	7575.39	8175.95	7998.31	7885.74	7335.11	8458.99	12283.1	9080.61	W5PGH7	VAMP3	0.348039
W5PKG8	SNRPD2	SNRPD2	Small nuclear ribonucleoprotein Sm D2	W5PKG8_SHEEP	tr|W5PKG8|W5PKG8_SHEEP;tr|W5Q5I6|W5Q5I6_SHEEP	tr|W5PKG8|W5PKG8_SHEEP Small nuclear ribonucleoprotein Sm D2 OS=Ovis aries OX=9940 GN=SNRPD2 PE=3 SV=1;tr|W5Q5I6|W5Q5I6_SHEEP Small nuclear ribonucleoprotein Sm D2 OS=Ovis aries OX=9940 GN=SNRPD2 PE=3 SV=1	77.844	41076.9	45233.9	37680.3	39095.7	42116.4	43580	44320.1	41923.8	45686.7	41268.3	37995.6	38726.2	42228.5	40262.7	40906.5	38646.3	34998.2	36591.5	34511.9	37260.3	37546.8	40622.4	41040.6	39418.6	36529.5	36320.8	37785.1	38173.2	37736.6	39702.3	37697.6	39940.9	36976.9	37518.8	42829.7	39634.1	42045.5	35853.8	36897.3	W5PKG8	SNRPD2	-0.146884
W5Q537	NA	ASPH	Aspartate beta-hydroxylase	W5Q537_SHEEP	tr|W5Q537|W5Q537_SHEEP	tr|W5Q537|W5Q537_SHEEP Aspartate beta-hydroxylase OS=Ovis aries OX=9940 PE=3 SV=1	156.64	19322.9	20658.7	17942.8	17734.1	16028.4	18412.9	19809	20362.1	21193	18505.2	19646.2	19961.2	12320.5	23869.2	25444.9	21924.5	23056.8	21645.2	20896.8	20519.3	18861.8	21068.2	20687.5	22774.5	22167.6	21590.7	18779.5	23009	21669.2	21692.6	21156.5	22295.1	21114.2	25443.3	23545.4	19135.3	23142.7	21787.3	18828.2	W5Q537	ASPH	0.24341
W5QB24	ANP32A	ANP32A	Acidic leucine-rich nuclear phosphoprotein 32 family member	W5QB24_SHEEP	tr|W5NPF6|W5NPF6_SHEEP;tr|W5QB24|W5QB24_SHEEP	tr|W5NPF6|W5NPF6_SHEEP LRRcap domain-containing protein OS=Ovis aries OX=9940 PE=4 SV=1;tr|W5QB24|W5QB24_SHEEP Acidic nuclear phosphoprotein 32 family member A OS=Ovis aries OX=9940 GN=ANP32A PE=4 SV=1	312.2	130156	128544	127832	127590	146128	126100	125913	130898	118818	117993	124594	120323	139346	115918	112690	123773	112025	126482	111034	121233	94655	122101	115472	125478	122286	110272	130419	112751	115976	111573	131035	114652	123917	111780	110666	117504	117420	117257	119903	W5QB24	ANP32A	-0.158445
W5Q0L1	EEF1G	EEF1G	Elongation factor 1-gamma	W5Q0L1_SHEEP	tr|W5Q0L1|W5Q0L1_SHEEP	tr|W5Q0L1|W5Q0L1_SHEEP Elongation factor 1-gamma OS=Ovis aries OX=9940 GN=EEF1G PE=4 SV=1	323.31	109662	108696	103813	104795	108268	107253	109206	102955	110752	100634	110290	112128	113600	129328	119951	116932	113564	111512	110861	116956	111834	116050	120272	117262	119668	115781	127257	118878	120073	115671	113098	119478	119561	126560	118699	123152	113263	111112	114106	W5Q0L1	EEF1G	0.109384
W5PE27	ESD	ESD	S-formylglutathione hydrolase	W5PE27_SHEEP	tr|W5PE27|W5PE27_SHEEP	tr|W5PE27|W5PE27_SHEEP S-formylglutathione hydrolase OS=Ovis aries OX=9940 GN=ESD PE=3 SV=1	226.18	35983	39826	41068.5	38383.1	37563.4	37033	44052.5	42323.2	38210.9	37397.8	39019.9	43418.2	41447.4	45478.5	42181.7	43421.9	42015.6	45955.2	44574.7	39629.2	46426.6	45361.1	43324.2	43869.8	43901.8	48248.7	41932.4	42764.7	42566.9	42578.3	46937	43754	45953.2	41519.9	45829	43599.3	45341.2	41197.2	48271.4	W5PE27	ESD	0.139648
W5PX22	SNRPD3	SNRPD3	Small nuclear ribonucleoprotein Sm D3	W5PX22_SHEEP	tr|W5PX22|W5PX22_SHEEP	tr|W5PX22|W5PX22_SHEEP Small nuclear ribonucleoprotein Sm D3 OS=Ovis aries OX=9940 GN=SNRPD3 PE=3 SV=1	61.309	20384.8	18368.2	15797.9	15015.1	19907.9	16965.8	21358.2	17083.5	21274.5	15032.7	16438.2	16365.2	17826.3	15138.6	16150.3	14125.3	12200.9	16225.4	11570.2	14955.8	15560.4	16851.4	16375.9	14042.7	15542.4	11776.4	16593.9	15865.7	15019.2	9916.52	16717.1	15627.3	15190	14014.6	16964.5	16243.1	15934.8	13464.4	15577.2	W5PX22	SNRPD3	-0.299783
B9VH02	EIF1AX	EIF1AX	Eukaryotic translation initiation factor 4C	B9VH02_SHEEP	tr|B9VH02|B9VH02_SHEEP	tr|B9VH02|B9VH02_SHEEP Eukaryotic translation initiation factor 4C OS=Ovis aries OX=9940 GN=EIF1AX PE=2 SV=1	33.757	25958.5	26926.6	26925.5	25056.1	25034	25982.2	27067.5	24858.4	24295.6	22479.8	25747.6	25046.1	24048.4	23222.1	25244.7	21761.6	21759.8	21101.3	20211.7	22004.8	24961.5	23577.2	24817.7	21883.2	25009.5	22512.8	23677.8	22372.9	21789.4	24029.5	18318.2	26113.1	23681.7	24986.9	25985	23914.5	24277.2	22302.3	22184.5	B9VH02	EIF1AX	-0.169706
W5PS52	MRC2	MRC2	Mannose receptor C type 2	W5PS52_SHEEP	tr|W5PS52|W5PS52_SHEEP	tr|W5PS52|W5PS52_SHEEP Mannose receptor C type 2 OS=Ovis aries OX=9940 GN=MRC2 PE=4 SV=1	76.909	6818.65	7511.38	7270.23	6723.71	7163.85	6302.54	6666.96	8363.94	8069.55	8244.82	7375.62	6880.84	6820.92	8321.94	8422.58	9380.18	9345.6	9146.41	11025.3	7959.42	8018.79	7788.48	14057.8	9171.13	8090.82	8254.71	7094.77	7604.07	9211.86	8242.67	7971.58	7632.32	6902.11	8731.47	8488.29	8936.44	9047.56	7911.52	7454.59	W5PS52	MRC2	0.304936
W5PFN0	PNN	PNN	Pinin	W5PFN0_SHEEP	tr|W5PFN0|W5PFN0_SHEEP	tr|W5PFN0|W5PFN0_SHEEP Pinin OS=Ovis aries OX=9940 GN=PNN PE=3 SV=1	143.38	27585.5	23840.1	23299.7	22850.3	28268.8	23192.1	23943.8	22960.7	24391.4	25738.6	23803.9	22188.5	24844.9	21449.3	21476.1	22389.9	18837.8	21211.7	19905.6	21518.6	26544.8	22906.1	20960.1	22717	22919.7	21292.5	21293.6	23741.1	21328.9	23098.3	22061	21660.7	21469.5	21037.2	24117.5	19745.8	22690	21342.2	21801.2	W5PFN0	PNN	-0.170456
W5QCI3	LOC101106419	CYB5R3	NADH-cytochrome b5 reductase	W5QCI3_SHEEP	tr|W5QCI3|W5QCI3_SHEEP	tr|W5QCI3|W5QCI3_SHEEP NADH-cytochrome b5 reductase OS=Ovis aries OX=9940 GN=LOC101106419 PE=3 SV=1	310.95	73028.9	76829.4	77987.4	79723.6	67605.9	77573.9	77644.2	73792.8	75310.8	78413.1	83907.5	80443.3	61775.8	83992.8	84116.2	83381.4	81855.4	85889.5	81729.6	80996.2	87655	83614.8	79348.4	75815.8	77809.2	85907	81724.3	89434.3	80711.9	86713.2	78551.8	86674.2	79660.2	89699.7	81754.3	74476.6	82375	78910.6	84149	W5QCI3	CYB5R3	0.144921
W5PEP7	ATP5F1B	ATP5F1B	ATP synthase subunit beta	W5PEP7_SHEEP	tr|W5PEP7|W5PEP7_SHEEP	tr|W5PEP7|W5PEP7_SHEEP ATP synthase subunit beta OS=Ovis aries OX=9940 GN=ATP5F1B PE=1 SV=1	323.31	212451	199533	202534	224411	258120	220901	185035	224701	192887	197908	163950	198115	280817	195273	199820	189403	173036	181541	171488	191213	157476	188817	183687	176248	193331	182102	199602	177836	189363	183752	188558	203641	199353	210449	192551	191977	189403	172972	186762	W5PEP7	ATP5F1B	-0.220183
C5IWU1	ARF6	ARF6	ADP-ribosylation factor 6	C5IWU1_SHEEP	tr|C5IWU1|C5IWU1_SHEEP	tr|C5IWU1|C5IWU1_SHEEP ADP-ribosylation factor 6 OS=Ovis aries OX=9940 GN=ARF6 PE=2 SV=1	38.113	14809.9	13095.9	12115.2	12372.6	12675.2	13357.7	13387.4	13788	14230.8	13826.4	13466.6	13546	12142.4	16143.1	15157.6	14741.7	13596	16231	13507.1	16397.5	14313.9	13630.1	14985.8	15869.3	13794.4	13436.7	17041.5	15116.5	12892.5	14604.7	16201.1	13510.8	14182.2	14306.5	14393.8	14100.6	13232.2	12727.9	15528.6	C5IWU1	ARF6	0.174997
W5QH89	IGF2BP2	IGF2BP2	Insulin like growth factor 2 mRNA binding protein 2	W5QH89_SHEEP	tr|W5QH89|W5QH89_SHEEP	tr|W5QH89|W5QH89_SHEEP Insulin like growth factor 2 mRNA binding protein 2 OS=Ovis aries OX=9940 GN=IGF2BP2 PE=3 SV=1	102.69	23890.5	22238	25159.3	25731.2	26221.3	24526.7	25399.7	22235.9	28034.3	24706.3	23594.3	22748.4	23294.2	22971.8	22809.4	21861.4	19622.3	22798.3	18220.9	22619	23415.3	22768	25687	23674.4	21378.8	22415.1	21918.1	23581.1	20896.6	23234.1	20429	24535.9	21629.3	21289.7	22926	24226.5	23924.3	24482	23300.4	W5QH89	IGF2BP2	-0.166212
W5P9M2	PTGR1	PTGR1	15-oxoprostaglandin 13-reductase	W5P9M2_SHEEP	tr|W5P9M2|W5P9M2_SHEEP;tr|W5QCK9|W5QCK9_SHEEP;tr|W5QCL0|W5QCL0_SHEEP	tr|W5P9M2|W5P9M2_SHEEP 15-oxoprostaglandin 13-reductase OS=Ovis aries OX=9940 GN=PTGR1 PE=3 SV=1	215.44	106295	101280	103852	102675	105404	112369	98229.8	89795.2	90239.2	93766.6	110658	93815.3	95087.7	87748.5	93437.4	86463.5	83794.4	97867.4	81392.6	86960.4	103159	96092.2	93962.7	92582.2	99513.8	99155.7	94093.6	100797	92822.5	95642.8	99302.1	96117.7	98691.5	98903.1	90784.8	87866.3	88189.3	82348.5	94930.1	W5P9M2	PTGR1	-0.154513
W5NQK6	LIMS1	LIMS1	LIM and senescent cell antigen-like-containing domain protein	W5NQK6_SHEEP	tr|W5NQK6|W5NQK6_SHEEP	tr|W5NQK6|W5NQK6_SHEEP LIM and senescent cell antigen-like-containing domain protein OS=Ovis aries OX=9940 GN=LIMS1 PE=4 SV=1	300.67	78388.4	80392.9	75958.2	78218	77439.1	92149.6	73807.9	66663.4	75779.7	73308.7	67409.9	68969.3	79122.5	69318.7	73060.8	65801.1	67625.3	69106.5	57122.3	62529.1	72919.7	70099.1	74284.4	67044.4	72360	72595	61951.8	73271.4	69942.7	65754.6	66291.5	75066.4	69374.3	75855.5	77579.5	65195.1	64093.4	64954.5	67159.8	W5NQK6	LIMS1	-0.177598
W5PAN6	HMGN3	HMGN3	High mobility group nucleosome-binding domain-containing protein 3	W5PAN6_SHEEP	tr|W5PAN6|W5PAN6_SHEEP;tr|W5PVF3|W5PVF3_SHEEP	tr|W5PAN6|W5PAN6_SHEEP High mobility group nucleosome-binding domain-containing protein 3 OS=Ovis aries OX=9940 GN=HMGN3 PE=3 SV=1	5.2531	13519.3	16786.8	14064.8	13147	13743.4	13283.5	12459.9	14326.9	13243.6	12692.5	15192.2	14155.8	10039.3	11275	10340.9	9973.48	9664.35	12290.2	10213	11739.9	14157.7	11565.3	10454.7	12589.2	12322	8879.05	10924.4	13707	9531.27	10166	12523.4	10563.9	10131.6	9400.48	11000.3	9122.45	10422.8	9135.69	12270.7	W5PAN6	HMGN3	-0.278368
W5Q951	CORO1C	CORO1C	Coronin	W5Q951_SHEEP	tr|W5Q951|W5Q951_SHEEP	tr|W5Q951|W5Q951_SHEEP Coronin OS=Ovis aries OX=9940 GN=CORO1C PE=3 SV=1	127.71	39079.3	41290.4	33107.3	33385.7	29383.5	33069.8	37467.5	42142.6	42480.1	35669.1	40519.3	36781.3	29617	45262.2	41590.5	41236.5	41221.8	42549	38636.3	39385	43027.8	40709.7	42001.7	44817.4	39839.6	41089.1	38801.8	44041	39643.7	41162.6	38053.6	40445.2	42649.9	44870.7	42437.8	38485.5	41148.5	41643.1	38199.4	W5Q951	CORO1C	0.190551
C5ISB1	RPA1	RPA1	Replication protein A subunit	C5ISB1_SHEEP	tr|C5ISB1|C5ISB1_SHEEP	tr|C5ISB1|C5ISB1_SHEEP Replication protein A subunit OS=Ovis aries OX=9940 GN=RPA1 PE=2 SV=1	99.697	33885.4	31882.5	32619.7	33212.7	32229.6	29842.7	31685.8	27870.2	33526.2	30924.5	30878	31892.8	29602	29879.8	29622.3	27617.9	26551.3	28273.9	27649.7	32013.3	29452.1	30428.5	26949.7	30027.5	30580.9	28545	33000.3	28729.9	29131.2	29515.6	30422.5	28272.9	28580.7	27743.1	30061.9	30528.6	30159.1	29421.5	28929.7	C5ISB1	RPA1	-0.127407
W5QIL2	PSMB4	PSMB4	Proteasome subunit beta	W5QIL2_SHEEP	tr|W5QIL2|W5QIL2_SHEEP	tr|W5QIL2|W5QIL2_SHEEP Proteasome subunit beta OS=Ovis aries OX=9940 GN=PSMB4 PE=3 SV=1	117.77	19789.8	21382	21662.5	22219.8	25330.5	19818	20122.5	24680.6	21539	22726.8	20569.5	19444.4	23609.6	21166.4	18771.5	19272	18373.2	21812.2	17693.5	18760.8	19126.6	20573.8	20683.2	21043.4	20462.2	18343.1	20775.7	20267	19748.1	18106.1	19751.2	18503.3	20378	19113.9	18578.7	19731.4	20187.6	17442.1	20999.2	W5QIL2	PSMB4	-0.168103
W5QEI1	HNRNPC	HNRNPC	Heterogeneous nuclear ribonucleoprotein C	W5QEI1_SHEEP	tr|W5QEI1|W5QEI1_SHEEP	tr|W5QEI1|W5QEI1_SHEEP Heterogeneous nuclear ribonucleoprotein C OS=Ovis aries OX=9940 GN=HNRNPC PE=3 SV=1	323.31	110922	108097	109494	112340	107100	110652	97234.4	90887.9	105126	99134	100412	96127.3	92835	104478	99631.4	86390.4	79147.6	92761.3	78038.8	93487.4	92229.9	78095.1	94390.8	91571.7	98711.5	85852.9	83350.5	92124.2	84925.8	97237.4	87528.8	91264	92627.2	101104	102595	82815.3	91414.2	90625.6	81632.3	W5QEI1	HNRNPC	-0.184186
W5PP64	FHL1	FHL1	Four and a half LIM domains 1	W5PP64_SHEEP	tr|W5PP64|W5PP64_SHEEP;tr|W5PP66|W5PP66_SHEEP	tr|W5PP64|W5PP64_SHEEP Four and a half LIM domains 1 OS=Ovis aries OX=9940 GN=FHL1 PE=4 SV=1;tr|W5PP66|W5PP66_SHEEP Four and a half LIM domains 1 OS=Ovis aries OX=9940 GN=FHL1 PE=4 SV=1	219.79	190540	184863	197399	174487	183873	220135	162400	141069	144029	152099	143761	148485	164601	156800	158170	139972	138963	150506	127184	126353	122871	139688	166049	149437	148994	135785	122238	149094	150695	122335	136688	155458	159506	140441	184809	152388	111753	129801	138920	W5PP64	FHL1	-0.277845
W5PVD4	AK3	AK3	GTP:AMP phosphotransferase AK3, mitochondrial	W5PVD4_SHEEP	tr|W5PVD4|W5PVD4_SHEEP	tr|W5PVD4|W5PVD4_SHEEP GTP:AMP phosphotransferase AK3, mitochondrial OS=Ovis aries OX=9940 GN=AK3 PE=3 SV=1	73.368	13273.4	13514.1	14374.5	15477.5	14643.7	15085.2	13103.3	15346.8	14732.3	15542.3	13085.3	14753.4	19494.3	13506	13631.7	14339.1	12058.9	12010.2	13427.7	12881.9	12246.9	14391.3	14799.3	12771.2	12998.5	13586.2	12986.8	12276.4	13811.3	15040.5	13391.4	13443.2	13705.6	12665	13675.9	13717	13192.7	13274.8	13216.4	W5PVD4	AK3	-0.186259
W5PG36	VDAC2	VDAC2	Voltage-dependent anion-selective channel protein 2	W5PG36_SHEEP	tr|W5PG36|W5PG36_SHEEP	tr|W5PG36|W5PG36_SHEEP Voltage-dependent anion-selective channel protein 2 OS=Ovis aries OX=9940 GN=VDAC2 PE=3 SV=1	220.37	50020.8	44446.1	30793.5	38178.1	36845.3	32042.3	34607	33224.1	46864.3	37278	41696.8	37802.7	28177.5	45444.3	47744.8	43437	46924.8	46721.7	48462.5	48471.8	43397.3	36791.3	45815.6	49945.2	48437.1	45747.7	33540.2	42007	46019.9	42481	41366.2	43874	49678.9	47308.1	47301.4	30552.3	47834.5	44950.1	47120.2	W5PG36	VDAC2	0.291722
W5NZX9	SPTBN1	SPTBN1	Spectrin beta chain	W5NZX9_SHEEP	tr|W5NZX9|W5NZX9_SHEEP;tr|W5PDN3|W5PDN3_SHEEP	tr|W5NZX9|W5NZX9_SHEEP Spectrin beta chain OS=Ovis aries OX=9940 GN=SPTBN1 PE=3 SV=1	323.31	1.01234e+06	966459	847422	842739	851743	904803	931540	785203	920342	891109	976434	905461	758618	945719	991933	977217	940098	1.01338e+06	1.01979e+06	957578	979881	989595	982983	1.05013e+06	1.01988e+06	969100	998992	986727	1.01876e+06	956733	963193	942987	981496	1.07771e+06	973304	1.05275e+06	959624	976251	993826	W5NZX9	SPTBN1	0.13319
W5PFI3	NNT	NNT	NAD(P) transhydrogenase, mitochondrial	NNTM_SHEEP	sp|W5PFI3|NNTM_SHEEP;tr|A0A571N6A6|A0A571N6A6_SHEEP	sp|W5PFI3|NNTM_SHEEP NAD(P) transhydrogenase, mitochondrial OS=Ovis aries OX=9940 GN=NNT PE=1 SV=2;tr|A0A571N6A6|A0A571N6A6_SHEEP Proton-translocating NAD(P)(+) transhydrogenase OS=Ovis aries OX=9940 GN=NNT PE=3 SV=1	62.971	7633.71	8386.28	6580.93	6750.24	6374.24	6418.99	7066.24	7312.92	9043.06	7095.39	7495.27	7306.63	4509.02	8389.47	8041.57	8800.66	9589.24	7629.95	9346.27	9162.01	8709.02	7350.47	9546.53	9260.13	8515.22	8822.4	6340.31	7618.17	7721.27	9009.75	8151.22	9194.82	7374.4	9761.72	10534.8	6759.04	8885.07	9496.89	8143.77	W5PFI3	NNT	0.29982
W5QIP6	MYEF2	MYEF2	Myelin expression factor 2	W5QIP6_SHEEP	tr|W5QIP6|W5QIP6_SHEEP	tr|W5QIP6|W5QIP6_SHEEP Myelin expression factor 2 OS=Ovis aries OX=9940 GN=MYEF2 PE=4 SV=1	128.44	38345.9	37858.5	42485.8	40982.9	45461.5	40166	39869	38176.4	41044.5	42755.3	42134.5	37940.2	46635.2	38300.6	39399.9	36188	31077.7	37552.3	37092.3	38778.4	36418.5	42252	38104.5	37784.8	37171	38856	38720.5	41520.5	38412.1	40654.1	37108.9	36287.6	35739.8	33278.2	37508.2	36587.9	38315.7	43394.2	41606.2	W5QIP6	MYEF2	-0.156644
W5QBH1	NA	CSRP1	Cysteine and glycine rich protein 1	W5QBH1_SHEEP	tr|W5QBH1|W5QBH1_SHEEP	tr|W5QBH1|W5QBH1_SHEEP Cysteine and glycine rich protein 1 OS=Ovis aries OX=9940 PE=4 SV=1	68.091	48637.4	46241.4	56937.9	52281.8	58019.6	58619.8	44408.7	47673.9	52027.4	51137.7	53239.2	49482.6	57653.3	43292.1	45773	53349.6	47132.4	44151.1	36184.2	38754.8	51723.6	46867.4	55043.1	43848.5	47180.1	48605.1	47297.2	45852.5	42930.3	47943.7	42830	45115.4	45658.3	42776	54141.8	48905.9	44511.6	45693.7	45517.8	W5QBH1	CSRP1	-0.20821
W5Q7S8	NRP1	NRP1	Neuropilin	W5Q7S8_SHEEP	tr|W5Q7S8|W5Q7S8_SHEEP	tr|W5Q7S8|W5Q7S8_SHEEP Neuropilin OS=Ovis aries OX=9940 GN=NRP1 PE=3 SV=1	83.178	7147.8	8816.5	7585.57	7425.89	7136.8	7782.54	6961.26	7880.84	7221.79	7388.15	6800.15	8156.15	6166.48	9247.86	10114.9	7782.82	8247.84	8469.5	8412.69	7751.98	8697.77	8371.49	6491.01	8112.43	7249.66	7903.98	8128.72	7853.28	7782.39	7763.2	7142.93	7233	8545.55	9026.9	7854.71	8436.64	7829.49	9352.92	6882.05	W5Q7S8	NRP1	0.211009
W5PUV9	RDX	RDX	Radixin	W5PUV9_SHEEP	tr|W5PUV9|W5PUV9_SHEEP;tr|W5PUW0|W5PUW0_SHEEP	tr|W5PUV9|W5PUV9_SHEEP Radixin OS=Ovis aries OX=9940 GN=RDX PE=4 SV=1;tr|W5PUW0|W5PUW0_SHEEP Radixin OS=Ovis aries OX=9940 GN=RDX PE=4 SV=1	171.6	142930	135183	148643	143360	140340	161012	139964	127743	134411	134389	145716	148408	146556	123615	139226	121574	122280	125390	118801	133485	146729	137489	132979	128125	143974	137367	133579	144202	131213	139552	131766	140719	129798	152240	139452	132553	124748	127925	123479	W5PUV9	RDX	-0.142221
W5PKQ1	SORBS3	SORBS3	Sorbin and SH3 domain containing 3	W5PKQ1_SHEEP	tr|W5PKQ1|W5PKQ1_SHEEP	tr|W5PKQ1|W5PKQ1_SHEEP Sorbin and SH3 domain containing 3 OS=Ovis aries OX=9940 GN=SORBS3 PE=4 SV=1	86.779	24382.9	19429.4	22544.8	21438.3	24850.2	21426.7	22516.3	24038.9	23574.2	24057.7	25407.4	19902.6	23399.5	23458.1	19833.4	20427.1	18371	19411.8	20321.5	19412.8	20060.2	21544.8	20124.9	17682.1	21178.4	20246.8	21324.2	21189.1	22204.6	22573.6	21215.1	19480.8	19807.8	21381.5	21265.7	16352.7	21109.3	20440.1	22443.3	W5PKQ1	SORBS3	-0.180406
W5QHP5	GNB4	GNB4	G protein subunit beta 4	W5QHP5_SHEEP	REV__tr|W5PGZ8|W5PGZ8_SHEEP;tr|W5QHP5|W5QHP5_SHEEP	tr|W5QHP5|W5QHP5_SHEEP G protein subunit beta 4 OS=Ovis aries OX=9940 GN=GNB4 PE=3 SV=1	207.42	18197.8	17899.6	18416.8	21054	20325.2	20442.8	20399.9	23039.4	23702.9	21182	20765.6	22315.2	21877.1	27830.3	25241.3	24799.6	20861.1	20844.5	23853.8	21562.5	21413.7	22241.3	22741.9	21619.9	21873.8	23952.6	22787.6	21892.4	22843.7	22584.8	22871.1	23076.8	22163	22443.5	24537.7	23989.5	22232.4	21887.1	23060.5	W5QHP5	GNB4	0.167762
W5Q4S7	SLC27A1	SLC27A1	Solute carrier family 27 member 1	W5Q4S7_SHEEP	tr|W5Q4S7|W5Q4S7_SHEEP	tr|W5Q4S7|W5Q4S7_SHEEP Solute carrier family 27 member 1 OS=Ovis aries OX=9940 GN=SLC27A1 PE=3 SV=1	1.4079	11936.2	12805.8	8262.57	8844.02	8125.82	9120.41	13266.3	11220.1	8002.44	11696.8	11787.3	11424.4	7037.03	11046.3	9388.16	15805.4	19039.6	11750.2	19929.2	12412.6	10838.9	11666.4	13369.9	13486.8	12009	10463.2	12958.7	9722.08	12607.3	9146.74	12474.8	8608.23	9283.18	8642.01	11208.8	12309.3	11065.8	12252.8	12401.7	W5Q4S7	SLC27A1	0.424107
W5NUT0	NA	CAVIN1	Caveolae associated protein 1	W5NUT0_SHEEP	tr|W5NUT0|W5NUT0_SHEEP	tr|W5NUT0|W5NUT0_SHEEP Caveolae associated protein 1 OS=Ovis aries OX=9940 PE=3 SV=1	323.31	172267	157823	181019	164277	169891	201753	157395	110669	140284	153788	160298	134854	151894	129879	132827	116281	128589	140684	111011	133399	165647	116864	128737	124534	145524	142498	123594	140861	133410	151252	124677	138073	139352	157056	146267	108197	135615	145175	137486	W5NUT0	CAVIN1	-0.258153
W5NY50	ATP5F1A	ATP5F1A	ATP synthase subunit alpha	W5NY50_SHEEP	tr|W5NY50|W5NY50_SHEEP;tr|W5PBE5|W5PBE5_SHEEP	tr|W5NY50|W5NY50_SHEEP ATP synthase subunit alpha OS=Ovis aries OX=9940 GN=ATP5F1A PE=1 SV=1	323.31	278023	260599	293499	261990	281861	271330	268330	283062	266451	266294	288690	264759	257330	273128	270215	231642	234553	244714	236758	256379	270962	243872	263348	262193	274502	253721	263094	257014	244088	252612	251732	257073	256162	263282	255745	240325	258234	252320	251516	W5NY50	ATP5F1A	-0.111358
W5NUU7	CDH5	CDH5	Cadherin-5	W5NUU7_SHEEP	tr|W5NUU7|W5NUU7_SHEEP;tr|W5NUU8|W5NUU8_SHEEP	tr|W5NUU7|W5NUU7_SHEEP Cadherin-5 OS=Ovis aries OX=9940 GN=CDH5 PE=4 SV=1;tr|W5NUU8|W5NUU8_SHEEP Cadherin-5 OS=Ovis aries OX=9940 GN=CDH5 PE=4 SV=1	77.756	50728.8	53285.9	42340.4	49228.8	42746.4	46631.5	47673.9	51091.2	50042.3	42275.4	49455	44274.7	40077.3	77795.9	49527.7	51312.7	50150.2	52221.2	52329.8	51867.2	48486	50337	46792.3	52761.3	50601.4	53441.8	48211.9	48813.4	50998.3	52529.2	51369.1	48646.2	55151.2	59790.3	52795	49680.8	51238.8	52034	47819.6	W5NUU7	CDH5	0.208474
W5P8Z8	SRRM1	SRRM1	Serine and arginine repetitive matrix 1	W5P8Z8_SHEEP	tr|W5P8Z8|W5P8Z8_SHEEP	tr|W5P8Z8|W5P8Z8_SHEEP Serine and arginine repetitive matrix 1 OS=Ovis aries OX=9940 GN=SRRM1 PE=4 SV=1	14.33	8858.75	11084.9	11579.8	11062.5	12553.4	10841.4	11266.8	9429.17	11204.7	9382.79	10989.4	9741.33	10879.2	10578	9970.04	9308.99	7544.52	9720	9150.9	8610.57	9166.21	9947.68	9317.82	9974.31	10892	9561.43	9636.04	9126.35	8474.73	10295.4	9851.94	10191.9	9086.76	9228.27	9226.98	9321.58	10945.2	9717.14	8115.22	W5P8Z8	SRRM1	-0.207101
W5Q0E3	LOC101107232	GSTA4	Glutathione transferase	W5Q0E3_SHEEP	tr|W5Q0E3|W5Q0E3_SHEEP	tr|W5Q0E3|W5Q0E3_SHEEP Glutathione transferase OS=Ovis aries OX=9940 GN=LOC101107232 PE=3 SV=1	35.91	47749.9	41417.7	42359.4	42762.7	44465.5	42422.6	41333.7	42382.5	40547.4	40929.2	41544.4	39675.2	51489.2	36562	37712.6	39992.4	34304.7	36576.3	38794.9	38049.6	42673	37783.2	39279.3	37715.3	35651.1	36218.7	39499.2	36995	39028.6	35283.3	42745.8	42123.7	39193.8	34290.7	41970	47475.9	38309.5	32843.8	39289.1	W5Q0E3	GSTA4	-0.175796
W5P5T8	RPS7	RPS7	40S ribosomal protein S7	W5P5T8_SHEEP	tr|W5P5T8|W5P5T8_SHEEP	tr|W5P5T8|W5P5T8_SHEEP 40S ribosomal protein S7 OS=Ovis aries OX=9940 GN=RPS7 PE=3 SV=1	65.454	48654.7	53292.5	49469.7	46299.7	49521.8	53529.8	49922.5	56936	48043.2	43169.9	47955.9	49156.8	46279.8	50589.2	49215.7	42580.2	37898.2	42628.8	36623.1	44615.4	44932.4	40641.7	39026.2	44597.2	46684.1	44726.4	38298.1	39218	41573.1	39802.7	37315.8	42750.2	42372	46951.3	46588.4	45355	44883.6	38536.4	39851.6	W5P5T8	RPS7	-0.179528
W5PTW7	LOC101113328	CBX1	Chromobox protein homolog 1 pseudogene	W5PTW7_SHEEP	tr|W5P6E9|W5P6E9_SHEEP;tr|W5PBL9|W5PBL9_SHEEP;tr|W5PTW7|W5PTW7_SHEEP;tr|W5QE97|W5QE97_SHEEP	tr|W5P6E9|W5P6E9_SHEEP Chromobox 1 OS=Ovis aries OX=9940 GN=CBX1 PE=4 SV=1;tr|W5PTW7|W5PTW7_SHEEP Chromobox protein homolog 1 pseudogene OS=Ovis aries OX=9940 GN=LOC101113328 PE=4 SV=1;tr|W5QE97|W5QE97_SHEEP Chromo domain-containing protein OS=Ovis aries O	161.38	49299.3	45366.4	52699.2	51989.9	60985.9	47609.4	42570.5	50712.3	54467.8	48613.1	44786	48876.2	71901	48417	45211.7	47431.9	42859.6	44824.6	44200.8	45141.5	39502.6	45940.6	45032.1	42025.1	40296.2	44152.7	49198.9	46342.2	47116.4	48613.2	49111	47674	45693.6	46447.1	45086.2	48353.7	46839.1	47909.6	49319.1	W5PTW7	CBX1	-0.205569
W5PE11	CDC42	CDC42	Cell division cycle 42	W5PE11_SHEEP	tr|W5PE11|W5PE11_SHEEP	tr|W5PE11|W5PE11_SHEEP Cell division cycle 42 OS=Ovis aries OX=9940 GN=CDC42 PE=4 SV=1	37.127	16756	20265	18759	18163.7	14369.1	16203.2	19179.5	23680.6	18434.2	18509.1	22088.4	19002.4	12244.3	18035	21642.9	20970.3	23682.3	22503	25435.4	21783.5	21670.4	23914.5	20409.5	17949.3	19263.7	21114	17547.1	22920.6	21161.9	20212.2	19098.3	19476	19040.6	23011.5	21430.8	20883.7	23338.5	24258.7	20628.2	W5PE11	CDC42	0.26494
W5QBM4	ALCAM	ALCAM	Activated leukocyte cell adhesion molecule	W5QBM4_SHEEP	tr|W5QBM4|W5QBM4_SHEEP	tr|W5QBM4|W5QBM4_SHEEP Activated leukocyte cell adhesion molecule OS=Ovis aries OX=9940 GN=ALCAM PE=4 SV=1	49.685	7482.89	7219.11	7493.79	8003.99	6627.71	6326.12	7462.94	7097.54	7292.29	6849.47	6433.47	6532.65	7786.21	7811.8	7551.88	9208.68	7500.73	8791.95	7618.73	10290.9	8068.02	8299.65	8196.11	10166.8	7156.74	7772.87	7467.2	6574.64	8012.84	8717.56	7921.61	9082.5	7590.46	6359.05	8899.58	7581.71	7895.84	8079.26	8026.21	W5QBM4	ALCAM	0.229575
W5QA37	LOC101116336	CES1	Carboxylic ester hydrolase	W5QA37_SHEEP	tr|W5QA37|W5QA37_SHEEP	tr|W5QA37|W5QA37_SHEEP Carboxylic ester hydrolase OS=Ovis aries OX=9940 GN=LOC101116336 PE=3 SV=1	66.048	19235.8	21468.4	20154.1	19364.4	19994.9	21769	21296.7	20651.2	20549.6	20573.3	20007.6	15485.1	23918.8	16017.1	17776.8	19812.3	17054.1	18338.7	18431.6	15976.4	17773.2	21977.3	16682.7	20149.4	19393.8	18754.6	16974.4	17139.4	17995.7	20321.4	22257.1	17270.6	19307.4	15713.7	18926.6	20660.2	17163.6	17795.4	20371.9	W5QA37	CES1	-0.205398
W5PMJ5	RBMX	RBMX	RNA binding motif protein X-linked	W5PMJ5_SHEEP	tr|W5PMJ5|W5PMJ5_SHEEP	tr|W5PMJ5|W5PMJ5_SHEEP RNA binding motif protein X-linked OS=Ovis aries OX=9940 GN=RBMX PE=4 SV=1	64.376	16287.7	13069.6	17980.9	18591.3	16117	16512.8	12280.3	14349.5	18435.7	16583.5	17032.7	16649.6	14357	13793.6	13935.5	12160	13899.5	14043.7	11637.9	14713.2	14710.3	12733.1	13586.5	16457.5	14623.3	13650.5	10677.5	14908.8	13445.2	15595	13199.4	13988.6	13621.1	14642.4	16817.8	12712.1	14452.8	15274	14226.9	W5PMJ5	RBMX	-0.23518
W5Q121	NA	BTF3	Transcription factor BTF3	W5Q121_SHEEP	tr|W5NR86|W5NR86_SHEEP;tr|W5P4D9|W5P4D9_SHEEP;tr|W5PZ52|W5PZ52_SHEEP;tr|W5Q121|W5Q121_SHEEP	tr|W5NR86|W5NR86_SHEEP Transcription factor BTF3 OS=Ovis aries OX=9940 PE=3 SV=1;tr|W5P4D9|W5P4D9_SHEEP Transcription factor BTF3 OS=Ovis aries OX=9940 GN=BTF3 PE=3 SV=1;tr|W5Q121|W5Q121_SHEEP Transcription factor BTF3 OS=Ovis aries OX=9940 PE=3 SV=1	77.001	7774.81	6736.87	9343.69	9710.43	8981.91	10058.1	9057.1	9147.3	9781.49	8979.22	8472.82	7735.17	9969.68	7485.19	7833.22	7311.8	7809.05	7890.92	5622.64	7461.02	9021.57	6656.73	8439.31	7236.54	8345.34	8311.04	8150.32	7714.21	8535.32	8933.52	6419.68	8352.07	8052.71	7758.05	8787.97	8837.19	8202.88	8496.98	8625.84	W5Q121	BTF3	-0.237488
W5P4I0	RUVBL1	RUVBL1	RuvB-like helicase	W5P4I0_SHEEP	tr|W5P4I0|W5P4I0_SHEEP	tr|W5P4I0|W5P4I0_SHEEP RuvB-like helicase OS=Ovis aries OX=9940 GN=RUVBL1 PE=3 SV=1	230.69	29455.9	31241	29265.4	29352.8	32091.4	29906	31450.7	36199.7	34662.4	34613.7	34945	32254.9	31314	36754.8	34207.5	38878.5	31702.6	33885.5	34841.1	35205.3	36186.3	36386.8	35333.1	33384.8	30951.5	37897.6	35074.3	33136.1	33894.2	34936.2	36800.5	33623.1	34398.4	34176.2	34130.6	34347.3	37009.4	34645.6	35012.6	W5P4I0	RUVBL1	0.134954
W5PX46	PSIP1	PSIP1	PC4 and SFRS1 interacting protein 1	W5PX46_SHEEP	tr|W5PX46|W5PX46_SHEEP;tr|W5PX48|W5PX48_SHEEP;tr|W5QDH2|W5QDH2_SHEEP	tr|W5PX46|W5PX46_SHEEP PC4 and SFRS1 interacting protein 1 OS=Ovis aries OX=9940 GN=PSIP1 PE=3 SV=1;tr|W5PX48|W5PX48_SHEEP PC4 and SFRS1 interacting protein 1 OS=Ovis aries OX=9940 GN=PSIP1 PE=4 SV=1	78.029	33581.7	34746.6	38582.9	38953.5	37771.5	39419.9	35602.7	33263.5	34817.8	34978.8	36291.7	32197.8	32366.9	37086.8	30266	30070.9	32259.9	32533.5	32200.9	31375.5	30427.3	28857.8	31301.7	32524.4	32340.5	28997.6	29977	33478.5	34823.3	34253	31779.1	30246.9	29268.6	34618.8	36695	33192.5	32418.7	33627.2	31839.9	W5PX46	PSIP1	-0.151997
W5Q0Z6	MCAM	MCAM	Melanoma cell adhesion molecule	W5Q0Z6_SHEEP	tr|W5Q0Z6|W5Q0Z6_SHEEP	tr|W5Q0Z6|W5Q0Z6_SHEEP Melanoma cell adhesion molecule OS=Ovis aries OX=9940 GN=MCAM PE=4 SV=1	100.43	45086.3	42283.2	41173.6	44991.2	45093.6	49262.6	45163	50211.6	43869.4	45049.9	45488.2	50613	38499.6	68013.4	47992.4	44969.8	47137	50749.7	46745.6	52878.2	52419	49344	45421.4	47430.4	45795.1	44864.4	45617.8	46519.3	47856.9	44441	46126	44952.3	45749.3	57984.6	44918.1	41367.4	46841.4	46760	47751.4	W5Q0Z6	MCAM	0.186164
W5PI99	HDGFL2	HDGFL2	HDGF like 2	W5PI99_SHEEP	tr|W5PI99|W5PI99_SHEEP	tr|W5PI99|W5PI99_SHEEP HDGF like 2 OS=Ovis aries OX=9940 GN=HDGFL2 PE=3 SV=1	187.78	20711.5	20486.6	24078.5	24817	27440.3	22737.3	21995	21252.6	22626.1	26562.1	19802.4	19937.7	30785.5	22239.8	19108.6	21311.4	20002.8	20979.6	19663.9	18465.2	19595.4	19732	20607.2	19184.9	18360.2	20175.3	20335.4	21024	24652.1	21271.3	17991.4	21293.6	21710.6	20970.3	21607.8	21530	21104.1	22475.5	20156.5	W5PI99	HDGFL2	-0.209966
O97704	SLC34A1	SLC34A1	Sodium-dependent phosphate transport protein 2A	NPT2A_SHEEP	sp|O97704|NPT2A_SHEEP;tr|W5P3Q4|W5P3Q4_SHEEP;tr|W5PCT4|W5PCT4_SHEEP	tr|W5PCT4|W5PCT4_SHEEP Na(+)-dependent phosphate cotransporter 2B OS=Ovis aries OX=9940 GN=SLC34A2 PE=3 SV=1	99.906	58023.6	56867	39888.5	46523.7	39702.7	43307.7	53493.3	51729.2	54870	41738.2	48118.6	55690.6	28668.5	52637.1	66647.4	55435.9	64096.5	60271.1	54825.4	58012.6	48996.9	49003.5	56489.6	63381.8	60327.3	59221.6	50611.3	54050.1	55610.1	51904.1	51278.5	63215.6	51755.9	50867.5	50231.8	55916.9	57971.7	50769.7	57501.1	O97704	SLC34A1	0.275964
W5PR51	CPNE3	CPNE3	Copine 3	W5PR51_SHEEP	tr|W5P904|W5P904_SHEEP;tr|W5PHD2|W5PHD2_SHEEP;tr|W5PR51|W5PR51_SHEEP;tr|W5PR52|W5PR52_SHEEP;tr|W5PWF7|W5PWF7_SHEEP;tr|W5PXE7|W5PXE7_SHEEP;tr|W5QD79|W5QD79_SHEEP;tr|W5QFQ7|W5QFQ7_SHEEP	tr|W5PR51|W5PR51_SHEEP Copine 3 OS=Ovis aries OX=9940 GN=CPNE3 PE=3 SV=1;tr|W5PR52|W5PR52_SHEEP Copine 3 OS=Ovis aries OX=9940 GN=CPNE3 PE=3 SV=1	81.685	15156.9	15650.1	13767.7	14739.1	15720.4	12884	14637.6	15541.9	10456.9	14515.3	14627	14035.6	13537.9	15742.4	16305.9	15971.8	16093.5	15383.1	15138.2	15799.1	21985	15456	18550	15910.1	15191.2	15334.9	14333	16185.4	16336	12153	14595.4	16539.8	15665.8	15893.1	15898.5	16357.1	16632.4	15313.9	14982.3	W5PR51	CPNE3	0.21557
W5NV12	CSPG4	CSPG4	Chondroitin sulfate proteoglycan 4	W5NV12_SHEEP	tr|W5NV12|W5NV12_SHEEP	tr|W5NV12|W5NV12_SHEEP Chondroitin sulfate proteoglycan 4 OS=Ovis aries OX=9940 GN=CSPG4 PE=4 SV=1	97.699	9430.86	7052.59	8973.73	9509.9	8239.46	8781.24	6218.01	8815.14	8761.56	8494.36	9216.61	9028.98	7593.71	11292.1	9571.09	10590.2	9698.13	10026.3	10282.7	8106.1	9608.01	9442.34	9959.77	10969.4	8725.83	8804.04	7962.74	10461.7	10268.7	9437.99	8470.51	10305.2	9565.93	10172.7	9819.94	10130.1	10374.9	8277.03	9620.19	W5NV12	CSPG4	0.224481
W5QG19	XPO1	XPO1	Exportin 1	W5QG19_SHEEP	tr|W5QG19|W5QG19_SHEEP	tr|W5QG19|W5QG19_SHEEP Exportin 1 OS=Ovis aries OX=9940 GN=XPO1 PE=3 SV=1	261.98	63731.9	67202.6	54548.1	64570.1	58650.6	57788.5	64985.9	58834.8	58612	56103.1	59429.9	60225	57297	66706.9	68932.2	65241.6	64155.9	67825	63698.2	67154.7	59377.2	65435.7	65366.8	69640.9	66687.6	63474.8	63985.4	58753.6	63463.5	63933.6	65438.9	66923.7	66757.3	63945.5	66948.6	64357.2	64260.6	57656.4	66108.8	W5QG19	XPO1	0.120149
W5PJ98	NA	CAPZB	F-actin-capping protein subunit beta	W5PJ98_SHEEP	tr|W5PJ98|W5PJ98_SHEEP	tr|W5PJ98|W5PJ98_SHEEP F-actin-capping protein subunit beta OS=Ovis aries OX=9940 PE=3 SV=1	162.16	60066.4	67477.7	55156.2	56479	53017.5	53868.3	62007.9	66322.8	66258.3	57570.9	69856.4	66905.4	55999.8	67275.5	66851.2	73265.3	68458.5	65056.5	67775.9	66660.9	62091.1	71811.4	71638.5	76485	67964.3	71762.6	70568.2	70111.1	70038	68260.7	69454.2	66450.7	69724.9	68884.5	67641.1	69788.6	66522.9	63482.5	71111.1	W5PJ98	CAPZB	0.142749
W5PK33	EFHD2	EFHD2	EF-hand domain family member D2	W5PK33_SHEEP	tr|W5PK33|W5PK33_SHEEP;tr|W5QDK2|W5QDK2_SHEEP	tr|W5PK33|W5PK33_SHEEP EF-hand domain family member D2 OS=Ovis aries OX=9940 GN=EFHD2 PE=4 SV=1	70.769	38181.3	47792.8	43099.3	53041.8	41590.2	47139.1	36833.5	41542.9	31932.5	39441.6	29764.1	33849.1	57248.9	34469.7	37558.9	34293.9	35709.3	34575.2	29996.5	37910.1	27183.2	40573.8	37519.8	33311.6	35983.9	36901.3	41981.4	30912.5	28145.9	31438.7	35249.7	40219.2	36344.9	34883.8	36616.9	38668.3	33002	37763.6	34289.4	W5PK33	EFHD2	-0.294961
W5PT20	ZC3H18	ZC3H18	Zinc finger CCCH-type containing 18	W5PT20_SHEEP	tr|W5PT20|W5PT20_SHEEP	tr|W5PT20|W5PT20_SHEEP Zinc finger CCCH-type containing 18 OS=Ovis aries OX=9940 GN=ZC3H18 PE=4 SV=1	19.34	3711.87	3225.07	4023.44	4049.29	5129.9	4299.84	3138.13	3363.79	3030.63	3413.44	2992.6	3014.17	3686.3	3660.26	2416.64	3173.6	2773.23	3320.11	2896.67	2650.4	2893.14	3300.26	2855.88	3119.76	3503.04	3140.93	2922.87	3491.44	3278.06	3220.34	3507.55	3015.91	2954.28	2781.31	3148.03	2939.76	3168.4	3635.25	3185.18	W5PT20	ZC3H18	-0.28483
W5P3L8	RAB21	RAB21	Ras-related protein Rab-21	W5P3L8_SHEEP	tr|W5P3L8|W5P3L8_SHEEP;tr|W5PZ15|W5PZ15_SHEEP	tr|W5P3L8|W5P3L8_SHEEP Ras-related protein Rab-21 OS=Ovis aries OX=9940 GN=RAB21 PE=3 SV=1;tr|W5PZ15|W5PZ15_SHEEP Uncharacterized protein OS=Ovis aries OX=9940 PE=4 SV=1	34.573	5877.07	6053.71	7679.71	7080.61	7418.87	7272.83	6439.47	6392.87	6854.8	6441.97	5606.71	6962.85	5090.9	7395.73	8982.48	8619.92	8901.99	8352.4	7426.98	7703.41	5878.16	10303.9	9378.4	8316.45	8598.57	8544.54	6429.98	8472.98	7653.67	9780.38	7871.84	11181.4	7567.53	9493.22	10272.4	8673.16	8664.84	8077.12	8626.19	W5P3L8	RAB21	0.27137
W5QIN8	FBN1	FBN1	Fibrillin 1	W5QIN8_SHEEP	tr|W5QIN8|W5QIN8_SHEEP	tr|W5QIN8|W5QIN8_SHEEP Fibrillin 1 OS=Ovis aries OX=9940 GN=FBN1 PE=3 SV=1	20.853	6594.65	6030.34	6755.3	6347.53	5637.97	5428.84	5132.7	6992.7	7591.45	7905.92	5947.68	7486.24	5831.26	7225.55	7162.13	9485.29	15504.7	7986.11	15068.6	5954.44	6081.66	5150.31	6108.27	7353.41	5830.87	6473.18	5599.33	6428.83	12081.8	8729.75	7322.28	3896.52	7508.79	4554.64	9644	6007.56	6017.96	6515.78	6652.76	W5QIN8	FBN1	0.53308
W5NYK6	NA	SERF2	4F5 domain-containing protein	W5NYK6_SHEEP	tr|W5NYK6|W5NYK6_SHEEP;tr|W5PFG7|W5PFG7_SHEEP;tr|W5PNA1|W5PNA1_SHEEP	tr|W5NYK6|W5NYK6_SHEEP 4F5 domain-containing protein OS=Ovis aries OX=9940 PE=3 SV=1;tr|W5PFG7|W5PFG7_SHEEP Small EDRK-rich factor 1 OS=Ovis aries OX=9940 GN=LOC101117789 PE=3 SV=1;tr|W5PNA1|W5PNA1_SHEEP Small EDRK-rich factor 2 OS=Ovis aries OX=9940 GN=SE	3.2268	8772.02	9336.41	8904.56	7822.5	8643.52	7975.61	7076.47	6587.05	7064.32	8052.73	8395.01	7630.06	5639.83	6357.29	6991.26	6067.36	5593.56	7013.88	7087.78	6320.16	6488.96	5040.57	7463.6	6747.33	7529.23	5527.05	6665.35	6981.76	6353.58	6263.63	4814.25	5993.37	6469.66	6635.95	7251.45	6126.12	7140.81	5300.99	6600.79	W5NYK6	SERF2	-0.272493
W5PYS9	RARS1	RARS1	Arginine--tRNA ligase, cytoplasmic	W5PYS9_SHEEP	tr|W5PYS9|W5PYS9_SHEEP	tr|W5PYS9|W5PYS9_SHEEP Arginine--tRNA ligase, cytoplasmic OS=Ovis aries OX=9940 GN=RARS1 PE=3 SV=1	109.29	53392.6	54088.1	52353.9	57846.1	49166.3	52188.6	56582.4	52627.2	57117.9	54128.9	54476.5	54315.8	47235.2	61325.9	58519.3	61697.5	60700.1	58165.1	52104.7	58135.5	56924.5	53674.3	64546.7	58863.5	55084.4	58986.5	56290.2	55489.2	56198.6	61669.6	54397.7	64397	61098.5	64401.7	61478.2	59706.3	56765.5	55115.5	55832.5	W5PYS9	RARS1	0.127375
W5P8U8	DSG2	DSG2	Desmoglein 2	W5P8U8_SHEEP	tr|W5P8U8|W5P8U8_SHEEP	tr|W5P8U8|W5P8U8_SHEEP Desmoglein 2 OS=Ovis aries OX=9940 GN=DSG2 PE=4 SV=1	23.384	5473.16	5574.89	4903.25	5420.12	5040.13	4207.41	5688.13	5599.17	5577.31	6156.03	4900.1	6416.34	4700.95	5484.45	6449.16	6719.72	7125.42	7328.46	6075.7	6553.72	5207.16	6301.5	6477.85	7140.82	5385.67	5881.78	6682.23	6411.4	6436.7	7048.09	6488.28	6542.36	5772.02	7364.03	7338.97	5424.51	5870.93	7223.78	5121.47	W5P8U8	DSG2	0.249026
W5Q681	NONO	NONO	Non-POU domain containing octamer binding	W5Q681_SHEEP	tr|W5Q681|W5Q681_SHEEP	tr|W5Q681|W5Q681_SHEEP Non-POU domain containing octamer binding OS=Ovis aries OX=9940 GN=NONO PE=4 SV=1	226.72	131349	123617	137765	138880	146521	147103	124507	128455	140987	138145	127090	132361	139695	113845	131731	123506	113246	128519	115116	118656	137550	124765	135399	115696	117535	121835	115894	131162	121614	125865	117681	143371	115836	124432	142879	128516	129152	127770	127492	W5Q681	NONO	-0.138515
W5PNV2	PPP1CA	PPP1CA	Serine/threonine-protein phosphatase	W5PNV2_SHEEP	tr|W5PNV2|W5PNV2_SHEEP	tr|W5PNV2|W5PNV2_SHEEP Serine/threonine-protein phosphatase OS=Ovis aries OX=9940 GN=PPP1CA PE=3 SV=1	127.36	55265	57919.2	51551.7	53303.9	55806.1	55386.6	53737.8	56905.3	57076.5	54330.5	56868.8	61408.8	50937	63544.8	56340.4	61477.3	55716.7	61982.5	57684.2	58905.5	62209.9	57563.2	61085.2	59116.6	56577	55871.3	62796.7	61202.9	61823.4	58417.8	61743.7	56494.6	59680.9	58182	60074	55374.4	59740.1	53146.1	59088.9	W5PNV2	PPP1CA	0.107822
W5PI44	PTBP1	PTBP1	Polypyrimidine tract-binding protein 1	W5PI44_SHEEP	tr|W5PI41|W5PI41_SHEEP;tr|W5PI44|W5PI44_SHEEP	tr|W5PI41|W5PI41_SHEEP Polypyrimidine tract-binding protein 1 OS=Ovis aries OX=9940 GN=PTBP1 PE=4 SV=1;tr|W5PI44|W5PI44_SHEEP Polypyrimidine tract-binding protein 1 OS=Ovis aries OX=9940 GN=PTBP1 PE=4 SV=1	323.31	112640	99093	122630	115921	125741	122122	106720	98466.6	114570	112477	96866.9	103250	112133	95712.6	113304	91927.4	86049.6	102533	90349.9	106380	107961	95573.8	105620	96161.1	103165	99224.3	97172.4	111129	96082.1	102201	100482	112584	101422	97527.7	109551	97170.4	99166.2	107054	101518	W5PI44	PTBP1	-0.161081
W5QG29	DES	DES	Desmin	W5QG29_SHEEP	tr|W5QC27|W5QC27_SHEEP;tr|W5QG29|W5QG29_SHEEP	tr|W5QG29|W5QG29_SHEEP Desmin OS=Ovis aries OX=9940 GN=DES PE=3 SV=1	323.31	148457	167679	154898	163384	207768	162868	140836	207193	155073	161754	150601	140804	191373	163026	166553	142858	119030	140083	125434	129164	137374	121911	146927	152290	149099	151810	154050	116694	117603	154791	149004	161360	163862	159721	162839	138489	137669	148801	146823	W5QG29	DES	-0.238144
W5PFV5	NPEPPS	NPEPPS	Aminopeptidase	W5PFV5_SHEEP	tr|W5PFV5|W5PFV5_SHEEP	tr|W5PFV5|W5PFV5_SHEEP Aminopeptidase OS=Ovis aries OX=9940 GN=NPEPPS PE=3 SV=1	323.31	80690.9	81609.9	75277.7	86669.1	73811.4	76414.5	85116.2	83628.4	87138.9	82584.5	78427.7	82837.5	73546	89208.7	87414.4	85170.4	84858.3	89195.3	86608.8	84260.8	83781.1	91498.3	86876.7	90644.2	88201.9	87050.9	87310.7	81531.1	85206.2	83923.9	88299.3	85338.2	86371	87555.5	84489.7	87066.8	88880.9	83550.6	86668	W5PFV5	NPEPPS	0.098704
W5QDU5	RPAP3	RPAP3	RNA polymerase II associated protein 3	W5QDU5_SHEEP	tr|W5QDU5|W5QDU5_SHEEP	tr|W5QDU5|W5QDU5_SHEEP RNA polymerase II associated protein 3 OS=Ovis aries OX=9940 GN=RPAP3 PE=4 SV=1	2.7018	12691	15811.1	11030.8	10857	10349	10042.2	13596.9	13764.4	8883.65	12504.7	14275.8	12534.7	11316.5	12728.9	10590.5	15692.8	20010.4	14680.3	29403.2	14558.6	12274.3	12987.2	12085.7	17267.1	14274.3	12495.8	15616.4	11058.8	14411.5	10696.2	15347.3	9020.45	13398.4	9760.02	11522.9	12296.5	14094	14547.2	15485.8	W5QDU5	RPAP3	0.421987
W5Q754	TTN	TTN	Titin	W5Q754_SHEEP	tr|W5Q754|W5Q754_SHEEP	tr|W5Q754|W5Q754_SHEEP Titin OS=Ovis aries OX=9940 GN=TTN PE=3 SV=1	4.181	35948.6	37845.4	31754	34469.7	28917.1	34020.9	35796.5	39459	35858.5	39177.4	33348.2	43505.7	35370.4	33494	28534	59371.5	67083.2	44496.1	48124.8	41548	35444.4	39023.1	43736.4	41124.6	31961.8	38159.4	34555.5	38995.3	44509	33557.8	37044.2	30274	36784.1	29456.9	37491.9	35807.8	37021.5	39641.5	39769.3	W5Q754	TTN	0.322417
W5Q0L2	SERPINA5	SERPINA5	Serpin family A member 5	W5Q0L2_SHEEP	tr|W5Q0L2|W5Q0L2_SHEEP	tr|W5Q0L2|W5Q0L2_SHEEP Serpin family A member 5 OS=Ovis aries OX=9940 GN=SERPINA5 PE=3 SV=1	101.01	13349.6	13758.3	14536.9	12164.4	13428.2	11647.9	13124.1	11963.1	11731.3	13339.9	13286.9	13375.1	12149.7	11835	10689.3	11510	13314.6	10600.5	11518.3	11835.6	10564.4	10855.8	11869.1	11516.7	12589.1	11753.2	10349	10891.6	11424	12265.6	11235.8	11546.6	12304.8	10016.4	9514.79	11619	12757.3	10859.1	11796.4	W5Q0L2	SERPINA5	-0.16924
W5PWZ8	SNRNP200	SNRNP200	U5 small nuclear ribonucleoprotein 200 kDa helicase	W5PWZ8_SHEEP	tr|W5PWZ8|W5PWZ8_SHEEP	tr|W5PWZ8|W5PWZ8_SHEEP Small nuclear ribonucleoprotein U5 subunit 200 OS=Ovis aries OX=9940 GN=SNRNP200 PE=3 SV=1	323.31	80541.4	80040.1	76151	84562.9	70851.8	87084	80488.8	76055.9	81510.8	81253.6	78048.3	82545.5	68432.8	91360.4	87974.5	84168.3	82034.5	78992.3	88516.1	82153.5	98073.6	81896.7	86108.6	88973.4	80848.1	86002.2	78803	85846.5	77368.4	85271.6	83798.1	88388.9	80037.9	91665.5	91405.4	91745.9	80568.5	82010.7	92364.1	W5PWZ8	SNRNP200	0.132538
W5P1M1	ETFDH	ETFDH	Electron transfer flavoprotein-ubiquinone oxidoreductase	W5P1M1_SHEEP	tr|W5P1M1|W5P1M1_SHEEP	tr|W5P1M1|W5P1M1_SHEEP Electron transfer flavoprotein-ubiquinone oxidoreductase OS=Ovis aries OX=9940 GN=ETFDH PE=4 SV=1	20.701	4413.75	3932.33	5730.41	3913.98	5228.95	5187.24	4467.37	4560.88	5737.99	5877.91	4822.03	4835.23	4323.51	5810.32	17905.9	5000.68	5786.8	5546.93	5541.52	4439.63	4805.02	5134.56	5499.3	5525.05	5601.44	5732.85	4924.44	5512.79	6095.77	4356.03	4038.2	4940.14	5622.46	5422.46	5509.65	5654.77	4594.77	5125.13	5639.66	W5P1M1	ETFDH	0.499124
W5QAM4	CAMK2D	CAMK2D	Calcium/calmodulin-dependent protein kinase	W5QAM4_SHEEP	tr|W5PAI9|W5PAI9_SHEEP;tr|W5Q2E7|W5Q2E7_SHEEP;tr|W5QAM4|W5QAM4_SHEEP;tr|W5QAM5|W5QAM5_SHEEP	tr|W5QAM4|W5QAM4_SHEEP Calcium/calmodulin-dependent protein kinase OS=Ovis aries OX=9940 GN=CAMK2D PE=3 SV=1;tr|W5QAM5|W5QAM5_SHEEP Calcium/calmodulin dependent protein kinase II delta OS=Ovis aries OX=9940 GN=CAMK2D PE=4 SV=1	147.59	60358.5	67335.8	55432.2	57845.4	52354.1	59514.9	65546.9	56815.3	67723.3	55693.2	66053.1	61823.4	54903.8	72391.3	70437.5	61283.5	61828.9	66609.3	60226.7	69936.6	68208.3	66827.2	70997.6	66617.8	67113.1	66382.9	64579.5	69023.9	60087.8	63374.7	66175	65797	60912.8	67354.7	63693	71219.4	66965.1	62719.5	67662.9	W5QAM4	CAMK2D	0.142584
W5PP53	CIRBP	CIRBP	Cold-inducible RNA-binding protein	W5PP53_SHEEP	tr|W5PP53|W5PP53_SHEEP;tr|W5PP54|W5PP54_SHEEP	tr|W5PP53|W5PP53_SHEEP Cold-inducible RNA-binding protein OS=Ovis aries OX=9940 GN=CIRBP PE=4 SV=1;tr|W5PP54|W5PP54_SHEEP Cold-inducible RNA-binding protein OS=Ovis aries OX=9940 GN=CIRBP PE=4 SV=1	81.91	21912.6	20615.3	22126.2	21741.3	23750.7	21046	22687.5	23345	22977.4	23546.1	22624.1	20364.3	25181.7	21627.6	17363.3	20551.6	16824.6	21337.8	19476.3	21523.9	21373.7	18090.1	20254.6	20896.7	18882.2	21345.5	21218.1	22509.9	20374.5	23151.2	20862.2	19119	20221.9	17689.7	22715.9	20776.3	22911.7	21249.9	21815.5	W5PP53	CIRBP	-0.166762
W5NY99	NA	FSCN1	Fascin actin-bundling protein 1	W5NY99_SHEEP	tr|W5NY99|W5NY99_SHEEP	tr|W5NY99|W5NY99_SHEEP Fascin actin-bundling protein 1 OS=Ovis aries OX=9940 PE=3 SV=1	323.31	125970	148736	122177	123414	112701	115430	137784	145199	134261	134481	155266	147316	111158	169690	135149	147265	143917	145984	144911	139633	155884	150659	136297	151141	150489	142040	149566	148625	141426	135037	146535	129837	149315	137824	137799	151264	147991	133586	145784	W5NY99	FSCN1	0.164781
W5PRR2	GPC4	GPC4	Glypican 4	W5PRR2_SHEEP	tr|W5PRR2|W5PRR2_SHEEP;tr|W5Q6V6|W5Q6V6_SHEEP	tr|W5PRR2|W5PRR2_SHEEP Glypican 4 OS=Ovis aries OX=9940 GN=GPC4 PE=3 SV=1	30.85	14666.3	12182.9	13748.7	15113.5	12912.7	13697.3	14865.1	12213.9	12695	12791.1	15242.8	13147.8	10172.9	15711.1	14200.5	13738.6	12948.3	17175.5	15932.7	16153.2	15575.4	16709.3	16183.6	18542.3	16261.4	18102.6	16318.1	17917.7	15003.6	15821.8	17198	16116.6	15668.6	17088.1	17027	16814.1	15149.6	15156.8	14248.5	W5PRR2	GPC4	0.185928
W5QGG6	CCT2	CCT2	CCT-beta	W5QGG6_SHEEP	tr|W5P7W9|W5P7W9_SHEEP;tr|W5QGG6|W5QGG6_SHEEP;tr|W5QGG7|W5QGG7_SHEEP	tr|W5P7W9|W5P7W9_SHEEP 60 kDa chaperonin OS=Ovis aries OX=9940 PE=3 SV=1;tr|W5QGG6|W5QGG6_SHEEP CCT-beta OS=Ovis aries OX=9940 GN=CCT2 PE=3 SV=1;tr|W5QGG7|W5QGG7_SHEEP CCT-beta OS=Ovis aries OX=9940 GN=CCT2 PE=3 SV=1	323.31	86127.3	96032.8	89585.9	92891.6	88619.6	90394.8	101239	103159	101216	97551.4	104398	101042	96232.9	110734	103672	109079	93147.1	109350	98297.5	100055	106405	109262	110113	106594	101332	103642	107330	107833	104327	107813	105312	105887	105238	105478	103830	112443	101902	99914.6	102982	W5QGG6	CCT2	0.112434
W5NU63	MYH10	MYH10	Myosin heavy chain 10	W5NU63_SHEEP	tr|W5NU63|W5NU63_SHEEP	tr|W5NU63|W5NU63_SHEEP Myosin heavy chain 10 OS=Ovis aries OX=9940 GN=MYH10 PE=3 SV=1	323.31	781667	715811	693051	678300	656633	654394	710626	632897	734088	632803	790104	727175	546356	735618	782602	753764	731475	769674	734706	801561	761332	754340	765806	822364	761660	741342	801145	752726	715873	766737	774357	740136	764709	809857	858608	805412	753428	754311	755006	W5NU63	MYH10	0.139624
W5NXX1	IPO5	IPO5	Importin 5	W5NXX1_SHEEP	tr|W5NXX1|W5NXX1_SHEEP	tr|W5NXX1|W5NXX1_SHEEP Importin 5 OS=Ovis aries OX=9940 GN=IPO5 PE=4 SV=1	179.49	34180.3	37538.8	30900.1	35297	29909	37370	35576.5	34868	34529.7	31781.7	30881.7	33876.7	31613.3	34674	42263.3	40656.7	38963.9	35357.4	34589	39215.5	33999.2	39366.2	40430.2	36161	38342.4	37678.8	36189.2	37744.4	37397.4	40299	36024.9	42961.8	39385.4	44016.9	42387.1	40978.9	38025.2	34655.2	35678.1	W5NXX1	IPO5	0.151823
W5Q1R1	VPS35	VPS35	Vacuolar protein sorting-associated protein 35	W5Q1R1_SHEEP	tr|W5Q1R1|W5Q1R1_SHEEP	tr|W5Q1R1|W5Q1R1_SHEEP Vacuolar protein sorting-associated protein 35 OS=Ovis aries OX=9940 GN=VPS35 PE=3 SV=1	192.97	75159.9	75399.3	71065.4	73266.5	69579	74147.1	76796.6	64287.7	74868.3	72625.5	72660.7	75040.2	69405.2	77403.8	78238.8	84149.9	80283.4	81265.3	73314.2	73901.2	76027.2	80746.3	83495.6	83382.5	81794.2	80504.2	73955.4	79932.6	75934.3	76912.1	79906.2	81833.8	78340.3	79920.9	83971.1	78812.8	80326.2	71905.4	79056.6	W5Q1R1	VPS35	0.103929
P14639	ALB	ALB	Albumin	ALBU_SHEEP	sp|P14639|ALBU_SHEEP;tr|W5PQA2|W5PQA2_SHEEP	sp|P14639|ALBU_SHEEP Albumin OS=Ovis aries OX=9940 GN=ALB PE=1 SV=1	323.31	1.60524e+06	1.80973e+06	1.2993e+06	1.23151e+06	1.22575e+06	1.41877e+06	1.85594e+06	1.83321e+06	1.38118e+06	1.72271e+06	1.97274e+06	1.82343e+06	1.38674e+06	1.50637e+06	1.2133e+06	2.27572e+06	3.03126e+06	1.94376e+06	3.28854e+06	1.87859e+06	1.83135e+06	1.76274e+06	1.77957e+06	1.92731e+06	1.80185e+06	1.79035e+06	1.965e+06	1.72974e+06	1.98329e+06	1.43311e+06	1.86999e+06	1.09114e+06	1.66843e+06	1.12525e+06	1.43789e+06	1.83507e+06	1.84797e+06	2.20342e+06	1.97045e+06	P14639	ALB	0.423648
W5PYM5	CCT8	CCT8	CCT-theta	W5PYM5_SHEEP	tr|W5PYM5|W5PYM5_SHEEP	tr|W5PYM5|W5PYM5_SHEEP CCT-theta OS=Ovis aries OX=9940 GN=CCT8 PE=3 SV=1	323.31	128803	134602	126512	131183	124938	128405	137849	154427	141791	130765	141809	142177	132998	156967	147409	169367	143938	148392	148382	141111	130430	153777	164568	154839	144873	157138	152864	142826	150881	144090	149086	159474	157264	157137	156496	178884	154239	138704	149659	W5PYM5	CCT8	0.13386
W5PBH2	UBA6	UBA6	Ubiquitin like modifier activating enzyme 6	W5PBH2_SHEEP	tr|W5PBH2|W5PBH2_SHEEP	tr|W5PBH2|W5PBH2_SHEEP Ubiquitin like modifier activating enzyme 6 OS=Ovis aries OX=9940 GN=UBA6 PE=3 SV=1	148.38	13377.2	15202.6	13504.3	15638.9	13666.8	13813.4	15285.3	15040.4	16040.9	13482.3	14886.1	14264.7	11782.2	15480.6	15429.3	17385.6	17563.7	15560	14737.3	14981.7	15957.1	16145.5	15492.8	16356.6	14908.4	14737.1	15007.3	15289	15781.4	17716.7	15696.7	16172.4	14957.8	16163.6	15928.9	18055.7	14815.9	15111.3	16260	W5PBH2	UBA6	0.151125
W5NQ77	SCRN3	SCRN3	Secernin 3	W5NQ77_SHEEP	tr|W5NQ77|W5NQ77_SHEEP	tr|W5NQ77|W5NQ77_SHEEP Secernin 3 OS=Ovis aries OX=9940 GN=SCRN3 PE=3 SV=1	15.051	1992.45	3161.99	2239.63	2551.04	2771.56	3611.18	2924.42	2783.97	2257.6	2593.59	3345.92	2785.57	3614.64	6070.17	4164.77	4019.85	3721.21	3165.46	2794.24	2700.01	2802.55	2841.03	3111.39	4005.99	2859.26	4540.91	3376.71	3277.46	3140.21	3679.61	3507.14	3193.42	3786.09	2858.65	3332.38	2925.79	3228.62	2827.39	2720.04	W5NQ77	SCRN3	0.384604
W5PME6	ZC3HAV1L	ZC3HAV1L	Zinc finger CCCH-type containing, antiviral 1 like	W5PME6_SHEEP	tr|W5PME6|W5PME6_SHEEP	tr|W5PME6|W5PME6_SHEEP Zinc finger CCCH-type containing, antiviral 1 like OS=Ovis aries OX=9940 GN=ZC3HAV1L PE=4 SV=1	45.146	6698.93	9556.06	8409.62	9113.35	8662.95	8925.75	8774.57	9110.14	10536.2	9336.57	10504.1	9310.17	8418.53	14825.4	11077	10836.9	10810.4	10581.4	7731.12	8662.4	11074.8	9893.93	10004	10219.2	8877.65	9772.54	8791.93	9946.63	10116.2	8839.63	8710.9	9804.61	10991.5	8957.39	10763.9	9917.54	10858.7	9117.89	8738.15	W5PME6	ZC3HAV1L	0.245
W5NVQ4	CAND1	CAND1	Cullin associated and neddylation dissociated 1	W5NVQ4_SHEEP	tr|W5NVQ4|W5NVQ4_SHEEP;tr|W5Q0N5|W5Q0N5_SHEEP	tr|W5NVQ4|W5NVQ4_SHEEP Cullin associated and neddylation dissociated 1 OS=Ovis aries OX=9940 GN=CAND1 PE=3 SV=1	323.31	100007	99237.3	89903.7	106492	91178.4	97573.6	106598	96423	104144	94331.4	92287.3	99379.3	89409.6	103995	110781	111444	108417	107981	96843.7	103685	101020	107495	109396	108425	101565	106263	96218.8	98414.3	105862	100055	107299	111788	110234	112927	114426	109881	105332	98033.5	109501	W5NVQ4	CAND1	0.114495
W5QG47	CMAS	CMAS	CMP-N-acetylneuraminic acid synthase	W5QG47_SHEEP	tr|W5QG47|W5QG47_SHEEP	tr|W5QG47|W5QG47_SHEEP CMP-N-acetylneuraminic acid synthase OS=Ovis aries OX=9940 GN=CMAS PE=3 SV=1	78.612	17520.2	16551.7	15044	16029.5	16137.6	18614.3	17965.2	16050.2	14956.9	15624.6	18474.1	19454.3	13300.6	18546.1	18978.2	17627.8	17361.1	17955.3	25570.7	18001.8	18860.4	15291.9	17213.4	17781	17991.2	17679.5	15183.2	17151.5	19861.7	18665.5	18249.2	19889.4	18042.6	19241.7	19979.4	16278.7	17415.6	17293.2	19916.4	W5QG47	CMAS	0.203916
W5PG50	SRSF7	SRSF7	Serine and arginine rich splicing factor 7	W5PG50_SHEEP	tr|W5PG50|W5PG50_SHEEP	tr|W5PG50|W5PG50_SHEEP Serine and arginine rich splicing factor 7 OS=Ovis aries OX=9940 GN=SRSF7 PE=4 SV=1	49.318	24130.3	25493.2	37992.4	25589.4	32250	24003	25673.5	25587.1	26837.2	27331.7	21778.6	22417.1	28800.6	27376.3	23713.1	22735.3	17846.3	22994	22966.3	20326.7	23289	23841.3	21294.9	26051	23028	23384.3	23550.8	26028.8	25515.9	24268.7	26213.6	21051.5	27299.7	19616.3	22008.2	23473.4	22351.7	24091.7	25136.4	W5PG50	SRSF7	-0.240633
W5Q3P0	NA	CTBP1	C-terminal-binding protein 1	W5Q3P0_SHEEP	tr|W5Q3P0|W5Q3P0_SHEEP	tr|W5Q3P0|W5Q3P0_SHEEP Uncharacterized protein OS=Ovis aries OX=9940 PE=3 SV=1	49.099	5503.43	5099.36	5552.82	6760.63	6514.99	6704.31	5746.88	7702.11	6233.27	7109.85	5314.74	5713.08	7335.5	8248.23	7301.49	7945.96	7046.16	6888.55	7110.45	6840.38	7089.69	7289.38	6550.41	6454.72	5519.82	6293.21	7378.63	6801.04	6435.2	5400.88	8025.96	6947.67	6806.04	7408.01	6933.43	7580.2	7013.77	6742.32	7135.15	W5Q3P0	CTBP1	0.224766
W5NZM0	VDAC3	VDAC3	Voltage-dependent anion-selective channel protein 3	W5NZM0_SHEEP	tr|W5NZM0|W5NZM0_SHEEP;tr|W5QGX3|W5QGX3_SHEEP;tr|W5QIQ3|W5QIQ3_SHEEP	tr|W5NZM0|W5NZM0_SHEEP Voltage-dependent anion-selective channel protein 3 OS=Ovis aries OX=9940 GN=VDAC3 PE=3 SV=1	42.721	12289.4	11227.6	10353.8	12056.4	11634.9	11378.3	11485.8	11400.1	13852	12310.1	10919	11592.6	9766.43	15381.1	13261	12693	14618.9	13865.9	14430	12606.1	12296.7	10233.7	13832.2	14057.3	12482.9	13695.8	9045.5	12302.2	15803.2	12995.9	12220.6	14136	14556.8	13780.8	14760.9	9521.53	13750.6	12262.9	14146	W5NZM0	VDAC3	0.239326
W5P2K9	LMAN2	LMAN2	Lectin, mannose binding 2	W5P2K9_SHEEP	tr|W5P2K9|W5P2K9_SHEEP	tr|W5P2K9|W5P2K9_SHEEP Lectin, mannose binding 2 OS=Ovis aries OX=9940 GN=LMAN2 PE=4 SV=1	44.117	10393.9	11513.7	10290.9	11002.2	8691.64	10260.3	12166.8	10384.4	12499.9	9609.62	10061.1	7697.03	5183.99	12971	13923.6	10103.6	12765	12023.5	10296.7	14707.2	11612.9	12067.7	12829.5	12468	11402.3	12154.2	9230.72	10775	12069.9	11381.1	11149.2	14293.2	11030.1	13185.9	11918.8	11491.7	12019.5	11171.1	11058.9	W5P2K9	LMAN2	0.301276
W5PEN0	ITGA1	ITGA1	Integrin subunit alpha 1	W5PEN0_SHEEP	tr|W5PEN0|W5PEN0_SHEEP	tr|W5PEN0|W5PEN0_SHEEP Integrin subunit alpha 1 OS=Ovis aries OX=9940 GN=ITGA1 PE=3 SV=1	142.14	25471.7	27303.8	20415.4	25100.2	24247.5	24955.3	26140.4	28399	24959.7	25275.4	27408.5	25342.7	20479.2	28862.6	29901.7	27653.1	27896.2	29845.5	25258	28552.6	26990	29969.6	27893.8	35740.8	28417.9	29324.7	27004.9	25723.5	26296.3	27195.5	27114	27297.9	26603.3	30464.1	27725.4	25618.8	26107.6	27157.3	25578.6	W5PEN0	ITGA1	0.167274
W5Q694	NA	CAPZA1	F-actin-capping protein subunit alpha	W5Q694_SHEEP	tr|W5Q694|W5Q694_SHEEP;tr|W5QEM5|W5QEM5_SHEEP	tr|W5Q694|W5Q694_SHEEP F-actin-capping protein subunit alpha OS=Ovis aries OX=9940 PE=3 SV=1;tr|W5QEM5|W5QEM5_SHEEP F-actin-capping protein subunit alpha OS=Ovis aries OX=9940 GN=CAPZA1 PE=3 SV=1	222.48	61569.8	68394	64850.4	61587.1	68946.9	61235.4	62504.6	65202.9	60548.9	72408.5	64638.8	68376.2	67272.6	58240.6	58582.7	63893.7	63741.5	60023	60014.7	58010.4	58989.5	65446.3	53378.5	57842.5	65646.9	60598.6	63165.8	60861.8	64425.1	60133.1	60891.3	58384.1	60810.6	59994.7	57705.1	61189.8	61902.1	55983.4	64396.8	W5Q694	CAPZA1	-0.115482
W5PEQ9	SRSF1	SRSF1	Serine/arginine-rich splicing factor 1	W5PEQ9_SHEEP	tr|W5PEQ9|W5PEQ9_SHEEP	tr|W5PEQ9|W5PEQ9_SHEEP Serine/arginine-rich splicing factor 1 OS=Ovis aries OX=9940 GN=SRSF1 PE=3 SV=1	65.036	120044	116290	127068	121466	147946	111719	124664	131688	134067	132160	130555	130208	148431	132032	109680	114996	96897.9	124350	116738	110249	119033	124652	117183	108020	112492	104938	117187	128131	117768	118800	121415	101554	108762	100435	112523	114058	116872	119878	120907	W5PEQ9	SRSF1	-0.159263
W5PZQ6	RBM39	RBM39	RNA binding motif protein 39	W5PZQ6_SHEEP	tr|W5PZQ6|W5PZQ6_SHEEP	tr|W5PZQ6|W5PZQ6_SHEEP RNA binding motif protein 39 OS=Ovis aries OX=9940 GN=RBM39 PE=4 SV=1	223.96	38331.7	35919	38480	41765.3	40000.1	37007.3	38038.1	33079.6	39810.6	34325.4	35903.1	39128	37276.8	34844.2	35898.4	33592.1	33793.5	35516.7	31822.7	35240.3	36547.1	33816.5	36840.5	34364.5	33478.1	35068	33561	33967.1	37432.2	36024.3	34708.9	40979.5	34878.3	34487.3	40127.3	39613	37221.8	36547.8	37494.3	W5PZQ6	RBM39	-0.11864
W5PXX7	CCT5	CCT5	CCT-epsilon	W5PXX7_SHEEP	tr|W5PXX7|W5PXX7_SHEEP	tr|W5PXX7|W5PXX7_SHEEP CCT-epsilon OS=Ovis aries OX=9940 GN=CCT5 PE=3 SV=1	323.31	129695	147191	125194	129884	123368	128832	141422	149468	143397	143787	159729	146485	126701	157988	157677	158299	135955	158815	145682	150661	145198	155019	161059	166658	153394	153938	160088	145306	147154	145542	158070	149389	159424	152038	152358	167725	150834	143058	147370	W5PXX7	CCT5	0.131418
W5PBA6	SPON1	SPON1	F-spondin	W5PBA6_SHEEP	tr|W5PBA6|W5PBA6_SHEEP	tr|W5PBA6|W5PBA6_SHEEP F-spondin OS=Ovis aries OX=9940 GN=SPON1 PE=4 SV=1	323.31	163900	155896	131258	149469	136618	156488	141943	122347	153716	128622	141672	125621	150927	128254	141046	109435	120295	123553	119559	121042	135676	152936	147281	134776	129472	105792	140842	148183	115201	135297	128667	128592	139105	152457	120714	113209	136245	143798	122287	W5PBA6	SPON1	-0.195633
W5PBP1	RPS14	RPS14	Ribosomal protein S14	W5PBP1_SHEEP	tr|W5P327|W5P327_SHEEP;tr|W5P3D6|W5P3D6_SHEEP;tr|W5PBP1|W5PBP1_SHEEP	tr|W5P3D6|W5P3D6_SHEEP Uncharacterized protein OS=Ovis aries OX=9940 PE=3 SV=1;tr|W5PBP1|W5PBP1_SHEEP Ribosomal protein S14 OS=Ovis aries OX=9940 GN=RPS14 PE=3 SV=1	48.767	12834.1	15543	13736.3	13098.4	13855.3	14393.4	12978.4	12754.9	13323.9	11156.6	12580.3	12967.6	10341.4	12833.3	11884.8	12511.1	10844.6	11292.1	8739.49	10791.8	11912.8	10348.9	11543.1	12692.4	11152.6	9317.64	10488.3	10395.3	11263.1	10130.9	11502.4	11185.3	12114.4	10423.7	12725.4	10529.3	12258.2	10556.2	11780.6	W5PBP1	RPS14	-0.200749
W5QE14	PCBP1	PCBP1	Poly(rC) binding protein 1	W5QE14_SHEEP	tr|W5QE14|W5QE14_SHEEP	tr|W5QE14|W5QE14_SHEEP Poly(rC) binding protein 1 OS=Ovis aries OX=9940 GN=PCBP1 PE=4 SV=1	323.31	112677	114465	111164	106980	116034	108161	110058	115432	114058	115818	106741	116657	128232	106625	109107	105638	97728.8	108627	102152	102949	113143	107911	103333	109525	106954	100287	117327	106324	104345	100075	113911	103160	104915	96470.1	103595	102972	104544	102825	106788	W5QE14	PCBP1	-0.1034
W5P4F0	BTF3L4	BTF3L4	Transcription factor BTF3	W5P4F0_SHEEP	tr|W5P4F0|W5P4F0_SHEEP;tr|W5Q555|W5Q555_SHEEP	tr|W5P4F0|W5P4F0_SHEEP Transcription factor BTF3 OS=Ovis aries OX=9940 GN=BTF3L4 PE=3 SV=1	104.28	15249.2	16021	16265.7	15850.9	15576.4	16177.7	18138.4	16110.9	16183.4	15850.8	18207	16614.8	15874.8	15872.9	15707.8	14944.8	13420.4	14123.7	13683.9	14663	15866.2	14194.2	14880.4	13865	15189.9	14552	16582.6	14772.7	14623	15955	14549.7	15805.8	12600.7	14533.3	16001.7	15710.6	17114	14947.9	16724.7	W5P4F0	BTF3L4	-0.142532
W5QB13	NSFL1C	NSFL1C	NSFL1 cofactor p47	W5QB13_SHEEP	tr|W5QB13|W5QB13_SHEEP	tr|W5QB13|W5QB13_SHEEP NSFL1 cofactor p47 OS=Ovis aries OX=9940 GN=NSFL1C PE=4 SV=1	157.84	19617.7	22939.9	18550.8	24550.6	21674.3	21663.1	19258.5	18580.3	17382.9	19194	15427.5	19071	25475	16585	17867.9	18080.8	18329.5	16501.4	16792	18039.7	18305.4	18455.1	19192.4	17571.4	16067.1	17237.2	17131.6	15348.9	18269.2	17286.2	17073	21304.8	19242	20143	19190.2	23198.7	20621	16029.2	18304.5	W5QB13	NSFL1C	-0.206535
W5PI89	RO60	RO60	Ro60, Y RNA binding protein	W5PI89_SHEEP	tr|W5PI89|W5PI89_SHEEP	tr|W5PI89|W5PI89_SHEEP Ro60, Y RNA binding protein OS=Ovis aries OX=9940 GN=RO60 PE=3 SV=1	35.347	17043	18075.4	17612.2	17200.6	16522.9	20896.8	20200.6	18219.4	23641	18725.2	18996.1	19515.7	14618	22506.3	24190.2	22528.6	22198.1	22023	17401	19470.7	20762.3	20646.8	24157.9	22471.1	21449.2	23644.9	19962.1	21194.1	20080.8	23269.6	20139.4	20486.6	23001.6	25487.7	26395.5	23106.5	19385.9	19957	21132.4	W5PI89	RO60	0.204384
W5QHU9	PPIB	PPIB	Peptidyl-prolyl cis-trans isomerase	W5QHU9_SHEEP	tr|W5PJF3|W5PJF3_SHEEP;tr|W5QHU9|W5QHU9_SHEEP	tr|W5QHU9|W5QHU9_SHEEP Peptidyl-prolyl cis-trans isomerase OS=Ovis aries OX=9940 GN=PPIB PE=3 SV=1	92.192	133734	119444	141663	113453	143636	113115	125621	120299	126187	128129	131385	121887	120054	125932	117604	102779	105532	114758	121701	112884	118841	105833	118881	113691	113102	104504	124335	115164	115379	104944	109528	102057	112166	107557	108726	106237	116043	107382	115004	W5QHU9	PPIB	-0.1325
W5Q6G1	ALDH1L2	ALDH1L2	10-formyltetrahydrofolate dehydrogenase	W5Q6G1_SHEEP	tr|W5Q6G1|W5Q6G1_SHEEP	tr|W5Q6G1|W5Q6G1_SHEEP 10-formyltetrahydrofolate dehydrogenase OS=Ovis aries OX=9940 GN=ALDH1L2 PE=3 SV=1	82.304	13236.3	12304.3	12430.4	12712.8	12326.8	13253.3	14815.8	13511.4	15961.2	15048.8	15181.6	15006.1	13148	16174.9	15422.2	13915.5	15486.9	15546.3	16791.5	13556.7	16418.4	16344.3	14509.4	15072.2	14548.4	13708.8	16714.5	16689.7	15750.7	13479.6	15703.5	14868	15025.9	17571.2	16367	17058.7	16097.7	15371.2	15221	W5Q6G1	ALDH1L2	0.163275
W5Q1B3	HMGB2	HMGB2	High mobility group box 2	W5Q1B3_SHEEP	tr|W5Q0W2|W5Q0W2_SHEEP;tr|W5Q1B3|W5Q1B3_SHEEP;tr|W5Q343|W5Q343_SHEEP;tr|W5QCX1|W5QCX1_SHEEP	tr|W5Q0W2|W5Q0W2_SHEEP High mobility group protein B2;tr|W5Q1B3|W5Q1B3_SHEEP High mobility group box 2 OS=Ovis aries OX=9940 GN=HMGB2 PE=3 SV=1;tr|W5Q343|W5Q343_SHEEP High mobility group protein B2 pseudogene OS=Ovis aries OX=9940 GN=LOC101122692 PE=3 SV=1	70.965	42513.5	39330.4	52055	43594.9	44970.2	48236.8	38709.8	43049.5	44406	40890	44615.4	38740.5	33905.4	40291	36182.3	42083.5	36352.7	37344.4	33249.1	37221.5	40792.7	34752.6	40067.1	36909.7	39032.6	40098.5	35293.1	37615.9	39311.6	37175.2	36412.4	41945.2	37254.7	40063.4	45090	34500.9	40512.5	36803.4	36198.2	W5Q1B3	HMGB2	-0.170543
W5P2C0	TARDBP	TARDBP	TAR DNA-binding protein 43	W5P2C0_SHEEP	tr|W5P2C0|W5P2C0_SHEEP;tr|W5PLV7|W5PLV7_SHEEP	tr|W5P2C0|W5P2C0_SHEEP TAR DNA-binding protein 43 OS=Ovis aries OX=9940 GN=TARDBP PE=4 SV=1;tr|W5PLV7|W5PLV7_SHEEP TAR DNA-binding protein 43 pseudogene OS=Ovis aries OX=9940 GN=LOC101120470 PE=4 SV=1	144.16	40142.4	34393	41994	38619.5	46434.9	36643.1	40147.6	38098.1	41277	43338.6	41575	39583	45553.3	37762.2	36127.2	36597.5	30590.8	37652.4	38715.1	37488.4	38876.8	37611.3	36863	35990.6	36580.7	35562.9	39532.7	37337	35351.7	35011.7	37883.8	35051.4	34527.2	30683	35279.7	33014.1	40017.1	35744.9	37406.5	W5P2C0	TARDBP	-0.145016
W5PSF8	CRYZ	CRYZ	Crystallin zeta	W5PSF8_SHEEP	tr|W5PSF8|W5PSF8_SHEEP	tr|W5PSF8|W5PSF8_SHEEP Crystallin zeta OS=Ovis aries OX=9940 GN=CRYZ PE=3 SV=1	124.94	46185.8	43826.2	57297.5	47673.3	51599.6	42751.9	47014.6	50161.9	48092.8	48599.1	48668.6	47990.4	47358.2	46094.5	42920	43807.3	42364.4	42762.9	47384.5	39180.4	39532.3	42541.1	48092.1	46830	44609.6	41921.5	46042.6	43715.7	50449	43122.9	47349.9	44772	50943.5	37490.1	47019.1	39076.9	41577	45477.9	54639.6	W5PSF8	CRYZ	-0.166048
W5QDU4	TTC38	TTC38	Tetratricopeptide repeat protein 38	W5QDU4_SHEEP	tr|W5QDU4|W5QDU4_SHEEP	tr|W5QDU4|W5QDU4_SHEEP Tetratricopeptide repeat protein 38 OS=Ovis aries OX=9940 GN=TTC38 PE=3 SV=1	72.948	11503.8	10296	10150.7	11688.9	11006.8	11805	10503.3	11498.5	11790.6	10867.3	11754.7	10527.3	11646.3	12232.8	12790.3	14087.9	11417.9	12307.6	12038.1	11332.3	11966.8	12394	12595.7	11188.3	10868.9	11481.8	10414.3	11128.5	11351.2	11405.3	11807.1	11921.8	10777.8	11200.6	13290.2	12576.4	11872.5	12192.5	12810.7	W5QDU4	TTC38	0.137169
W5PK13	CBX3	CBX3	Chromobox 3	W5PK13_SHEEP	tr|W5PK13|W5PK13_SHEEP;tr|W5Q5M6|W5Q5M6_SHEEP	tr|W5PK13|W5PK13_SHEEP Chromobox 3 OS=Ovis aries OX=9940 GN=CBX3 PE=4 SV=1	108.83	39400.1	33491.3	35189.9	31228.1	38787.7	32468.4	41427.7	37456.7	34684.8	36752.1	38164.8	35393	44235	35252.4	32093.3	31991.3	27514.3	33435.3	32473.9	34964.2	33621.3	34255.8	34059.1	35346.8	36434.2	32461.9	40062.4	35670.7	33790.5	36331	35041.1	28125.9	34618.7	29868.6	27128.6	34549.2	33131.7	37149.3	32291.5	W5PK13	CBX3	-0.173127
B6UV59	HADHA	HADHA	Enoyl-CoA hydratase	B6UV59_SHEEP	tr|B6UV59|B6UV59_SHEEP	tr|B6UV59|B6UV59_SHEEP Enoyl-CoA hydratase OS=Ovis aries OX=9940 GN=HADHA PE=2 SV=1	260.75	105910	105758	105269	91246.1	86044.2	103102	100629	94135	108610	102401	104331	105584	75495.3	107737	108610	120361	115655	107849	105908	113586	118710	86123.7	113763	109388	109241	121169	97425.8	118415	113724	121432	108508	131251	113754	112886	124044	98585.8	112254	115435	101154	B6UV59	HADHA	0.180069
W5Q1N8	RPS23	RPS23	40S ribosomal protein S23	W5Q1N8_SHEEP	tr|W5Q1N8|W5Q1N8_SHEEP;tr|W5QFG9|W5QFG9_SHEEP	tr|W5Q1N8|W5Q1N8_SHEEP 40S ribosomal protein S23 OS=Ovis aries OX=9940 GN=RPS23 PE=3 SV=1;tr|W5QFG9|W5QFG9_SHEEP 40S ribosomal protein S23 OS=Ovis aries OX=9940 PE=3 SV=1	38.956	6444.04	7243.9	7056.33	6403.97	6487.12	7543.4	8165.02	7769.84	6976.92	6060.95	5677.59	6715.65	5982.66	7106.9	5890.56	6774.89	5639.18	5331.52	4480.45	5365.7	5879.39	5437.8	5751.38	6393.28	6350.69	4732.71	4573.17	5068.06	5832.17	6047.75	5100.9	6121.69	5849.56	5538.67	5969.61	5868.59	5831.14	6765.63	6200.06	W5Q1N8	RPS23	-0.229735
Q7YRL2	CNN1	CNN1	Calponin-1	CNN1_SHEEP	sp|Q7YRL2|CNN1_SHEEP	sp|Q7YRL2|CNN1_SHEEP Calponin-1 OS=Ovis aries OX=9940 GN=CNN1 PE=2 SV=1	52.956	14963.4	14065.6	23379.2	16943.2	24029.7	15490.3	15984.7	23115.7	17400	17726.8	19469.6	15811	18553	14066.8	16882.7	16640	12369.3	14497.8	9770.97	13326.4	17531.3	15102.4	14114.1	14564.7	16509.8	18443.5	14527	13148.3	14927.2	22937.9	14751.9	12460.5	16924.2	12848.8	18698.6	11799.4	15780.6	11695.1	15841.7	Q7YRL2	CNN1	-0.341898
W5PU47	TJP2	TJP2	Tight junction protein 2	W5PU47_SHEEP	tr|W5PU47|W5PU47_SHEEP	tr|W5PU47|W5PU47_SHEEP Tight junction protein 2 OS=Ovis aries OX=9940 GN=TJP2 PE=4 SV=1	67.696	35120.1	36478.5	37875	39015.5	38914.1	36516.7	36890.2	31741.7	39183.9	36507.6	41200.3	35352.7	37692.3	33340.5	37574.2	33960.6	33845.9	35343.4	31096.8	33313.9	35128	34415.9	33671.5	34576.9	38179	38072.6	34992.8	37960.5	32994	37762.3	35760.5	31807.9	35986	35355.6	36057.4	35763.8	33402.6	36562.2	35356.5	W5PU47	TJP2	-0.118225
W5PCK4	HNRNPR	HNRNPR	Heterogeneous nuclear ribonucleoprotein R	W5PCK4_SHEEP	tr|W5PCK4|W5PCK4_SHEEP	tr|W5PCK4|W5PCK4_SHEEP Heterogeneous nuclear ribonucleoprotein R OS=Ovis aries OX=9940 GN=HNRNPR PE=4 SV=1	124.05	87353.2	96600.2	86979.9	93176.6	70262.7	81220.9	79269.4	66728.3	80725.2	75653.3	79946.4	75383.9	71788.8	70256	76752.1	65384.6	78176.1	72620.1	66414.2	67946.1	71981	74342.3	79019.4	79174.3	81190.4	65827.8	61639.4	74323.6	69625	71482.4	74778	69093	63724.1	63661.3	77522.5	67574.8	74518.8	75411.3	75046.9	W5PCK4	HNRNPR	-0.175493
W5QCS4	SARS1	SARS1	Seryl-tRNA synthetase	W5QCS4_SHEEP	tr|W5QCS4|W5QCS4_SHEEP	tr|W5QCS4|W5QCS4_SHEEP Seryl-tRNA synthetase OS=Ovis aries OX=9940 GN=SARS1 PE=3 SV=1	247.76	52857.4	51795.9	52966.2	53722.1	48803.7	47421	60490.5	63247.3	59701.8	53967.8	63608.4	57933.7	50985	62383.1	58289.3	62943.1	60897.4	59835.4	60142.8	55546.6	64835.5	63879.1	59820.1	60880.4	59325.1	65183.1	68817.9	62398.7	59841.3	56596.1	59334.1	60746.8	58705.9	56824.4	57673.9	61754.5	55529.7	59155.7	58706.4	W5QCS4	SARS1	0.134939
W5NY07	ATL3	ATL3	Atlastin GTPase 3	W5NY07_SHEEP	tr|W5NY07|W5NY07_SHEEP;tr|W5NY08|W5NY08_SHEEP	tr|W5NY07|W5NY07_SHEEP Atlastin GTPase 3 OS=Ovis aries OX=9940 GN=ATL3 PE=3 SV=1;tr|W5NY08|W5NY08_SHEEP Atlastin GTPase 3 OS=Ovis aries OX=9940 GN=ATL3 PE=3 SV=1	44.227	2586.87	4209.51	2804.17	3196.1	2695.63	2862.15	1984.15	1723.77	2784.75	2951.89	2542.96	2820.91	2085.39	2863.07	3899.75	2880.49	3216.19	3589.84	6567.35	2803.59	3191.33	3017.66	2288.43	3606.65	3374.42	2682.85	2914.1	1778.09	2575.42	3404.41	3655.07	3982.89	3833.08	3465.97	3325.83	3084.14	3165.25	3675.57	3513.52	W5NY07	ATL3	0.41988
W5QIX1	KTN1	KTN1	Kinectin 1	W5QIX1_SHEEP	tr|W5QIX0|W5QIX0_SHEEP;tr|W5QIX1|W5QIX1_SHEEP	tr|W5QIX0|W5QIX0_SHEEP Kinectin 1 OS=Ovis aries OX=9940 GN=KTN1 PE=4 SV=1;tr|W5QIX1|W5QIX1_SHEEP Kinectin 1 OS=Ovis aries OX=9940 GN=KTN1 PE=4 SV=1	147.95	13314.6	13311.7	12100.2	14767.9	12967.9	14962.2	14245.7	14118.2	14412.2	13774	13704.6	16218.3	14068.5	15858	16334.2	13930.9	16420.2	16695.8	15149	17034	14064.6	15557	16581	15726.6	14714.5	16172.2	18988.4	16522.7	16083.8	14860.3	16186.7	17763.8	16403.3	19124.8	17576.4	20594	18198.4	16878.3	14005.2	W5QIX1	KTN1	0.164111
W5Q438	GNB2	GNB2	G protein subunit beta 2	W5Q438_SHEEP	tr|W5Q438|W5Q438_SHEEP	tr|W5Q438|W5Q438_SHEEP G protein subunit beta 2 OS=Ovis aries OX=9940 GN=GNB2 PE=3 SV=1	147.58	20462.2	18492.7	19435.3	20240.3	20473.2	21288.7	20852.5	22940	25812.4	21388.6	24248.8	22308.9	23434.7	23579.4	23804.1	24182.5	23886.7	24541.2	23693.7	24696.2	22743.4	25299.3	20879.6	23909.2	23258.4	23266.9	23774.7	25601.1	25123.3	25195.9	26174	24266.5	22955.5	26222.5	24723.6	24285.9	25919.8	24978.2	21299	W5Q438	GNB2	0.142253
W5PML4	RCC2	RCC2	Regulator of chromosome condensation 2	W5PML4_SHEEP	tr|W5PML3|W5PML3_SHEEP;tr|W5PML4|W5PML4_SHEEP	tr|W5PML3|W5PML3_SHEEP Regulator of chromosome condensation 2 OS=Ovis aries OX=9940 GN=RCC2 PE=4 SV=1;tr|W5PML4|W5PML4_SHEEP Regulator of chromosome condensation 2 OS=Ovis aries OX=9940 GN=RCC2 PE=4 SV=1	104.38	43967	44524	43924.6	43762.7	47578.1	45660.1	44882.7	39666.1	44387.6	42147.9	41601.7	43103.7	42550.7	44422.4	46079.7	38396.3	35759.4	42963.6	34137	41029.9	38267.5	39513.7	42048.4	40918.9	41030.2	38945.8	38465.6	40392.2	37034.3	39593.6	38096.5	45287	39293.5	41719.5	41814.5	42395.5	43404.3	39563.3	41496.4	W5PML4	RCC2	-0.122385
W5QGX9	SEC22B	SEC22B	SEC22 vesicle-trafficking protein homolog B	W5QGX9_SHEEP	tr|W5QGX9|W5QGX9_SHEEP	tr|W5QGX9|W5QGX9_SHEEP SEC22 vesicle-trafficking protein homolog B OS=Ovis aries OX=9940 GN=SEC22B PE=3 SV=1	45.022	16979.1	13606	11658.6	13685	13406.8	12836.3	15417.8	15957.5	16630.2	14329.6	14881.8	14525.8	9690.63	15795.1	16843.6	16502.3	16028.4	14714.7	18218.3	15620.8	16057.1	14384.1	16993.1	18367.3	16741.7	14632.3	14110.2	14375.7	16611.2	15711.1	15363.5	17289	15650.6	17448.2	17668.4	15493.9	18078.7	17398.5	17150.5	W5QGX9	SEC22B	0.199971
W5NW17	STXBP2	STXBP2	Syntaxin binding protein 2	W5NW17_SHEEP	tr|W5NW17|W5NW17_SHEEP	tr|W5NW17|W5NW17_SHEEP Syntaxin binding protein 2 OS=Ovis aries OX=9940 GN=STXBP2 PE=3 SV=1	65.897	11164	10583.3	11015.7	11403.8	10133	12384	12431.7	10325.1	11522.4	11699.2	12162.3	11875.2	10707.2	15109	12838.2	11757.2	11960.6	12261.5	11063.1	13381.9	12340.6	13686.8	12528.8	12001.1	13355.1	12786.7	11360	12405.3	11858.4	12708	12139.4	11393	10790.8	13886.6	11797	11946.7	11362.1	10941.2	11513	W5NW17	STXBP2	0.150574
W5PK12	OAT	OAT	Ornithine--oxo-acid aminotransferase	W5PK12_SHEEP	tr|W5PK12|W5PK12_SHEEP	tr|W5PK12|W5PK12_SHEEP Ornithine--oxo-acid aminotransferase OS=Ovis aries OX=9940 GN=OAT PE=3 SV=1	89.082	11409.5	12439	14339.3	12013.6	13079.1	12848.8	12180.6	16007.7	16145.7	11842.4	15257	15189.5	13620.5	17449.6	14921.4	16234.5	15827.2	15125.4	15781.9	12975	15519	15654	15896.3	13479.2	14364.9	12203.4	13402.6	14019.3	17359.5	14564.9	16352.3	14952.6	14192.7	14064.5	13566	15528.4	14403.1	14303.9	14933.9	W5PK12	OAT	0.190128
W5PR89	STAMBP	STAMBP	STAM binding protein	W5PR89_SHEEP	tr|W5PR89|W5PR89_SHEEP	tr|W5PR89|W5PR89_SHEEP STAM binding protein OS=Ovis aries OX=9940 GN=STAMBP PE=3 SV=1	6.4999	7013.71	6936.97	3013.81	6765.83	6530.94	7774.92	6978.62	7448.37	10315.4	7650.62	9863.42	9026	8066.82	8148.39	4510.43	11015.4	8826.5	7330.34	13297.1	25928.8	10311.3	9792.87	9493.21	6889.06	6690.47	7473.23	5875.5	8302.13	6252.9	10799.1	7739.2	8047.66	8166.58	4201.72	8521.02	6907.41	8147.63	6247.18	5830.98	W5PR89	STAMBP	0.575841
W5Q329	UGGT1	UGGT1	UDP-glucose glycoprotein glucosyltransferase 1	W5Q329_SHEEP	tr|W5NWJ7|W5NWJ7_SHEEP;tr|W5Q329|W5Q329_SHEEP	tr|W5Q329|W5Q329_SHEEP UDP-glucose glycoprotein glucosyltransferase 1 OS=Ovis aries OX=9940 GN=UGGT1 PE=4 SV=1	155.52	21143.1	20698.8	22771.8	23684.7	21095.9	23247.6	22478.5	26356	25116.9	23945.3	22506.2	25328.3	21881.7	26748.8	26776.2	26736	24284.8	24604	22499.2	26161.8	26642.7	23405.4	26777.6	25356.6	23527	25362.1	25947.1	23029.1	23309.7	28724.6	24059	27527.4	27891.2	28957.9	26194.5	28927.7	22506	23983.8	25926.7	W5Q329	UGGT1	0.145723
W5NUY7	UTRN	UTRN	Utrophin	W5NUY7_SHEEP	tr|W5NTQ9|W5NTQ9_SHEEP;tr|W5NUY7|W5NUY7_SHEEP;tr|W5NUZ2|W5NUZ2_SHEEP;tr|W5QAL5|W5QAL5_SHEEP	tr|W5NUY7|W5NUY7_SHEEP Utrophin OS=Ovis aries OX=9940 GN=UTRN PE=4 SV=1	323.31	94921.3	97319.3	89362.7	92184.6	81240.8	86352.2	95437.1	86193.3	104475	86259	91216.3	92050.6	79521.7	99965.7	99594.1	97856.2	104769	97048.2	93734.6	93405.1	100039	105652	102909	109550	99513.2	102124	104705	108346	96506.7	106545	101189	102133	102360	113345	103224	102118	101394	97829.5	87626.8	W5NUY7	UTRN	0.119156
W5QHQ8	NID2	NID2	Nidogen 2	W5QHQ8_SHEEP	tr|W5QHQ8|W5QHQ8_SHEEP	tr|W5QHQ8|W5QHQ8_SHEEP Nidogen 2 OS=Ovis aries OX=9940 GN=NID2 PE=4 SV=1	323.31	120978	109240	98949	131369	113056	119857	98627	113850	109733	104681	89648.2	102947	128062	100725	115269	98522.9	102909	91462.9	93599.7	98966.7	89718.9	102905	104818	108118	97047	96098.5	109281	95216	103826	95770.6	99267.2	111433	105741	121573	103481	119393	108488	95208.3	101606	W5QHQ8	NID2	-0.164868
W5QB43	CDK6	CDK6	Cyclin dependent kinase 6	W5QB43_SHEEP	tr|W5QB43|W5QB43_SHEEP	tr|W5QB43|W5QB43_SHEEP Cyclin dependent kinase 6 OS=Ovis aries OX=9940 GN=CDK6 PE=4 SV=1	4.0816	6171.36	4540.75	5359.76	6028.15	6310.58	6653.91	6557.27	7027.41	6168.93	5063.45	6405.45	6384.63	4769.66	6992	8522.5	6824.53	6126.12	7806.03	5869.7	6825.79	6572.34	6812.78	6927.17	7225.62	6851.92	6388.11	6389.02	6851.29	7275.67	5516.61	6405.2	6666.1	7255.7	6685.24	7480.21	6627.44	7020.75	5337.2	6712.95	W5QB43	CDK6	0.220581
W5PYS5	PDHA1	PDHA1	Pyruvate dehydrogenase E1 component subunit alpha	W5PYS5_SHEEP	tr|W5PYS5|W5PYS5_SHEEP;tr|W5PZQ4|W5PZQ4_SHEEP;tr|W5Q589|W5Q589_SHEEP	tr|W5PYS5|W5PYS5_SHEEP Pyruvate dehydrogenase E1 component subunit alpha OS=Ovis aries OX=9940 GN=PDHA1 PE=4 SV=1;tr|W5PZQ4|W5PZQ4_SHEEP Pyruvate dehydrogenase E1 component subunit alpha OS=Ovis aries OX=9940 GN=LOC101103029 PE=4 SV=1	133.14	48367.8	45792.4	51084.6	45189.9	47977	48252	51318.3	54385.5	50543.6	51482.4	54056.6	52519.8	45646.9	58402.3	52865.2	54935.1	51818.9	52599.8	51643.4	49035.1	54792.7	54752.7	57846.3	54572.6	54612.9	53409.1	58444.1	53682.7	56217.7	54723.4	54460.6	53523.1	52302.1	53533	53942.9	53084.6	54034	53845.2	50304.3	W5PYS5	PDHA1	0.0985211
A8D8X1	RPL10	RPL10	60S ribosomal protein L10	RL10_SHEEP	sp|A8D8X1|RL10_SHEEP;tr|W5NRP9|W5NRP9_SHEEP;tr|W5Q482|W5Q482_SHEEP;tr|W5QCQ6|W5QCQ6_SHEEP	sp|A8D8X1|RL10_SHEEP 60S ribosomal protein L10 OS=Ovis aries OX=9940 GN=RPL10 PE=2 SV=1;tr|W5NRP9|W5NRP9_SHEEP 60S ribosomal protein L10-like OS=Ovis aries OX=99;tr|W5Q482|W5Q482_SHEEP Ribosomal_L16 domain-containing protein OS=Ovis aries OX=9940 PE=4 SV=1	70.245	11012.6	10329.5	7905.59	7980.88	8125.68	8906.66	10278.5	10161.7	8760.46	7805.16	8386.55	10431.1	5811	6977.13	8939.23	8782.93	5663.08	7585.3	7462.62	7586.72	6938.65	6694.53	7661.18	8428.71	8198.09	7708.93	6938.75	7599.18	7636.61	6247.51	6657.77	7414.01	7040.85	7700.92	8848.86	8521.46	7533.48	7917.28	7629.14	A8D8X1	RPL10	-0.251149
W5QJ50	EIF2S1	EIF2S1	Eukaryotic translation initiation factor 2 subunit 1	W5QJ50_SHEEP	tr|W5QJ50|W5QJ50_SHEEP	tr|W5QJ50|W5QJ50_SHEEP Eukaryotic translation initiation factor 2 subunit 1 OS=Ovis aries OX=9940 GN=EIF2S1 PE=3 SV=1	183.54	21191.9	23706.1	20940	23077.2	19917.2	21554.4	23451.5	26886.4	26270.7	23277.6	26160.8	27319.1	22325.3	30846.8	26230.7	26470.1	25177.3	25080.3	24703	23896.6	26004	24212.1	23880.8	22327.7	24919.6	23648.2	25382.3	26147.7	26579.2	24664.1	25641	25439.2	24932.4	24523.1	25927.3	26961.4	26727.9	24806.5	26729.2	W5QJ50	EIF2S1	0.145778
W5PMC5	RPL30	RPL30	60S ribosomal protein L30	W5PMC5_SHEEP	tr|W5PMC5|W5PMC5_SHEEP;tr|W5Q7M2|W5Q7M2_SHEEP	tr|W5PMC5|W5PMC5_SHEEP 60S ribosomal protein L30 OS=Ovis aries OX=9940 GN=RPL30 PE=3 SV=1	136.52	33789.5	31411.6	30203.9	26912.9	28206	27705.8	34206.7	29220	30590.5	27349.7	35162.9	29232	17776.4	27190.7	26546.5	27281.1	23770.3	26722.1	22360.5	23722.7	24809.4	22408.9	28385.7	28585.3	26408.4	23702.6	24767.9	25518.3	25793.6	24699.2	20421.6	26592.4	26466	28162.8	28822.9	24915.8	27606.1	29035.8	24296.1	W5PMC5	RPL30	-0.215118
W5NYI9	FARP1	FARP1	FERM, ARH/RhoGEF and pleckstrin domain protein 1	W5NYI9_SHEEP	tr|W5NYI9|W5NYI9_SHEEP	tr|W5NYI9|W5NYI9_SHEEP FERM, ARH/RhoGEF and pleckstrin domain protein 1 OS=Ovis aries OX=9940 GN=FARP1 PE=4 SV=1	121.9	13926.5	15866.2	14031.8	14880.7	14315.8	16475.9	16944.3	14887.3	15729.7	15061.2	15276.8	15340.6	11243.1	17933	15601	16017.6	16725.6	17017.1	15144.6	18032.6	17283.8	16125.1	16625.7	17088.5	17414.3	17132.7	17420.4	16742.4	15136.2	18759.4	17406.3	17582.4	14435.3	18152.1	17649.3	17375.9	16052.7	20981.6	15642.4	W5NYI9	FARP1	0.163967
W5QB02	TGM2	TGM2	Transglutaminase 2	W5QB02_SHEEP	tr|W5PJ02|W5PJ02_SHEEP;tr|W5QB02|W5QB02_SHEEP	tr|W5QB02|W5QB02_SHEEP Transglutaminase 2 OS=Ovis aries OX=9940 GN=TGM2 PE=3 SV=1	323.31	62971	66643.9	57947.8	59496.6	69619.4	65466.4	65164	67972.1	61742.3	57361.8	62289.8	64913.6	67948.2	69885.6	77752.2	69419.6	74409.1	60016.7	75041.3	73008.4	63958.2	68558.8	67403.2	76237.8	74075.7	73727.6	68163	67308.3	63591.7	66189	73795.2	77999.9	89775.6	79849.4	75496.9	72543.9	66451.4	69243	69034.7	W5QB02	TGM2	0.142334
W5PTA9	DCPS	DCPS	m7GpppX diphosphatase	W5PTA9_SHEEP	tr|W5PTA9|W5PTA9_SHEEP	tr|W5PTA9|W5PTA9_SHEEP m7GpppX diphosphatase OS=Ovis aries OX=9940 GN=DCPS PE=3 SV=1	55.293	12474	14659.2	11910.2	14217.3	12735.2	15224.3	12898.5	12296.9	12027.4	12092.8	9899.01	11107.6	14952.4	11110.3	12033.7	10852.5	10992.5	11603.6	10600.3	12088	10486.6	12988.8	11600.6	10884.8	10958.4	10966.4	12002.1	11022.5	11338.3	10741	13670.8	13250.2	11833.5	11197.8	12298.6	14040.1	11705.1	10370.5	10346.5	W5PTA9	DCPS	-0.191183
W5NY43	SSB	SSB	Small RNA binding exonuclease protection factor La	W5NY43_SHEEP	tr|W5NY43|W5NY43_SHEEP	tr|W5NY43|W5NY43_SHEEP Small RNA binding exonuclease protection factor La OS=Ovis aries OX=9940 GN=SSB PE=4 SV=1	323.31	100796	108699	90485	93986.1	94091.1	101469	96391.1	82642.4	96666.1	84315.1	88772.1	94264.2	93945	90081.5	87447.4	83343.3	82104.6	91368.4	83364.3	92231.1	88409.7	85639.1	96649.6	92909.6	93516.7	89967.2	91821.3	89677.5	82617.1	93996.7	87505.4	91557.1	90551.1	91601.1	98139	89674.3	93702.8	88982.1	85388.7	W5NY43	SSB	-0.112425
W5PZK4	NA	IFIT5	Interferon induced protein with tetratricopeptide repeats 5	W5PZK4_SHEEP	tr|W5PZK4|W5PZK4_SHEEP	tr|W5PZK4|W5PZK4_SHEEP Interferon induced protein with tetratricopeptide repeats 5 OS=Ovis aries OX=9940 PE=4 SV=1	40.5	2945.7	2418.95	3401.54	2660.77	2277.69	3472.15	4235.29	4512.85	3519.18	2943.34	3314.17	3386.93	3857.22	4284.37	4077.38	4349.88	3907.47	3864.18	3114.04	3839.08	4904.88	3650.11	4480.12	3497.06	3597.91	3757.93	2793.3	3257.68	3454.86	3726.17	3850.45	4689.47	4145.79	4137.22	4145.92	3173.75	4292.37	4239.31	4560.16	W5PZK4	IFIT5	0.290787
W5Q5A6	FGG	FGG	Fibrinogen gamma chain	W5Q5A6_SHEEP	tr|W5Q5A6|W5Q5A6_SHEEP	tr|W5Q5A6|W5Q5A6_SHEEP Fibrinogen gamma chain OS=Ovis aries OX=9940 GN=FGG PE=4 SV=1	170.94	129865	119556	109623	105643	150642	115155	119599	104833	81407.6	117264	93357.8	107304	118591	67026.5	77440.4	82985.9	123107	83239.1	118270	79480	100628	76122.7	87746.5	98114.3	67525.1	73002.5	99814.5	73328.5	81806.1	65604.3	92262.4	56287.7	87757.5	71818.1	64952.5	76151.7	84965.6	97576.2	77258.9	W5Q5A6	FGG	-0.307687
W5P696	PPP1R14A	PPP1R14A	Protein phosphatase 1 regulatory subunit 14	W5P696_SHEEP	tr|W5P696|W5P696_SHEEP	tr|W5P696|W5P696_SHEEP Protein phosphatase 1 regulatory inhibitor subunit 14A OS=Ovis aries OX=9940 GN=PPP1R14A PE=3 SV=1	100.99	22218.8	20470.9	21321.5	19800.6	21483.1	26499	19865.1	23086.1	24017.2	21879.4	18432.6	20969.2	24556.6	20533.1	18609.6	20949.6	18060.2	18695.4	16658.7	15412	22108.1	20189.1	21648.2	17533.5	20230.4	17650.5	16456.6	19518.6	21306.7	24409.3	16079.8	20404.1	19401.2	19181.6	26086.7	19817	18011.4	19253.3	19063.1	W5P696	PPP1R14A	-0.214006
W5P098	CORO1A	CORO1A	Coronin	W5P098_SHEEP	tr|W5P098|W5P098_SHEEP	tr|W5P098|W5P098_SHEEP Coronin OS=Ovis aries OX=9940 GN=CORO1A PE=3 SV=1	31.951	29751.2	29456	28305	31051.1	27636.9	31211	29771.7	30664.6	30538.4	29589.1	32069.6	30113.4	27120.6	32758.3	25927.2	33334.4	46741.7	35623	29852.8	29487.7	35792.3	33704.4	31621.2	29131.9	29562.3	29596.5	31954.3	36041.3	31611.5	32929.7	33325.5	32957.9	29114.9	31276.9	34934.5	31186.7	30035.6	29115.5	34753.2	W5P098	CORO1A	0.177585
W5Q230	MESD	MESD	LDLR chaperone MESD	W5Q230_SHEEP	tr|W5Q230|W5Q230_SHEEP	tr|W5Q230|W5Q230_SHEEP LDLR chaperone MESD OS=Ovis aries OX=9940 GN=MESD PE=3 SV=1	108.43	28152.9	27752.7	33039.9	28192	35879.2	28943.1	32042.4	27815.8	30662	31881	26253.1	31134.3	31167.3	29316.2	25883.6	29472.9	26175.8	28258.2	27152	27937.5	25337	29000.8	27327.1	24323.1	27838.8	25848	28138.9	29401.9	29608.7	28962.2	27241.5	27895.3	30206.1	24641.8	26992.1	24952.2	29942.1	27930.2	28641.2	W5Q230	MESD	-0.139578
W5QBV7	CD44	CD44	CD44 antigen	W5QBV7_SHEEP	tr|W5QBV7|W5QBV7_SHEEP	tr|W5QBV7|W5QBV7_SHEEP CD44 antigen OS=Ovis aries OX=9940 GN=CD44 PE=4 SV=1	138.7	14804	16192.8	10793	13558.1	10542.7	12999.5	10885.8	14041.3	14827.4	14033.4	10094.2	12425.6	8583.99	13280.8	15236.5	15969.9	13650.5	14910.6	15264.4	17362.8	14132	12921.5	15744.1	13907.1	13824.7	14428.3	10410.2	12143.1	15036.1	12110.6	14296.5	18906.2	13980.5	14017	15226.8	15485.6	15798.1	16576.5	13670	W5QBV7	CD44	0.249194
Q5ENY9	CRYAB	CRYAB	Alpha-crystallin B chain	CRYAB_SHEEP	sp|Q5ENY9|CRYAB_SHEEP;tr|W5Q0R4|W5Q0R4_SHEEP	sp|Q5ENY9|CRYAB_SHEEP Alpha-crystallin B chain OS=Ovis aries OX=9940 GN=CRYAB PE=2 SV=1;tr|W5Q0R4|W5Q0R4_SHEEP Alpha(B)-crystallin OS=Ovis aries OX=9940 GN=CRYAB PE=3 SV=1	5.6055	2714.96	3582.08	2985.71	3439.38	2847.12	3366.73	3133.06	2980.07	3101.81	2600.08	2446	2559.71	3382.07	2370.71	2809.71	2202.68	2704.34	2142.33	2072.27	2895.95	3045.32	2619.84	2567.82	3110.76	2805.39	2589.3	2037.47	3101.57	2884.65	2403.49	3051.32	3538.41	2897.3	3314.8	2843.31	2847.38	2602.77	2988.61	2806.56	Q5ENY9	CRYAB	-0.251199
W5NU07	NA	GUSB	Glyco_hydro_2_C domain-containing protein	W5NU07_SHEEP	tr|W5NU07|W5NU07_SHEEP	tr|W5NU07|W5NU07_SHEEP Glyco_hydro_2_C domain-containing protein OS=Ovis aries OX=9940 PE=4 SV=1	9.714	6891.16	6018.36	7103.63	6678.25	8208.28	8383.19	7170.84	8666.56	9641.67	8644.89	6475.93	8900.1	9878.51	7453.14	6084.47	7282.24	6991.7	6417.93	6025.87	6282.36	6880.54	7440.12	7831.63	5873.76	5610.93	7071.11	6585.44	6412.08	7089.24	7701.34	6642.57	7689.63	6649.88	6971.29	7134.34	5558.46	8766.83	6313.61	7268.44	W5NU07	GUSB	-0.242307
W5NZL3	MME	MME	Atriopeptidase	W5NZL3_SHEEP	tr|W5NZL3|W5NZL3_SHEEP	tr|W5NZL3|W5NZL3_SHEEP Atriopeptidase OS=Ovis aries OX=9940 GN=MME PE=3 SV=1	97.021	8476.9	7043.66	7569.09	10263.8	9520.61	8369.56	9225.24	9229.53	8193.37	7963.84	9633.87	7751.03	7471.29	10151	11051.1	11655.2	8827.05	10478.9	8978.62	8614.87	9982.05	10182.8	10301.5	12356.2	9525.39	8362.46	8675.25	8747.49	7712.47	8702.38	11088.6	9554.07	9851.12	7289.19	10869.4	9725.11	8777.39	8185.36	9204.01	W5NZL3	MME	0.226793
W5P114	RPS5	RPS5	Ribosomal protein S5	W5P114_SHEEP	tr|W5P114|W5P114_SHEEP	tr|W5P114|W5P114_SHEEP Ribosomal protein S5 OS=Ovis aries OX=9940 GN=RPS5 PE=3 SV=1	56.178	26001.6	34953.7	28536.5	26364.3	26298.8	30061.7	33935.6	30209.3	28461.3	26816.7	28452.8	25372.1	20020.6	37154.2	40320.8	33563.8	35309.9	31522.4	27003.2	29449.2	30462.7	31839	32814.4	36526.7	38191.3	36192.4	27713.5	29365.8	32299.6	33880.6	26992.1	38859.7	34101.7	37587.2	38410.3	30891.7	31040.7	27488	26877.7	W5P114	RPS5	0.235319
W5QIK8	SELENBP1	SELENBP1	Methanethiol oxidase (MTO) (EC 1.8.3.4) (Selenium-binding protein 1)	W5QIK8_SHEEP	tr|W5QIK8|W5QIK8_SHEEP	tr|W5QIK8|W5QIK8_SHEEP Selenium binding protein 1 OS=Ovis aries OX=9940 GN=SELENBP1 PE=3 SV=1	323.31	211640	209645	246071	197296	223723	266223	240771	221033	223373	231930	211064	228263	270940	195823	197143	183366	212603	206142	203889	209616	213813	201734	178466	194694	192462	216790	218750	193362	227729	173745	230232	202439	231722	198191	182101	156060	183536	222641	226483	W5QIK8	SELENBP1	-0.17801
W5PQH0	ANPEP	ANPEP	Aminopeptidase	W5PQH0_SHEEP	tr|W5PQH0|W5PQH0_SHEEP;tr|W5PQH2|W5PQH2_SHEEP	tr|W5PQH0|W5PQH0_SHEEP Aminopeptidase OS=Ovis aries OX=9940 GN=ANPEP PE=3 SV=1;tr|W5PQH2|W5PQH2_SHEEP Aminopeptidase OS=Ovis aries OX=9940 GN=ANPEP PE=3 SV=1	278.95	50529.9	57937.9	40899	56860	44208.4	51146.1	55150.1	54488.8	58059	56549.7	55579.1	53946	36807	49158.7	57751.1	69701.5	57448.4	64072.3	57400.6	61888.9	60964.2	63639.9	51998.3	52017.6	68005.5	60050.4	55168.4	60841.3	53153.8	70892.5	57789.4	62719.3	54846.1	64272.9	54198.7	54071.8	68161.8	52829.8	51669.5	W5PQH0	ANPEP	0.209725
W5Q263	ICAM1	ICAM1	Intercellular adhesion molecule 1	W5Q263_SHEEP	tr|W5Q263|W5Q263_SHEEP	tr|W5Q263|W5Q263_SHEEP Intercellular adhesion molecule 1 OS=Ovis aries OX=9940 GN=ICAM1 PE=3 SV=1	31.24	11567.5	11699.1	12258	13817.1	12440.2	12454.9	13385.7	13258.5	12776.4	11281.6	14693.5	12438	15828.9	16296	15435.6	17264.3	15541.1	12244.9	14353.1	13336	13511.4	16803.6	14930.8	14606.5	12356.8	12439.5	12242	13510.2	15529.1	13815.7	12198.6	14609.1	15888.5	17157.3	15793.5	12797.6	14091	14209.2	14101.7	W5Q263	ICAM1	0.191178
W5PYG7	EIF3L	EIF3L	Eukaryotic translation initiation factor 3 subunit L	W5PYG7_SHEEP	tr|W5PYG7|W5PYG7_SHEEP	tr|W5PYG7|W5PYG7_SHEEP Eukaryotic translation initiation factor 3 subunit L OS=Ovis aries OX=9940 GN=EIF3L PE=3 SV=1	48.988	14489	15037.8	13682.4	14091.3	13739.1	14540.9	13787.6	13768.1	13938.7	13903.1	14561.3	14097.9	13285.1	17993.4	16437.8	15093.1	14263.8	13416.8	15220.5	15235	14399.6	14827.2	14461	16653	14484.2	14015.8	13517.8	14438.6	15962.6	14716.4	15937.7	16229.8	15196.6	15889.9	16001	15310.4	15779.1	15311.4	15042.2	W5PYG7	EIF3L	0.116555
W5PCR3	SAFB	SAFB	Scaffold attachment factor B	W5PCR3_SHEEP	tr|W5PCR3|W5PCR3_SHEEP	tr|W5PCR3|W5PCR3_SHEEP Scaffold attachment factor B OS=Ovis aries OX=9940 GN=SAFB PE=4 SV=1	323.31	198384	185087	212628	200208	206667	204919	170754	149067	199152	190213	194130	173750	165287	167942	187461	152379	152743	173881	159687	179695	181528	141156	176700	176540	172338	169467	156069	177202	157840	168457	158960	182825	167649	183498	200685	164194	178669	186987	164773	W5PCR3	SAFB	-0.154154
W5Q540	HAGH	HAGH	Hydroxyacylglutathione hydrolase	W5Q540_SHEEP	tr|W5Q540|W5Q540_SHEEP	tr|W5Q540|W5Q540_SHEEP Hydroxyacylglutathione hydrolase OS=Ovis aries OX=9940 GN=HAGH PE=3 SV=1	19.468	7782.12	6868.59	7235.52	6882.89	7463.69	7316.04	8413.85	7608.42	7266.89	6402.92	6766.51	8334.96	8871.49	7588.65	7522.95	6348.6	6532.75	7090.73	6640.89	5585.08	5611.42	6969.01	7214.78	6260.49	6942.68	6474.07	6893.63	7231.93	7160.17	7460.08	7220.3	5966.4	6779.63	5671.16	6226.13	5862.98	5795.64	6413.22	7159.7	W5Q540	HAGH	-0.17711
W5PZX1	CSRP2	CSRP2	Cysteine and glycine rich protein 2	W5PZX1_SHEEP	tr|W5PZX1|W5PZX1_SHEEP	tr|W5PZX1|W5PZX1_SHEEP Cysteine and glycine rich protein 2 OS=Ovis aries OX=9940 GN=CSRP2 PE=4 SV=1	52.51	7599.2	9085.53	9179.49	9560.37	11275.5	10459.7	8614.15	10092.1	9558.43	8259.45	9681.58	10556.8	10087.4	8581.75	10666.6	8077.33	7707.85	7479.07	6691.3	6702.67	8796.33	8282.84	9272.07	7459.33	8975.29	7921.42	8224	9361.1	6535.28	9354.41	8227.74	6721.87	8600.26	6413.06	10348.7	7227.83	8015.99	7481.88	7339.42	W5PZX1	CSRP2	-0.238441
W5PUL5	FCGRT	FCGRT	Fc fragment of IgG receptor and transporter	W5PUL5_SHEEP	tr|W5P0Y0|W5P0Y0_SHEEP;tr|W5PUL5|W5PUL5_SHEEP	tr|W5PUL5|W5PUL5_SHEEP Fc fragment of IgG receptor and transporter OS=Ovis aries OX=9940 GN=FCGRT PE=4 SV=1	87.546	6936.67	6740.73	4936.28	5459.8	4105.05	5200.96	5006.36	6857.43	6509.02	6004.16	6069.03	5330.55	5500.42	8158	5989.39	5886.35	6840.61	5891.68	7318.88	6500.73	7301.68	4799.79	7049.88	6872.56	5986.82	6925.21	5618.44	6283.54	6084.69	6233.7	6614.56	6448.73	6712.33	6412.86	6420.44	6406.36	7110.67	7328.74	5575.11	W5PUL5	FCGRT	0.22996
W5PIJ8	SMU1	SMU1	WD40 repeat-containing protein SMU1 (Smu-1 suppressor of mec-8 and unc-52 protein homolog)	W5PIJ8_SHEEP	tr|W5PIJ8|W5PIJ8_SHEEP	tr|W5PIJ8|W5PIJ8_SHEEP SMU1 DNA replication regulator and spliceosomal factor OS=Ovis aries OX=9940 GN=SMU1 PE=4 SV=1	69.819	36076.6	34201.1	34809	38603	37282.6	36718.2	35580.7	35121.3	37374.1	36325.1	33910	37063.6	36989.1	36608.4	36694.4	33342.1	33170	35135.6	30722	32030.4	30005.3	34110.9	36643.1	35911.3	34660.2	31751.8	31595.8	35188.3	34663.1	31705.5	33128.4	36288.5	31429.8	37041.7	36534.4	37513.2	32773.6	31620.3	34033.5	W5PIJ8	SMU1	-0.111956
W5P7J4	HCFC1	HCFC1	Host cell factor C1	W5P7J4_SHEEP	tr|W5P7J4|W5P7J4_SHEEP	tr|W5P7J4|W5P7J4_SHEEP Host cell factor C1 OS=Ovis aries OX=9940 GN=HCFC1 PE=4 SV=1	53.232	14521.6	15282.2	14758.4	14153.3	14265.5	16498	16210.4	12982.6	15065.4	13895.6	14008.4	13987.9	12436.3	15621.3	18275.9	15117.7	17530.7	16045.2	14836.5	13583.7	16674.1	14765.1	14784.6	15419	15032.5	16860.6	14302.8	16700.6	14562.7	15800.6	14568.6	16690.4	15119.6	15218.9	17538.7	14707.7	16747.2	14609.8	16455.8	W5P7J4	HCFC1	0.141724
Q9MZD9	PRKACA	PRKACA	cAMP-dependent protein kinase catalytic subunit alpha	KAPCA_SHEEP	sp|Q9MZD9|KAPCA_SHEEP;tr|W5P925|W5P925_SHEEP	sp|Q9MZD9|KAPCA_SHEEP cAMP-dependent protein kinase catalytic subunit alpha OS=Ovis aries OX=9940 GN=PRKACA PE=1 SV=3;tr|W5P925|W5P925_SHEEP cAMP-dependent protein kinase OS=Ovis aries OX=9940 GN=PRKACA PE=3 SV=1	116.2	14861.8	15149.2	15309.1	15188.5	14267.5	15157.4	15727.5	14757.9	15942.3	15012.8	14659.4	14863.4	13773.2	16551.7	17395.5	16228.4	14734.5	16525.3	13971.7	17347.1	17388.1	15569.5	15100.7	15787.4	15665.5	17255.8	14510.1	17530.8	16993.3	14761.3	15232.9	16034.9	17081.5	17692.4	16614.8	17067.9	15424	14918.4	14850.3	Q9MZD9	PRKACA	0.119125
W5P733	PDLIM1	PDLIM1	PDZ and LIM domain 1	W5P733_SHEEP	tr|W5P733|W5P733_SHEEP	tr|W5P733|W5P733_SHEEP PDZ and LIM domain 1 OS=Ovis aries OX=9940 GN=PDLIM1 PE=4 SV=1	186.74	26238.8	27198.5	27852.9	37827.6	29693	35575.1	24504.3	33766.3	32340.4	31848.2	29589.4	31725.5	42396.1	33899.5	28306.5	27609.6	26724.6	25078.3	24280.5	28388.1	26023.3	29843.9	29047.2	28445.7	24885.8	29637.2	30468.9	27054.4	25779	30207.4	27011.5	29575.4	27233	29932.9	31902.8	30850.7	29713.6	27154.1	25374.4	W5P733	PDLIM1	-0.198063
W5P8E4	NA	GUK1	Guanylate kinase	W5P8E4_SHEEP	tr|W5P8E4|W5P8E4_SHEEP	tr|W5P8E4|W5P8E4_SHEEP Guanylate kinase OS=Ovis aries OX=9940 PE=3 SV=1	18.097	3253.35	3210.01	2918.69	2921.42	3241.39	2824.54	3095.7	3573.27	2878.44	2692.23	2415.18	3041.15	3828.81	2644.31	2804.99	2452.34	2267.37	2711.13	2737.23	2126.5	2748.03	2754.02	1913.32	2471.56	2541.41	2971	3338.37	2593.56	3522.67	3517.39	3424.08	3103.94	3264	3495.76	2738.27	2530.78	2623.18	3241.6	3254.45	W5P8E4	GUK1	-0.261045
W5PDR1	RAB6A	RAB6A	RAB6A, member RAS oncogene family	W5PDR1_SHEEP	tr|W5PDR1|W5PDR1_SHEEP;tr|W5PEX6|W5PEX6_SHEEP;tr|W5PMH4|W5PMH4_SHEEP	tr|W5PDR1|W5PDR1_SHEEP RAB6A, member RAS oncogene family OS=Ovis aries OX=9940 GN=RAB6A PE=4 SV=1	126.75	36802.5	36136.9	33753.1	33890.6	29870.9	33182.4	37181.5	32816.4	32882.4	34683.2	32197.6	35792.3	26297.6	36103.4	37407.6	36368.6	34594	39178.8	35601.2	38632.4	34386.3	32537.1	35129.1	39208.8	35593.2	35082.9	30961.7	34622.7	36561.4	37077.1	35517.2	36478.7	36703.7	37289.4	37573.3	34288.8	40119.2	36955.2	36946.9	W5PDR1	RAB6A	0.12493
W5P8R3	HDGF	HDGF	Heparin binding growth factor	W5P8R3_SHEEP	tr|W5P8R3|W5P8R3_SHEEP	tr|W5P8R3|W5P8R3_SHEEP Heparin binding growth factor OS=Ovis aries OX=9940 GN=HDGF PE=4 SV=1	176.83	37405.1	52695.8	41165.2	57179.5	46642.2	49917.9	36510.7	47637.9	40870.1	41326.9	32329.8	40116.9	61395.7	39650.5	45546.7	38858.8	36545	30901.3	34435.7	40399.1	35511.8	36708.7	36478.9	36150.8	38181.4	38595.8	35886.4	32697.9	35927.8	45401.4	36170.5	50710	37651.1	42994.3	41560.3	60397.1	40464	39221.6	39664.2	W5P8R3	HDGF	-0.255219
W5Q255	SRRT	SRRT	Arsenite-resistance protein 2	W5Q255_SHEEP	tr|W5Q253|W5Q253_SHEEP;tr|W5Q255|W5Q255_SHEEP	tr|W5Q253|W5Q253_SHEEP Arsenite-resistance protein 2 OS=Ovis aries OX=9940 GN=SRRT PE=3 SV=1;tr|W5Q255|W5Q255_SHEEP Arsenite-resistance protein 2 OS=Ovis aries OX=9940 GN=SRRT PE=3 SV=1	173.83	83466.8	86810.8	90583.3	89657.9	88370.5	83317.7	88355.3	80021	89698.1	92850.3	82838.9	83775.4	87713.4	83231.5	84098.7	77110.5	77968	81553.1	80869.8	80820.9	88699.4	86755.9	81562.5	88197.2	85732.8	82219.9	88980.1	85340.8	79400.1	81354.4	80621.4	84650.5	83225.4	79219.7	84777.4	87104.2	88323.5	85507.8	89359.5	W5Q255	SRRT	-0.0847658
W5PC02	CHD4	CHD4	DNA helicase	W5PC02_SHEEP	tr|W5PC02|W5PC02_SHEEP;tr|W5PVC6|W5PVC6_SHEEP;tr|W5Q8X2|W5Q8X2_SHEEP	tr|W5PC02|W5PC02_SHEEP DNA helicase OS=Ovis aries OX=9940 GN=CHD4 PE=3 SV=1	91.211	12585.2	11470.5	13500	13266.1	11656.5	13448.9	13180.5	10434.9	13411.9	11180	12149.8	11734.3	9493.18	14339.7	15919.9	12648.9	12490.6	12653.5	11884.1	14129.6	15127.5	12045.7	11608.4	13072	12622.2	10813.6	11569.7	12388.6	13239.7	13999.3	14463.1	14341.9	12266.7	13955.2	13344.9	12348.5	13700.5	14003.7	11697.2	W5PC02	CHD4	0.171583
W5PKK4	CCAR2	CCAR2	Cell cycle and apoptosis regulator 2	W5PKK4_SHEEP	tr|W5PKK4|W5PKK4_SHEEP	tr|W5PKK4|W5PKK4_SHEEP Cell cycle and apoptosis regulator 2 OS=Ovis aries OX=9940 GN=CCAR2 PE=4 SV=1	302.69	98765.8	88092	101314	97399.2	105537	98645.1	92739.9	83112.5	96568	89632.3	89309.6	87920.7	92429.2	88377.5	95117.8	80226.4	77543.8	93088.2	79401.4	94256.2	88838.8	86732.5	91471.8	90447.4	86190.5	84971.6	85417	90324.2	82176.1	87910.9	81833.9	88835.5	86622.3	88126.3	96424.3	89019	88627.6	92949.7	88680.2	W5PKK4	CCAR2	-0.109632
Q6B7M7	CFL1	CFL1	Cofilin-1	COF1_SHEEP	sp|Q6B7M7|COF1_SHEEP;tr|W5Q9P7|W5Q9P7_SHEEP	sp|Q6B7M7|COF1_SHEEP Cofilin-1 OS=Ovis aries OX=9940 GN=CFL1 PE=2 SV=3;tr|W5Q9P7|W5Q9P7_SHEEP Cofilin, non-muscle isoform OS=Ovis aries OX=9940 GN=CFL1 PE=3 SV=1	240.04	196626	211821	188074	166567	174331	173556	214843	243801	213963	201011	244962	226859	204414	244110	209101	234267	205404	228297	235402	216427	251393	240173	217914	238294	228770	244993	270217	246134	227904	232624	247016	198299	229435	196036	211354	209324	223706	230842	234016	Q6B7M7	CFL1	0.155733
W5QH54	FETUB	FETUB	Fetuin B	W5QH54_SHEEP	CON__Q58D62;tr|W5QH54|W5QH54_SHEEP	tr|W5QH54|W5QH54_SHEEP Fetuin B OS=Ovis aries OX=9940 GN=FETUB PE=4 SV=1	191.58	64172.3	56768.7	62687.7	67969.1	62655.3	63976.8	47509.7	76569.8	42459.6	56791.3	69466.3	63562.7	48400.2	62027.4	52196.6	80654.9	130416	57356.9	105986	79435.5	51899.1	67220.6	68137.1	71178.9	68371.5	52338.5	65401.1	63617.8	76856.9	34571.6	65682.8	53273.9	60589.7	56585.4	63073.5	73727	65512.3	78402.7	69582.1	W5QH54	FETUB	0.364267
W5Q7L1	CNN3	CNN3	Calponin	W5Q7L1_SHEEP	tr|W5PWI7|W5PWI7_SHEEP;tr|W5Q7L1|W5Q7L1_SHEEP	tr|W5Q7L1|W5Q7L1_SHEEP Calponin OS=Ovis aries OX=9940 GN=CNN3 PE=3 SV=1	96.851	69402.7	72026.9	74914.8	79946.3	72387.2	74612	61586.5	76196	69925.2	77688.6	71900.5	74123.4	90121.9	67578.6	76258.8	71175.8	58856.7	67388.2	60253.3	66473.3	72828.5	74608.2	71215.9	59726.3	69378.9	69120.2	75017.8	65603.6	63723.5	66183.6	65889.9	71989.5	68125.6	66477.7	63920.8	62691.2	67014.9	66423.7	65673.4	W5Q7L1	CNN3	-0.135224
W5Q648	MATR3	MATR3	Matrin 3	W5Q648_SHEEP	tr|W5Q648|W5Q648_SHEEP	tr|W5Q648|W5Q648_SHEEP Matrin 3 OS=Ovis aries OX=9940 GN=MATR3 PE=4 SV=1	323.31	191028	188823	193585	187302	192819	201217	185019	165626	197922	179229	183343	181016	165457	172664	188462	163275	157405	171060	161476	181287	183491	169328	190125	178448	178207	166226	169905	186964	165069	176646	172600	191959	169211	186033	202971	180634	184329	173949	172209	W5Q648	MATR3	-0.10657
W5PQA8	PRDX6	PRDX6	Peroxiredoxin-6 (EC 1.11.1.27) (EC 2.3.1.23) (EC 3.1.1.4) (1-Cys peroxiredoxin) (Acidic calcium-independent phospholipase A2) (Glutathione-dependent peroxiredoxin) (Lysophosphatidylcholine acyltransferase 5) (Non-selenium glutathione peroxidase)	W5PQA8_SHEEP	tr|W5PQA8|W5PQA8_SHEEP	tr|W5PQA8|W5PQA8_SHEEP Peroxiredoxin 6 OS=Ovis aries OX=9940 GN=PRDX6 PE=3 SV=1	323.31	198510	223021	218152	240486	173690	250182	216861	244715	193674	241282	183984	218069	244346	174298	201465	201181	187606	165969	164761	197600	223759	252112	200774	147017	203800	228482	215723	195088	201070	227683	170190	220331	194406	184428	153924	199592	177122	198664	185836	W5PQA8	PRDX6	-0.208584
C8BKE1	STAT1	STAT1	Signal transducer and activator of transcription	C8BKE1_SHEEP	tr|C8BKE1|C8BKE1_SHEEP	tr|C8BKE1|C8BKE1_SHEEP Signal transducer and activator of transcription OS=Ovis aries OX=9940 GN=STAT1 PE=2 SV=1	102.38	18216.1	20257.8	17959.4	20276.8	16152.8	18065.4	19403.4	18642.3	19825	19216.3	15673.2	20122.9	17269.8	20071.2	18567.1	20692.6	21622.7	21685.8	19252.7	19429.2	19981.5	19977.8	20395.2	19771.7	18128.8	19365.6	19083.6	19642.2	19132.9	20799.1	21426.8	22297	20572.1	22268.9	22911.8	20947	19482.1	19431.6	20218.8	C8BKE1	STAT1	0.12057
W5PF71	KPNB1	KPNB1	Karyopherin subunit beta 1	W5PF71_SHEEP	tr|W5PF71|W5PF71_SHEEP	tr|W5PF71|W5PF71_SHEEP Karyopherin subunit beta 1 OS=Ovis aries OX=9940 GN=KPNB1 PE=3 SV=1	163.21	43333.5	47121.5	37899.2	42644	39480.5	40700.2	42946.6	45461.5	41648.2	39688.1	42248.5	42486.9	35890.1	47866.5	48671.9	44887.6	49060.7	41041.9	41297.7	45683	42302.3	44006.5	44064.6	47872.8	47801.2	40618.4	44151.8	40603.2	41423.5	42933.2	44486.6	46036.4	44154.1	47030.9	43595.2	45266	47160.1	42941.5	41513.8	W5PF71	KPNB1	0.114442
W5PFJ5	SMC1A	SMC1A	Structural maintenance of chromosomes protein	W5PFJ5_SHEEP	tr|W5PFJ5|W5PFJ5_SHEEP	tr|W5PFJ5|W5PFJ5_SHEEP Structural maintenance of chromosomes protein OS=Ovis aries OX=9940 GN=SMC1A PE=3 SV=1	244.2	109481	114080	98041.9	103673	90569.5	99754.1	110205	89493.2	112868	97786.8	110130	97504.1	76405.1	121515	114419	106998	138765	113822	96114.8	106427	115765	87176.3	123311	120209	111288	113569	87874.5	120206	106579	119702	113889	119983	111428	124766	122863	101771	113057	114596	105746	W5PFJ5	SMC1A	0.180891
W5Q2K9	CYFIP1	CYFIP1	Cytoplasmic FMR1-interacting protein	W5Q2K9_SHEEP	tr|W5Q2K9|W5Q2K9_SHEEP	tr|W5Q2K9|W5Q2K9_SHEEP Cytoplasmic FMR1-interacting protein OS=Ovis aries OX=9940 GN=CYFIP1 PE=3 SV=1	96.258	21295.4	23175.2	21665.9	21977.1	18525	21430.3	22257.2	19741.5	21987.1	19914.3	21399.6	22271	18576.9	29420.5	25247.5	21046	22327.5	22758.7	22593.8	21726.4	21288.5	22185.7	22369.5	24724.1	23735.4	22772.1	19451.8	21476.3	22401.1	24662.4	22054	21138.9	22457.7	25109.4	24052.1	24199.6	22388.8	21449.2	19781.1	W5Q2K9	CYFIP1	0.143418
W5P323	GPI	GPI	Glucose-6-phosphate isomerase	W5P323_SHEEP	tr|W5P323|W5P323_SHEEP	tr|W5P323|W5P323_SHEEP Glucose-6-phosphate isomerase OS=Ovis aries OX=9940 GN=GPI PE=3 SV=1	219.39	74969.2	77729.3	78334.6	76227.1	73856.7	74126.3	81057.1	74734.7	71832.3	72683.9	72060.9	71911.4	70910.3	69228.5	69352.2	73606.7	71281.9	72578.7	68473.8	72337.7	70596.6	74689.4	72812.6	75318.3	71208.8	70066	73865.9	67654.1	71955.1	70396.4	73754.8	72979.2	69624.7	68221.2	74526.4	69112.5	72414	71110.5	75164.7	W5P323	GPI	-0.0739127
W5PD19	MTREX	MTREX	Mtr4 exosome RNA helicase	W5PD19_SHEEP	tr|W5PD19|W5PD19_SHEEP	tr|W5PD19|W5PD19_SHEEP Mtr4 exosome RNA helicase OS=Ovis aries OX=9940 GN=MTREX PE=4 SV=1	60.778	13417.2	11036.6	11299.4	12955.1	11000.4	11806.7	12607.7	11413.8	14522	13263.1	12144.2	12603.1	10640.4	15967.9	15407.3	14428.4	12802.9	12553.7	11212.5	13512	13389.7	11019.4	14462	14190.6	12532.1	13561	12463.4	14136	12325	15044.7	14012.6	14080.3	13309.7	14915.8	13234.3	13577.9	13660.2	12904.2	12134.2	W5PD19	MTREX	0.161753
W5QGI4	FARSB	FARSB	Phenylalanyl-tRNA synthetase beta subunit	W5QGI4_SHEEP	tr|W5QGI4|W5QGI4_SHEEP	tr|W5QGI4|W5QGI4_SHEEP Phenylalanyl-tRNA synthetase beta subunit OS=Ovis aries OX=9940 GN=FARSB PE=3 SV=1	78.508	22027.8	22778.4	18242.6	19239	18352.3	19753.1	27675	22393.1	22332.5	19530.9	19273	21006.8	18569.3	24369	22148.4	27665.4	21916.1	22391.2	21843.5	21384.5	24321.6	20415.6	24462.3	22714.8	22614.1	22944.8	21292.2	18937.9	23410.4	20993.9	21503.8	23376.4	23395.5	21548.2	23758.8	24265.3	22983.9	21573.6	22228.2	W5QGI4	FARSB	0.156637
W5PA79	SF3A1	SF3A1	Splicing factor 3a subunit 1	W5PA79_SHEEP	tr|W5NRI9|W5NRI9_SHEEP;tr|W5PA79|W5PA79_SHEEP	tr|W5PA79|W5PA79_SHEEP Splicing factor 3a subunit 1 OS=Ovis aries OX=9940 GN=SF3A1 PE=4 SV=1	93.287	51417.8	51565.9	60991.4	55416.4	62730.8	52442.2	59276.5	48960.4	57348.2	60266.2	52080.9	50070.1	61196.6	42969.4	51397.6	45535.6	49574.3	53156.5	54945.3	50701	53338.1	47979.9	51625	57424.1	53238	47179.3	56781.9	57155.7	51563.4	50592.3	50266.1	49930.2	51266.3	43159.8	57141.7	49655.7	55162.3	58463.4	59570.2	W5PA79	SF3A1	-0.149479
W5Q9H8	LOC114118437	SNX5	Sorting nexin	W5Q9H8_SHEEP	tr|W5Q9H8|W5Q9H8_SHEEP	tr|W5Q9H8|W5Q9H8_SHEEP Sorting nexin OS=Ovis aries OX=9940 GN=LOC114118437 PE=3 SV=1	169.1	62807.4	70639.3	63134.9	58875	56951.1	57475.3	63546.7	64900.1	66879.9	65703.7	73196.4	65809.5	54563.8	69411.7	68068.4	68008	68374.1	70193.4	63980.7	70592.1	67323	71292.6	69273.5	73056.7	75267.4	71851	74672.6	69505.9	65462.9	69345	69489.5	67462.3	70262.9	62774.5	65956.7	64343	69489.5	64835.7	68928.3	W5Q9H8	SNX5	0.105527
W5NTZ8	RCN2	RCN2	Reticulocalbin 2	W5NTZ8_SHEEP	tr|W5NTZ8|W5NTZ8_SHEEP	tr|W5NTZ8|W5NTZ8_SHEEP Reticulocalbin 2 OS=Ovis aries OX=9940 GN=RCN2 PE=4 SV=1	124.26	7299.04	7847.51	6003.81	8522.24	8681.26	7474.03	6689.31	8603.56	10487	6847.23	5037.8	6810.76	9355.17	6647.89	7425.46	5405.2	6982.7	6996.83	5284.7	7335.98	3697.63	6181.71	6245.24	6577.5	6895.73	6163.67	6870.67	5190.26	6084.84	7727.01	6233.94	8359.51	6811.66	7141.72	6166.22	9933.28	7845.15	6083.65	7632.13	W5NTZ8	RCN2	-0.301389
W5PVS0	PURA	PURA	Purine rich element binding protein A	W5PVS0_SHEEP	tr|W5PVS0|W5PVS0_SHEEP	tr|W5PVS0|W5PVS0_SHEEP Purine rich element binding protein A OS=Ovis aries OX=9940 GN=PURA PE=3 SV=1	138.79	18965.7	18085.3	18446	17748.4	17185.2	19502.6	19328.3	17652.2	18078.8	16961	17841.5	17700.7	18179.5	17331.3	16262.9	17061.3	16972.1	17788.5	15868.3	16278.4	16442	15886.7	16442	14574.9	19017.5	15712.5	15289.7	18403.3	17659.1	16615.7	19159.4	17810.1	18213.1	15909.1	17322.7	16304	18019.9	18038.9	17935.8	W5PVS0	PURA	-0.114298
W5PW79	SAP18	SAP18	18 kDa Sin3-associated polypeptide	W5PW79_SHEEP	tr|W5PW79|W5PW79_SHEEP	tr|W5PW79|W5PW79_SHEEP 18 kDa Sin3-associated polypeptide OS=Ovis aries OX=9940 GN=SAP18 PE=3 SV=1	71.89	30002.7	27752.7	31102.6	29122	33304	32185.4	31137.6	32965.6	32044.3	32602.8	34200.2	33179.4	33669.7	30845.8	30024.9	27337.6	25242.7	31142.5	28378.2	28487.2	32971.2	29421	30060.5	27890.5	28680.4	28296.2	33086.7	33118.7	28647.3	32774.2	29253.8	27128.4	28220.1	28671.8	29900.8	29226.8	31752.9	31558.8	29490.2	W5PW79	SAP18	-0.117834
W5Q5W3	FNBP1L	FNBP1L	Formin-binding protein 1-like	W5Q5W3_SHEEP	tr|W5Q5W3|W5Q5W3_SHEEP;tr|W5Q5W6|W5Q5W6_SHEEP	tr|W5Q5W3|W5Q5W3_SHEEP Formin-binding protein 1-like OS=Ovis aries OX=9940 GN=FNBP1L PE=3 SV=1;tr|W5Q5W6|W5Q5W6_SHEEP Formin-binding protein 1-like OS=Ovis aries OX=9940 GN=FNBP1L PE=3 SV=1	10.973	4762.23	4819.97	4676.94	3835.78	4393.71	4243.67	3540.44	3539.7	3707.36	4666.9	5616.06	5505.87	5310.5	5814.44	5149.52	4381.47	4903.67	5047.94	10252.7	3873.97	5141.97	4447.07	4479.07	5024.34	5041.14	4832.33	5074.98	4352.4	5256.92	3795.6	5726.49	4382.76	4492.63	3794.88	4414.02	4791.58	5042.46	4553.79	4583.61	W5Q5W3	FNBP1L	0.305235
W5Q203	NA	SRSF10	RRM domain-containing protein	W5Q203_SHEEP	tr|W5NPG3|W5NPG3_SHEEP;tr|W5Q203|W5Q203_SHEEP	tr|W5NPG3|W5NPG3_SHEEP RRM domain-containing protein OS=Ovis aries OX=9940 PE=4 SV=1;tr|W5Q203|W5Q203_SHEEP RRM domain-containing protein OS=Ovis aries OX=9940 PE=4 SV=1	111.22	22338.2	21480.3	22886.7	21664.3	27625	22515.3	22672.7	24573.7	25218.7	22698.4	22389	22163.2	28691.4	24092.2	22446.5	24234	20566.1	21650.2	19911.9	19110.4	19268.2	21792.9	20642.7	23494.9	20354	21049.4	20972.8	24418.1	21770.8	23202.9	20408.2	22538.7	20482.2	23737.9	22476.5	20634.7	21451.7	22248.3	24019.3	W5Q203	SRSF10	-0.141358
W5P9J8	BLVRB	BLVRB	Biliverdin reductase B	W5P9J8_SHEEP	tr|W5P9J8|W5P9J8_SHEEP	tr|W5P9J8|W5P9J8_SHEEP Biliverdin reductase B OS=Ovis aries OX=9940 GN=BLVRB PE=4 SV=1	24.948	22980.3	26061.2	19164.8	24432.9	19616.6	24543	25161.3	27297	18190.2	22424.8	17134.6	25176.7	28646.9	19574.4	21129.8	21198	23253	17168.7	19811.6	18724.5	19069.2	22083.5	21266.8	20729.3	22269.4	19254.1	20208	16674.5	19139.7	22278.6	20748.4	24116.5	23504.2	22916.5	17367.7	26354	20306.1	21443.9	20672.7	W5P9J8	BLVRB	-0.211334
W5PTB6	CLINT1	CLINT1	Clathrin interactor 1	W5PTB6_SHEEP	tr|W5PTB6|W5PTB6_SHEEP	tr|W5PTB6|W5PTB6_SHEEP Clathrin interactor 1 OS=Ovis aries OX=9940 GN=CLINT1 PE=4 SV=1	101.42	18203.2	17109.2	23672.7	22118.6	23040.5	19870.9	19193.1	18279	20416.2	20775.8	20728.5	20168.8	23103.3	17362.1	18024.7	17570.7	21283	18904.2	18858.9	17343.1	19024.9	19816.2	22384.4	19389.6	19079.5	17912.4	20556.9	20842.1	19964.7	18495.6	18705.3	18806.1	19753.5	16904	17256.6	16826	19737.8	19853.5	20736.4	W5PTB6	CLINT1	-0.14557
W5P985	ABHD14B	ABHD14B	Abhydrolase domain containing 14B	W5P985_SHEEP	tr|W5P985|W5P985_SHEEP	tr|W5P985|W5P985_SHEEP Abhydrolase domain containing 14B OS=Ovis aries OX=9940 GN=ABHD14B PE=4 SV=1	137.75	29686.8	31880.5	32846.8	39361.7	32058.9	29487.7	31230.5	37920.7	32134.1	35174.5	25036.9	34520.7	39923.8	27468	28936	28973.3	25163.2	33319.8	29327.2	33378.8	25602.6	32726.5	29619.8	29919.5	26971.2	32492.4	30272	25207.2	35867.6	31127.5	29520.4	42740.2	31788.1	31248	34936	42625.7	33377.7	33134.2	36494.1	W5P985	ABHD14B	-0.193424
W5PR23	CSE1L	CSE1L	Chromosome segregation 1-like protein	W5PR23_SHEEP	tr|W5PR23|W5PR23_SHEEP	tr|W5PR23|W5PR23_SHEEP Chromosome segregation 1-like protein OS=Ovis aries OX=9940 GN=CSE1L PE=3 SV=1	167.26	40878.6	45509.7	39895.7	44979.6	42630.7	44363.5	44410.7	41789.4	46698.4	40559.9	41678.2	41573.3	38958	44624.4	47348.6	45240.5	46349.1	42550.5	43482.2	46815.6	45772.7	46205.7	48205.9	49140.3	44693.5	43290.3	43226.6	45104.9	44005.4	44890.6	45818	49306.9	45570.6	46486.6	46512.8	47430.3	46649.5	42259.7	44881.4	W5PR23	CSE1L	0.0872863
W5NXB5	MAP4	MAP4	Microtubule-associated protein	W5NXB5_SHEEP	tr|W5NXB5|W5NXB5_SHEEP	tr|W5NXB5|W5NXB5_SHEEP Microtubule-associated protein OS=Ovis aries OX=9940 GN=MAP4 PE=4 SV=1	323.31	58094.4	59065.3	64863	58884.5	55610.3	60081.5	55577.7	58254.5	61739.3	60524.8	63084.6	62144.4	50135.9	60256.1	65731.4	61322.1	60519.7	63559.3	61208	61944.9	77526.1	60126.7	56579.2	60801	62707.9	63813.6	56604.9	68089.3	60394.3	64749.9	58123.9	59328.7	60479	53305.3	63301.6	59672	60970.2	62675.4	59783.5	W5NXB5	MAP4	0.115319
W5P2V0	EZR	EZR	Ezrin	W5P2V0_SHEEP	tr|W5P2V0|W5P2V0_SHEEP	tr|W5P2V0|W5P2V0_SHEEP Ezrin OS=Ovis aries OX=9940 GN=EZR PE=4 SV=1	323.31	283193	264471	284800	265243	261300	301076	294255	244495	290297	271545	281412	258610	254089	255287	270684	235579	230446	275464	226807	263729	268230	251056	263684	256256	280067	287086	247616	278450	252401	287459	248945	266688	269315	280411	263877	237485	247811	265522	264162	W5P2V0	EZR	-0.110858
W5PCF3	NA	RBM14	RNA binding motif protein 14	W5PCF3_SHEEP	tr|W5PCF3|W5PCF3_SHEEP	tr|W5PCF3|W5PCF3_SHEEP RNA binding motif protein 14 OS=Ovis aries OX=9940 PE=4 SV=1	237.87	67447.1	61005.6	70387.6	70390.2	75580.6	68683.2	66876.4	68212	71008.9	70478.4	66986.2	61721.8	69231	65452.3	67101.3	59539.3	55285.8	68014.9	62045.9	63545.1	68251.6	62591.9	67438.1	61886.4	60978.9	63012.8	57890.8	70946	63734.5	64301.4	65927.9	66283.2	63473.3	59700.2	64945.8	61981.4	65948.6	66765.5	65604.3	W5PCF3	RBM14	-0.102131
W5QAK2	IK	IK	IK cytokine	W5QAK2_SHEEP	tr|W5QAK2|W5QAK2_SHEEP	tr|W5QAK2|W5QAK2_SHEEP IK cytokine OS=Ovis aries OX=9940 GN=IK PE=3 SV=1	71.496	18333.8	16623.1	18393.3	16402.3	17236.7	19615.3	14027.9	17193.2	17469.7	18089.3	17232.7	16894.1	16307.4	17206	14483.2	16037.4	14966.4	16588.4	12227.6	16661.7	15310.6	14262.5	17495.7	16311.5	16587.7	16224.3	13986.9	17932.7	16270.2	18591.5	14666	18652	16672.9	18081	20789.4	17850.5	16377.6	19986.5	16053.2	W5QAK2	IK	-0.157963
D8X187	SERPINB1	SERPINB1	Serpin family B member 1 (Serpin peptidase inhibitor clade B ovalbumin member 1)	D8X187_SHEEP	tr|D8X187|D8X187_SHEEP	tr|D8X187|D8X187_SHEEP Serpin family B member 1 OS=Ovis aries OX=9940 GN=SERPINB1 PE=2 SV=1	323.31	99089.5	84823.2	99125.3	99174	96552.6	92990	99412.5	94819.8	75642.3	77697.7	83920.7	86122.3	109857	69244.9	78508.7	101937	67240.1	84894.5	73347.8	82345.1	83479.3	80338.5	88981.3	67960.5	100056	82470.3	79301.8	73398.4	83606.1	71380.5	88482.2	86404.5	69030.5	66110.8	71880.2	69617.9	83911.5	71189.4	99269.9	D8X187	SERPINB1	-0.203806
W5NVP5	SF3B2	SF3B2	Splicing factor 3b subunit 2	W5NVP5_SHEEP	tr|W5NVP5|W5NVP5_SHEEP	tr|W5NVP5|W5NVP5_SHEEP Splicing factor 3b subunit 2 OS=Ovis aries OX=9940 GN=SF3B2 PE=4 SV=1	153.91	40121	41100	39586.7	40034.3	46592.3	44168.4	41671.7	39346.1	44756.4	41660.2	35492.2	39182.1	47185.1	35601.4	39976.8	38081.1	35474.6	38062.3	36736.9	40227.7	41556.6	40081	43249	33675	40016.4	35445.6	37720.5	42583.6	39817.6	42434.5	36859.7	42144.7	36580	40388.3	43282	39547	41750.8	42078.4	41040.9	W5NVP5	SF3B2	-0.123095
W5PI38	CS	CS	Citrate synthase	W5PI38_SHEEP	tr|W5PI34|W5PI34_SHEEP;tr|W5PI38|W5PI38_SHEEP	tr|W5PI34|W5PI34_SHEEP Citrate synthase OS=Ovis aries OX=9940 GN=CS PE=3 SV=1;tr|W5PI38|W5PI38_SHEEP Citrate synthase OS=Ovis aries OX=9940 GN=CS PE=3 SV=1	230.37	62149.3	61655.3	66375.3	65569.6	66835.7	69042.6	66343.9	67396.6	64797.6	65259.2	63264.5	65279.1	58021.4	70962.6	70556	68964.6	69332	68385.3	63403.7	66889.1	66821.7	72482.5	71230	72081.9	71383.3	70476.5	67250.3	72029.6	72137.3	70513	72560.7	73063.6	74113.5	75724.1	71315.9	70802.4	68523.1	68680.2	69811.6	W5PI38	CS	0.0735473
W5QB34	NDUFS1	NDUFS1	NADH-ubiquinone oxidoreductase 75 kDa subunit, mitochondrial	W5QB34_SHEEP	tr|W5QB34|W5QB34_SHEEP	tr|W5QB34|W5QB34_SHEEP NADH-ubiquinone oxidoreductase 75 kDa subunit, mitochondrial OS=Ovis aries OX=9940 GN=NDUFS1 PE=1 SV=1	177.76	13538.4	12577.8	14322	13659.9	13783.4	15263.7	15982.3	16784.4	18319	15808.5	16572.6	16144.4	13577	18889.6	17950.5	17322.2	16883.6	16534.4	16896.8	14677	15081.7	19173.5	16128.1	16279.2	16844.3	18056.2	16696.7	16695.1	20142.8	18706.5	18398	18104.3	16753.4	19037.7	18340	17668.4	17350.9	15539	16092.7	W5QB34	NDUFS1	0.15187
W5PQF5	OSBP	OSBP	Oxysterol-binding protein	W5PQF5_SHEEP	tr|W5PQF5|W5PQF5_SHEEP	tr|W5PQF5|W5PQF5_SHEEP Oxysterol-binding protein OS=Ovis aries OX=9940 GN=OSBP PE=3 SV=1	27.102	9298.84	8769.43	9105.25	8615.88	10409	9786.01	9618.91	9351.26	9216.77	8684.77	7776.84	9410.22	8326.68	11428.3	10819.4	8613.52	8686.01	10517.1	9542.22	10387.2	10305.3	10223.2	8634.77	9750.74	10692.9	9572.95	9287.02	10094.1	9509.71	11275.7	9937.28	10310.3	9827.3	11439.4	10775.8	9450.5	10201	9900.32	9884.47	W5PQF5	OSBP	0.140267
W5PKK8	ESYT1	ESYT1	Extended synaptotagmin 1	W5PKK8_SHEEP	tr|W5PKK8|W5PKK8_SHEEP	tr|W5PKK8|W5PKK8_SHEEP Extended synaptotagmin 1 OS=Ovis aries OX=9940 GN=ESYT1 PE=3 SV=1	78.159	10806.8	7160.19	9081.27	11252	9903.17	9976.25	9121.24	10698.1	11725.1	9369.6	10366.9	9339.53	9814.35	10472.4	11761.9	11095.9	11476.8	11932	10899	12122	9668.01	9683.17	8480.78	11862.8	10763.9	11592.5	10341.8	11294.7	11392.7	12579.4	10701.2	9984.59	11326.7	12235.3	10147.9	9714.43	11792.7	10156.8	10853	W5PKK8	ESYT1	0.176025
W5PI58	NDUFA9	NDUFA9	NA	W5PI58_SHEEP	tr|W5PI58|W5PI58_SHEEP	tr|W5PI58|W5PI58_SHEEP NADH:ubiquinone oxidoreductase subunit A9 OS=Ovis aries OX=9940 GN=NDUFA9 PE=1 SV=1	33.901	8038.36	9364.8	9033.2	8204.55	7710.42	8793.47	10536.6	10077.5	9991.25	7880.31	8931.13	7973.22	8143.27	10311.4	11120.3	9966.62	9899.52	8752.88	9168.53	9555.23	9904.79	9578.72	9586.14	8790.15	9189.86	10587.9	9311.12	10458.3	9290.12	10192.8	8489.67	11363.2	9597.63	11410	10151.4	8877.49	9296.97	9062.76	9570.75	W5PI58	NDUFA9	0.156663
Q95208	CAST	CAST	Calpastatin	ICAL_SHEEP	sp|Q95208|ICAL_SHEEP;tr|C3V6M4|C3V6M4_SHEEP	sp|Q95208|ICAL_SHEEP Calpastatin OS=Ovis aries OX=9940 GN=CAST PE=2 SV=1;tr|C3V6M4|C3V6M4_SHEEP Calpain inhibitor OS=Ovis aries OX=9940 GN=CAST PE=2 SV=1	283.91	83048.6	84152.3	92165.8	91943.6	74330.1	80625	82796.4	72962.9	75283.5	83937.4	89183.6	74489.8	83590.8	80467.9	82930.5	70142	70093	75660.3	71005	67826.8	84257.5	73667	71106.1	72457	81113	75530.4	80908.1	81448.1	65328.9	74911.8	75452.8	74193.6	72100.9	66601.5	72319.6	66841.9	71353.7	80804.7	72760	Q95208	CAST	-0.126734
W5PVL6	AP2A1	AP2A1	AP-2 complex subunit alpha	W5PVL6_SHEEP	tr|W5PVL6|W5PVL6_SHEEP	tr|W5PVL6|W5PVL6_SHEEP AP-2 complex subunit alpha OS=Ovis aries OX=9940 GN=AP2A1 PE=3 SV=1	231	87642.9	82714	87681	88730.6	88217.7	96055.7	86796.2	77141.7	85121.4	85913.5	82882.2	88612.3	74085.9	95492.7	95147.2	87461.9	96459.9	87938.9	87258.8	91709.5	89896.6	86802.5	86633.8	98786.3	91653.4	88343.2	86771.9	86648.8	91997.6	83912.8	89165.2	99614.3	88614.5	93497.9	97154.4	93213.1	88173.2	84946.5	89026.5	W5PVL6	AP2A1	0.0963471
W5PUH7	NA	GSTP1	GST class-pi	W5PUH7_SHEEP	tr|W5PTW1|W5PTW1_SHEEP;tr|W5PUH4|W5PUH4_SHEEP;tr|W5PUH7|W5PUH7_SHEEP	tr|W5PUH4|W5PUH4_SHEEP GST class-pi OS=Ovis aries OX=9940 PE=3 SV=1;tr|W5PUH7|W5PUH7_SHEEP GST class-pi OS=Ovis aries OX=9940 PE=3 SV=1	323.31	76709.8	89550.1	78355.9	102659	89121.5	87215	80431	96547.6	74938.6	93507.3	63757	81686.8	137767	71464	78347	75049	71304.8	72673.2	76683.6	89762.7	71489.4	83592.3	68983.1	61937.9	73411.7	68855.8	82934.7	68168.3	81270.9	78981.7	70020.5	86973	73639	73761.7	62649.4	91023.8	88542.4	77828.5	75855.6	W5PUH7	GSTP1	-0.225429
W5QIQ6	SQOR	SQOR	Sulfide quinone oxidoreductase	W5QIQ6_SHEEP	tr|W5QIQ6|W5QIQ6_SHEEP	tr|W5QIQ6|W5QIQ6_SHEEP Sulfide quinone oxidoreductase OS=Ovis aries OX=9940 GN=SQOR PE=4 SV=1	45.682	6164.71	7654.71	7946.31	8913.72	7162.07	8519.5	7078.88	6229.66	6457.05	7140.56	6521.99	7294.36	6451.14	7703.85	8686.44	8150.82	9791.98	8935.1	7331.96	8268.77	7327.36	7175.52	7973.39	6928.74	7589.11	9894.3	6312.04	7594.45	8941.18	8294.94	6672.81	8810.03	7386.38	8298.27	8118.21	6404.49	7967.59	6709.49	8497.44	W5QIQ6	SQOR	0.201589
W5PTA0	ATP5PO	ATP5PO	ATP synthase peripheral stalk subunit OSCP	W5PTA0_SHEEP	tr|W5PT98|W5PT98_SHEEP;tr|W5PTA0|W5PTA0_SHEEP	tr|W5PT98|W5PT98_SHEEP ATP synthase peripheral stalk subunit OSCP OS=Ovis aries OX=9940 GN=ATP5PO PE=3 SV=1;tr|W5PTA0|W5PTA0_SHEEP ATP synthase peripheral stalk subunit OSCP OS=Ovis aries OX=9940 GN=ATP5PO PE=3 SV=1	112.97	41851.3	39290.3	41967.5	41619.6	45418.7	46877.7	41813.7	42113.1	42474.9	41200.2	41954.5	40843.3	40143	40482.4	39784	38393.6	40244.3	34651.2	34478.3	37401.6	39945.9	30273.9	38814.6	38683.4	38987	37663.5	29776.1	38848.9	37283.1	37676.9	40031	43069.4	36895.6	44353.4	42141	29793.9	38593.2	38439.7	39553.5	W5PTA0	ATP5PO	-0.142188
W5NTT2	STAT3	STAT3	Signal transducer and activator of transcription	W5NTT2_SHEEP	tr|W5NTT2|W5NTT2_SHEEP	tr|W5NTT2|W5NTT2_SHEEP Signal transducer and activator of transcription OS=Ovis aries OX=9940 GN=STAT3 PE=3 SV=1	83.974	13152.2	13193.4	12428.2	13549.9	13140.5	13155.9	12772.6	11843.2	13313	12359.9	12113.9	12618.8	11787.4	14979.4	11797.3	14055.7	13697.1	12174.3	13750.1	15556.1	13935.4	14621.8	14253.9	14336	13638.7	13692.9	12989.4	13566	13644.1	13045.8	13492.8	13194.8	14237.7	13734.3	13290.9	13939	12214.8	11890.9	12989	W5NTT2	STAT3	0.110802
W5P995	LRPPRC	LRPPRC	Leucine rich pentatricopeptide repeat containing	W5P995_SHEEP	tr|W5P995|W5P995_SHEEP	tr|W5P995|W5P995_SHEEP Leucine rich pentatricopeptide repeat containing OS=Ovis aries OX=9940 GN=LRPPRC PE=4 SV=1	51.087	4154.99	5723.1	5580.35	4960.79	5057.25	5451.92	5871.17	5763.86	6227.31	5779.9	6535.78	5145.55	5387.13	6415.39	6922.9	5765.48	6773.55	5937.44	5446.95	6038.08	7381.28	6745.93	6155.48	6478.17	5374.47	7159.36	6306.97	7283.48	5617.56	6787.16	6043.79	6603.47	6840.51	7210.67	6378.16	6586.85	5842.69	5992.25	4231.49	W5P995	LRPPRC	0.200889
W5P3G5	NA	PFN2	Profilin	W5P3G5_SHEEP	tr|W5P3G5|W5P3G5_SHEEP	tr|W5P3G5|W5P3G5_SHEEP Profilin OS=Ovis aries OX=9940 PE=3 SV=1	14.638	5926.45	6429.95	6255.45	6044.34	6916.01	6709.26	6045.91	6638.05	6468.52	6844.56	6540.84	6207.56	6560.46	6388.87	6330.92	5732.41	4745.4	5878.69	5463.2	6320.01	5568.06	7224.96	5946.21	6548.05	5301.12	5547.61	6940.1	6482.08	5666	6799.62	6388.98	6100.1	5860.27	5886.24	5739.13	5935.12	7021.03	5960.56	5928.9	W5P3G5	PFN2	-0.14829
W5NRL5	PLRG1	PLRG1	Pleiotropic regulator 1	W5NRL5_SHEEP	tr|W5NRL3|W5NRL3_SHEEP;tr|W5NRL5|W5NRL5_SHEEP	tr|W5NRL3|W5NRL3_SHEEP Pleiotropic regulator 1 OS=Ovis aries OX=9940 GN=PLRG1 PE=4 SV=1;tr|W5NRL5|W5NRL5_SHEEP Pleiotropic regulator 1 OS=Ovis aries OX=9940 GN=PLRG1 PE=4 SV=1	29.188	2947.92	2933.74	3811	3063.97	4193.49	3312.54	4404.45	3303.85	3969.72	3423.47	3355.88	2945.65	2891.01	3108.86	3379.21	2990.59	3238.82	2957.95	2590.78	2705.98	2289.13	2915.63	3426.66	4183.36	3127.99	2790.21	2757.36	3451.67	3304.61	3041.24	2310.05	3952.77	3224.73	3247.44	3852.87	3548.02	3482.73	3131.41	3242.81	W5NRL5	PLRG1	-0.237284
W5P031	HDHD2	HDHD2	Haloacid dehalogenase like hydrolase domain containing 2	W5P031_SHEEP	tr|W5P031|W5P031_SHEEP	tr|W5P031|W5P031_SHEEP Haloacid dehalogenase like hydrolase domain containing 2 OS=Ovis aries OX=9940 GN=HDHD2 PE=3 SV=1	135.8	4095.78	6665.78	5632.23	7749.66	7118.53	6934.76	7087.36	8511.49	8342.56	7706.74	7753.01	5856.22	6942.8	7156.74	8361	8137.1	9910.55	8050.35	7036.54	7929.67	9470.23	10064.1	8283.29	6381.34	7703.56	7596.15	6774.97	9088.15	7448.08	8941.02	7934.56	6481.29	8898.39	9984.39	7301.56	8164.79	8715.08	7831.72	8752.3	W5P031	HDHD2	0.247669
W5PYR3	CPNE1	CPNE1	Copine 1	W5PYR3_SHEEP	tr|W5PYR3|W5PYR3_SHEEP	tr|W5PYR3|W5PYR3_SHEEP Copine 1 OS=Ovis aries OX=9940 GN=CPNE1 PE=3 SV=1	153.04	49603.6	47788.6	52021.3	47744.2	50737.4	47480.1	49032	49513.5	48383.4	48583.1	45062.5	49069.2	49379.3	46975.3	47645.5	46872.4	45746.7	47345.6	43993	46105.2	46523.6	50620	46692.1	47922.3	48450.8	46930.9	47843.3	50895.2	46798	47209.2	44672.1	46510.4	48523.3	43789.2	50624.9	46503.9	48638.9	47880.6	50621.7	W5PYR3	CPNE1	-0.0729995
W5P2D9	SNX9	SNX9	Sorting nexin 9	W5P2D9_SHEEP	tr|W5P2D9|W5P2D9_SHEEP	tr|W5P2D9|W5P2D9_SHEEP Sorting nexin 9 OS=Ovis aries OX=9940 GN=SNX9 PE=3 SV=1	78.694	18127.2	19014.2	19301.8	19117.9	19716.3	18668.3	18113.4	20000	20885.3	18966.2	19230.5	21268.7	19535.7	20014.2	20429	20262.2	20202	23428.5	20344	20040.6	21129.2	21259.1	21701.6	19035.2	18604.9	21539.4	19450.4	22848.6	21044.5	20556.2	21596.3	22020.4	19968.4	19818.3	20873.1	19766.3	20811.1	21812.1	19337.5	W5P2D9	SNX9	0.0969951
W5P4R1	MSN	MSN	Moesin	W5P4R1_SHEEP	tr|W5P4R1|W5P4R1_SHEEP	tr|W5P4R1|W5P4R1_SHEEP Moesin OS=Ovis aries OX=9940 GN=MSN PE=4 SV=1	323.31	584085	539699	543657	524452	514220	605911	559449	463453	546512	511652	552417	521487	491022	511670	519102	438439	456374	512731	444557	495689	566319	438889	510695	499089	535879	533049	483035	544532	497351	526432	489399	542368	511685	558125	537116	449029	505624	512413	501984	W5P4R1	MSN	-0.11857
P60713	ACTB	ACTB	Actin, cytoplasmic 1	ACTB_SHEEP	sp|P60713|ACTB_SHEEP;tr|W5NYG7|W5NYG7_SHEEP;tr|W5P684|W5P684_SHEEP;tr|W5PKC6|W5PKC6_SHEEP;tr|W5QAX3|W5QAX3_SHEEP	sp|P60713|ACTB_SHEEP Actin, cytoplasmic 1 OS=Ovis aries OX=9940 GN=ACTB PE=2 SV=1;tr|W5NYG7|W5NYG7_SHEEP Actin, cytoplasmic 1 OS=Ovis aries OX=9940 GN=ACTB PE=3 SV=1;tr|W5QAX3|W5QAX3_SHEEP Actin gamma 1 OS=Ovis aries OX=9940 GN=ACTG1 PE=3 SV=1	323.31	655843	703516	583360	707022	600246	649998	642204	819932	701146	670963	614783	707406	709291	744157	766883	796207	733736	723440	704982	768479	661599	822910	693118	707677	705435	786115	789194	690079	758404	811096	747078	855375	745560	873241	715011	919142	750331	748305	772559	P60713	ACTB	0.128873
W5Q8Q7	NA	RPN2	Dolichyl-diphosphooligosaccharide--protein glycosyltransferase subunit 2	W5Q8Q7_SHEEP	tr|W5Q8Q7|W5Q8Q7_SHEEP	tr|W5Q8Q7|W5Q8Q7_SHEEP Dolichyl-diphosphooligosaccharide--protein glycosyltransferase subunit 2 OS=Ovis aries OX=9940 PE=3 SV=1	92.785	4847.89	3547.92	2578.89	3084.7	3348.88	3356.56	3428.16	4251.16	2869.43	3820.84	1832.65	5039.5	5212.26	5494.79	4691.36	4347.09	4781.87	6199.96	4944.69	4088.04	2768.24	2992.71	4602.09	5203.61	4569.16	4630.71	4244.4	4530.42	4253.1	2728.99	4619.45	5295.4	4576.35	5402.89	5356.83	3798.24	5308.46	4260.74	4056.28	W5Q8Q7	RPN2	0.360588
W5Q5Q8	WDR44	WDR44	WD repeat-containing protein 44	W5Q5Q8_SHEEP	tr|W5Q5Q8|W5Q5Q8_SHEEP	tr|W5Q5Q8|W5Q5Q8_SHEEP WD repeat-containing protein 44 OS=Ovis aries OX=9940 GN=WDR44 PE=4 SV=1	25.062	6980.1	6675.68	6780.83	6639.22	5366.16	6714.52	6749.87	6672.78	7768.58	6416.92	6030.35	7207.61	6673.93	7917.99	8065.95	8410.48	7689.45	8163.11	6881.87	6632.73	7585.59	7690.93	9747.02	7097.39	5248.65	6951.13	5383.82	7089.01	8942.66	8452.03	7935.36	8478.99	8582.81	9262.51	8512.1	8491.22	8115.95	6793.94	8347.21	W5Q5Q8	WDR44	0.201586
W5Q5R8	TXNRD1	TXNRD1	Thioredoxin-disulfide reductase	W5Q5R8_SHEEP	tr|W5Q5R8|W5Q5R8_SHEEP;tr|W5Q5R9|W5Q5R9_SHEEP	tr|W5Q5R8|W5Q5R8_SHEEP Thioredoxin-disulfide reductase OS=Ovis aries OX=9940 GN=TXNRD1 PE=3 SV=1;tr|W5Q5R9|W5Q5R9_SHEEP Thioredoxin-disulfide reductase OS=Ovis aries OX=9940 GN=TXNRD1 PE=3 SV=1	57.25	16981.2	15212.8	17242.8	17340.7	18388	18329.2	20434.4	19129.1	20438.9	20933.5	18801.1	18432.1	18662.6	17555.7	17877.3	18799.6	16071.9	17598.8	15362.7	16624.2	15349.3	19211.4	18757	17028.3	17039.9	18015.4	14361	16164.4	17428.2	16103.5	15604.1	17394.7	16903.5	16657.1	17435.5	17613.8	18187.9	16595.4	15935.7	W5Q5R8	TXNRD1	-0.129272
W5P8Z3	PSMC4	PSMC4	26S proteasome AAA-ATPase subunit RPT3	W5P8Z3_SHEEP	tr|W5P8Z3|W5P8Z3_SHEEP	tr|W5P8Z3|W5P8Z3_SHEEP 26S proteasome AAA-ATPase subunit RPT3 OS=Ovis aries OX=9940 GN=PSMC4 PE=3 SV=1	103.21	14065.4	19138.1	16310.9	17817.6	16248.1	17059	17251.3	20654.6	18727.3	17604.2	19151.6	19347.5	18121.1	20968.1	21247.9	20519	20231.3	19068.4	17539.4	18937.8	17413.8	16193.1	19057.4	17872.3	17737.6	20506.4	18339.7	17231.9	18470.1	16426.2	18426.3	20213.1	19445.1	20611.2	18938.2	19606.1	18731.8	17381.7	19417.9	W5P8Z3	PSMC4	0.130074
W5PSI1	PSMD3	PSMD3	Proteasome 26S subunit, non-ATPase 3	W5PSI1_SHEEP	tr|W5PSI1|W5PSI1_SHEEP	tr|W5PSI1|W5PSI1_SHEEP Proteasome 26S subunit, non-ATPase 3 OS=Ovis aries OX=9940 GN=PSMD3 PE=3 SV=1	86.504	24081.8	26400	26231.2	26109.2	26643.8	28233.9	31439.5	26996.2	27769.6	26339.3	28349.2	27098.2	23318.3	28295.6	29454.9	31167.4	27450.4	31416.8	26615.4	28025.6	29620.3	27480.8	29456.8	30639.4	28012.4	26885.6	25907.5	29273.7	25925.5	30619.7	24306	29804.5	28940.3	27585	29292.7	28297.3	28396.4	27072.5	25606	W5PSI1	PSMD3	0.111384
W5P340	SOD2	SOD2	Superoxide dismutase	W5P340_SHEEP	tr|W5P340|W5P340_SHEEP	tr|W5P340|W5P340_SHEEP Superoxide dismutase OS=Ovis aries OX=9940 GN=SOD2 PE=3 SV=1	67.808	31773	26680.8	32398.3	32926.8	38800.4	29768.5	26212.3	31855.5	28045.6	27553.1	26851.2	26803.2	32872.2	29191.9	27328.3	25875.5	27364.9	30461.8	27009.5	29016.5	22462	31743.4	31727.7	29041.9	27886.1	31483	32066.2	28200.2	30094.5	29166.8	31270.7	27356.8	30088.6	27701.1	29714.6	28367.8	25203.3	26703.2	29199.2	W5P340	SOD2	-0.14365
W5PUU0	RPL31	RPL31	60S ribosomal protein L31	W5PUU0_SHEEP	tr|W5PUU0|W5PUU0_SHEEP;tr|W5Q9Q3|W5Q9Q3_SHEEP	tr|W5PUU0|W5PUU0_SHEEP 60S ribosomal protein L31 OS=Ovis aries OX=9940 GN=RPL31 PE=3 SV=1	11.877	13789.8	15957	13819.6	14757	14952.2	12794.7	14822.5	17835.5	14083.8	13026.9	16046.3	15937.4	13212.2	16314.9	13972.1	13600.3	12049	12773.5	10660	12066.6	14022.1	13767.9	13059.6	12607.2	12824	11850.6	11294	12953.2	12796.8	10590.9	12546.7	12565.1	11811.2	13831.4	14390.1	12458.5	12946.9	12248.5	11601.3	W5PUU0	RPL31	-0.157055
W5Q3N5	PRKAR2A	PRKAR2A	Protein kinase cAMP-dependent type II regulatory subunit alpha	W5Q3N5_SHEEP	tr|W5Q3N5|W5Q3N5_SHEEP	tr|W5Q3N5|W5Q3N5_SHEEP Protein kinase cAMP-dependent type II regulatory subunit alpha OS=Ovis aries OX=9940 GN=PRKAR2A PE=3 SV=1	136.21	56668.5	58838	51263.1	54867	54229.3	58394.1	56879.7	68420.9	59927	60125.2	58789.2	55180	57247	63292.1	59448.5	70186.3	60554.7	64991.7	57596.8	63901	55407.9	64102.1	63365.1	61085.9	61347.5	60210	62923.4	59228.8	60495.8	60324.4	59318.8	64676.9	65365	64746.7	60846	63528.8	58459.5	58478.9	56070.4	W5Q3N5	PRKAR2A	0.100233
W5PQR5	RPL18	RPL18	Ribosomal protein L18	W5PQR5_SHEEP	tr|W5PQR5|W5PQR5_SHEEP	tr|W5PQR5|W5PQR5_SHEEP Ribosomal protein L18 OS=Ovis aries OX=9940 GN=RPL18 PE=3 SV=1	10.748	2191.57	3320.59	1900.06	2354.22	2408.5	2477.85	2821.81	2235.73	1982.53	2210.79	2106.44	2970.82	1758.73	1649.3	2271.65	2351.12	1811.91	1718.99	2171.18	1814.17	1489.72	1145.3	1373.75	2444.45	1851.01	1544.15	1528.24	1572.38	1437.69	1866.21	1225.31	1482.2	1479.12	1502.99	2362.16	1778.86	1967.53	1959.68	1894.38	W5PQR5	RPL18	-0.308204
W5PBU5	NA	NIPSNAP3A	NIPSNAP domain-containing protein	W5PBU5_SHEEP	tr|W5PBU5|W5PBU5_SHEEP	tr|W5PBU5|W5PBU5_SHEEP Uncharacterized protein OS=Ovis aries OX=9940 PE=3 SV=1	49.632	8466.69	11916.7	10946	8779.12	12636.9	13822.3	11492.8	10194	10982.9	7608.61	10489.7	9595.14	9648.32	8895.97	7011.87	8631.28	10571.6	9840.32	7494.07	10501.7	8856.46	10029.7	8194.61	9796.81	7761.69	6978.29	10408.6	9002.65	9971.88	11548.3	8461.71	10931.6	10216.1	10314.8	11666.8	9255.37	10075.8	10341.4	10084.6	W5PBU5	NIPSNAP3A	-0.227368
W5PR87	LOC101103178	ZRANB2	Zinc finger Ran-binding domain-containing protein 2	W5PR87_SHEEP	tr|W5PJ65|W5PJ65_SHEEP;tr|W5PR87|W5PR87_SHEEP	tr|W5PJ65|W5PJ65_SHEEP Zinc finger Ran-binding domain-containing protein 2 OS=Ovis aries OX=9940 PE=3 SV=1;tr|W5PR87|W5PR87_SHEEP Zinc finger Ran-binding domain-containing protein 2 OS=Ovis aries OX=9940 GN=LOC101103178 PE=3 SV=1	21.83	13393.5	13273.2	15481.2	14780.6	18709.6	15074.4	15410.9	13707.6	14479.3	14352	12490.2	13633.7	15762.6	14105.7	14114.3	14068.4	11431.8	15734	12198.3	12131	11252.1	12661.9	12417.6	12308.2	11599.6	13106.7	14430.2	13083.8	13163	13623.9	15157.4	12441.5	12234.8	11765.6	13743.1	10887.7	12957.4	13037.6	14204.3	W5PR87	ZRANB2	-0.159147
W5Q4E0	NA	PGRMC1	Progesterone receptor membrane component 1	W5Q4E0_SHEEP	tr|W5Q4E0|W5Q4E0_SHEEP	tr|W5Q4E0|W5Q4E0_SHEEP Uncharacterized protein OS=Ovis aries OX=9940 PE=4 SV=1	44.375	7664.15	6054.28	5948.76	6770.8	5358.16	6331.76	8805.99	8706.68	6415.85	7608.56	6522.66	6660.59	6656.57	6704.83	7930.42	8594.8	8132.14	8317.3	8354.54	8695.82	8568.29	8067.59	6997.8	6890.33	6496.37	7097.23	5824.35	9565.57	9520.99	10146.5	6649.53	7998.52	7304.48	9037.72	7906.57	6279.17	10751.1	9755.26	7025.17	W5Q4E0	PGRMC1	0.245273
W5PEV6	LOC101107920	RPS19	40S ribosomal protein S19	W5PEV6_SHEEP	tr|W5PEV6|W5PEV6_SHEEP	tr|W5PEV6|W5PEV6_SHEEP 40S ribosomal protein S19 OS=Ovis aries OX=9940 GN=LOC101107920 PE=3 SV=1	69.381	38789.8	42098	46732.9	40061.8	43752.4	46690	37659.2	44162.6	37600.2	39351.1	43477.8	41462.2	33356.8	45716.2	38633.6	36079.2	37267.6	34336.6	31937.6	36439.7	35204.8	29162	36402.2	34668.8	37138.4	34982.2	27447.5	33221.3	32843.8	35979.2	37837.8	37504.5	33267.5	36600.9	40715	30040.2	35366.1	38746	37606	W5PEV6	RPS19	-0.156127
W5Q9E1	TOMM70	TOMM70	Translocase of outer mitochondrial membrane 70	W5Q9E1_SHEEP	tr|W5Q9E1|W5Q9E1_SHEEP	tr|W5Q9E1|W5Q9E1_SHEEP Translocase of outer mitochondrial membrane 70 OS=Ovis aries OX=9940 GN=TOMM70 PE=4 SV=1	24.423	9882.04	12829.3	12294.6	8945.94	9987.42	8446.27	10083.9	9703.66	13238	10736.9	12302.6	8696.17	6320.59	8876.79	14966.2	12034.4	13436.1	12215.1	14450.2	12793	12645.7	24671.8	13673.5	17430	12724.9	14161.7	10905.7	12871.7	14212.9	14715.9	12336.3	9271.7	12351	17488.5	16143.3	13247.4	13464.1	14550.2	12723.9	W5Q9E1	TOMM70	0.304318
P20757	AGT	AGT	Angiotensinogen	ANGT_SHEEP	CON__Q3SZH5;sp|P20757|ANGT_SHEEP;tr|W5NYJ9|W5NYJ9_SHEEP	sp|P20757|ANGT_SHEEP Angiotensinogen OS=Ovis aries OX=9940 GN=AGT PE=1 SV=2;tr|W5NYJ9|W5NYJ9_SHEEP Angiotensin 1-10 OS=Ovis aries OX=9940 GN=AGT PE=3 SV=1	37.832	8771.85	9423.05	8319.58	8664.39	7769.33	7112.27	8016.08	8261.52	8102.35	7771.1	6844.12	8575.2	8515.09	8312.37	8169.67	10574.9	11454.9	7039.64	12667.8	9437.71	7504.21	8948.33	8087.35	8770.76	8712.39	7694.26	8868.33	8023.92	8200.57	7739.13	6723.62	8084.13	7459.26	6508.09	7910.28	9386.15	9214.57	8604.26	8588.74	P20757	AGT	0.202579
W5PGP8	C2H9orf64	C2H9orf64	Queuosine salvage protein	W5PGP8_SHEEP	tr|W5PGP8|W5PGP8_SHEEP	tr|W5PGP8|W5PGP8_SHEEP Queuosine salvage protein OS=Ovis aries OX=9940 GN=C2H9orf64 PE=3 SV=1	67.974	8307.14	8750.7	8968.09	8778.07	8552.68	8554.25	9472.19	8886.57	9702.61	7439.7	9153.72	8584.02	8503.87	11255.4	9253.74	9796.52	8875.69	9069	12794.4	9724.05	8460	9698.95	10088.3	7856.12	7046.75	9556.47	9634.37	8384.82	8871.68	7892.89	10257.9	9302.87	8683.48	9023.61	9105.82	8401.91	10478.6	6769.97	8125.75	W5PGP8	C2H9orf64	0.179836
W5P655	HK1	HK1	Hexokinase	W5P655_SHEEP	tr|W5P5V2|W5P5V2_SHEEP;tr|W5P655|W5P655_SHEEP;tr|W5P659|W5P659_SHEEP	tr|W5P655|W5P655_SHEEP Hexokinase OS=Ovis aries OX=9940 GN=HK1 PE=3 SV=1;tr|W5P659|W5P659_SHEEP Hexokinase OS=Ovis aries OX=9940 GN=HK1 PE=3 SV=1	228.14	44838.9	42780.9	37155.2	39257.6	36592.8	40302.5	42072.7	40747.5	44238.5	38460.6	35704.9	38618.7	33887.7	43149.3	46205.7	40194.9	43477.8	45203.3	37323.9	47003.2	44952.4	35925.7	46949.1	45157.9	46864.1	45444.6	37085.9	41929.3	42126.8	45990.9	38828.6	46193.9	45554.8	47732.5	48315.8	40701.8	39940	40534.5	44442.3	W5P655	HK1	0.133605
W5Q2Y8	EIF4E	EIF4E	Eukaryotic translation initiation factor 4E	W5Q2Y8_SHEEP	tr|W5NYC0|W5NYC0_SHEEP;tr|W5Q2Y8|W5Q2Y8_SHEEP;tr|W5Q2Y9|W5Q2Y9_SHEEP	tr|W5Q2Y8|W5Q2Y8_SHEEP Eukaryotic translation initiation factor 4E OS=Ovis aries OX=9940 GN=EIF4E PE=3 SV=1;tr|W5Q2Y9|W5Q2Y9_SHEEP Eukaryotic translation initiation factor 4E OS=Ovis aries OX=9940 GN=EIF4E PE=3 SV=1	68.974	15570.3	18446.6	15974.4	16470	15655.3	15750.7	17965.9	16638.6	16596.4	17255.2	17004.6	17703.7	17109.3	15215.9	15863.6	16249.2	16020.2	16535.3	14683.3	15399.5	15579.3	17315.8	15712.1	16117	17294.3	16751.4	18134.9	17292.8	16364.7	16430	18807.5	15202.5	17331.9	15091.7	17174.3	16889.8	17798.9	17680.7	16917.9	W5Q2Y8	EIF4E	-0.0968385
W5PQX4	RPL10A	RPL10A	Ribosomal protein	W5PQX4_SHEEP	tr|W5P0Z0|W5P0Z0_SHEEP;tr|W5P5Z5|W5P5Z5_SHEEP;tr|W5PGY5|W5PGY5_SHEEP;tr|W5PQX4|W5PQX4_SHEEP;tr|W5PR27|W5PR27_SHEEP;tr|W5PXK5|W5PXK5_SHEEP;tr|W5Q574|W5Q574_SHEEP;tr|W5Q5K4|W5Q5K4_SHEEP;tr|W5Q688|W5Q688_SHEEP;tr|W5QF90|W5QF90_SHEEP	tr|W5PQX4|W5PQX4_SHEEP Ribosomal protein OS=Ovis aries OX=9940 GN=RPL10A PE=3 SV=1;tr|W5PR27|W5PR27_SHEEP Ribosomal protein OS=Ovis aries OX=9940 PE=3 SV=1;tr|W5PXK5|W5PXK5_SHEEP Ribo;tr|W5QF90|W5QF90_SHEEP Ribosomal protein OS=Ovis aries OX=9940 PE=3 SV=1	28.703	13307.5	12191.8	12318.2	12896.8	11867.3	11094.5	14157.3	15316.4	13396.3	12385.4	13421.5	13140.4	9524.88	14969	13669.6	13772.1	14295.4	13902.8	13373.7	12410.2	14531.6	13546.1	12907.8	13410	13304	13243.6	12831.5	13250.4	13296.6	12048	12953.3	12904.5	13400	13702.3	12631.6	12297.5	12992.1	13838.2	13752.4	W5PQX4	RPL10A	0.127348
W5PIJ6	PTPN11	PTPN11	Tyrosine-protein phosphatase non-receptor type	W5PIJ6_SHEEP	tr|W5PIJ6|W5PIJ6_SHEEP	tr|W5PIJ6|W5PIJ6_SHEEP Tyrosine-protein phosphatase non-receptor type OS=Ovis aries OX=9940 GN=PTPN11 PE=3 SV=1	55.561	4515.2	4552.02	4529.42	4441.04	4177.74	3904.75	4566.13	5121.32	5479.19	3513.36	4486.38	5152.37	3972.56	4810.7	5103.17	5797.38	5080.24	5356.63	3990.39	5155.55	5252.8	6019.21	5515.88	4739.71	5563.46	6091.75	4819.93	4778.78	5000.14	5720.53	5313.38	5361.89	5299.62	5154.95	4698.03	5312.36	5375.66	4529.67	4805.26	W5PIJ6	PTPN11	0.173502
W5PDK7	PCCB	PCCB	Propionyl-CoA carboxylase subunit beta	W5PDK7_SHEEP	tr|W5PDK7|W5PDK7_SHEEP	tr|W5PDK7|W5PDK7_SHEEP Propionyl-CoA carboxylase subunit beta OS=Ovis aries OX=9940 GN=PCCB PE=4 SV=1	39.867	4717.95	4722.22	4329.58	4442.19	4478.55	5170.02	5438.71	5272.27	4398.07	4649.48	4774.22	4858.7	4280.56	4696.84	6017.57	5296.25	5005.7	4475.15	7003.95	4428.08	6067.71	4009.18	4781.93	5161.75	4881.77	4759.87	4450.37	4555.8	4912.79	6031.42	4628.29	5432.82	4446.26	5207.74	5018.84	4374.27	5525.36	4913.38	5052.36	W5PDK7	PCCB	0.183114
W5PET6	NA	TACSTD2	Tumor associated calcium signal transducer 2	W5PET6_SHEEP	tr|W5PET6|W5PET6_SHEEP;tr|W5PET7|W5PET7_SHEEP	tr|W5PET6|W5PET6_SHEEP Tumor associated calcium signal transducer 2 OS=Ovis aries OX=9940 PE=3 SV=1;tr|W5PET7|W5PET7_SHEEP Tumor associated calcium signal transducer 2 OS=Ovis aries OX=9940 PE=3 SV=1	127.84	11303.6	11881.9	13109	15382.9	12046.4	12975.6	13802.3	11962.4	14546.8	12756.7	11899.3	16022.4	14555.1	16504.9	13879	17275.1	15675.9	13465.8	13245.2	14884.1	13828.2	15870.9	15253.7	15584.4	14396.9	13564	11386.3	14784.7	15589	16103.8	14417.3	15091.7	14759.9	16334.4	15307.4	14872.8	11787.4	14893.5	13402.2	W5PET6	TACSTD2	0.163792
W5Q5H8	FGA	FGA	Fibrinogen alpha chain	W5Q5H8_SHEEP	CON__P02672;tr|W5Q5H8|W5Q5H8_SHEEP	tr|W5Q5H8|W5Q5H8_SHEEP Fibrinogen alpha chain OS=Ovis aries OX=9940 GN=FGA PE=4 SV=1	323.31	204049	174401	173735	160941	231073	178050	195059	159895	121666	185803	150785	166448	197294	107311	110208	130385	192766	131788	191339	122654	172505	131643	137532	148351	110229	118268	154431	114535	127400	87699.7	140954	81803.5	140286	113762	106097	122048	126294	168022	130690	W5Q5H8	FGA	-0.287674
W5Q3B4	TBCD	TBCD	Tubulin-specific chaperone D	W5Q3B4_SHEEP	tr|W5Q3B4|W5Q3B4_SHEEP	tr|W5Q3B4|W5Q3B4_SHEEP Tubulin-specific chaperone D OS=Ovis aries OX=9940 GN=TBCD PE=3 SV=1	35.794	2459.19	1620.91	2525.73	2662.39	2254.42	1258.48	2209.91	2512.42	2679.1	1980.08	2501.58	2598.95	2136.94	2953.82	2529.31	2485.16	2810.91	2455.84	2753.54	2855.01	2503.84	2729.04	2801.82	3087.67	2713.05	2837.79	2717.89	2510.68	2006.97	3094.35	2486.18	2500.69	2934.38	2529.03	3024.22	2753.07	2348.77	2482.38	2657.39	W5Q3B4	TBCD	0.238567
W5P7Z1	NA	RPS16	Ribosomal protein S16	W5P7Z1_SHEEP	tr|W5P7Z1|W5P7Z1_SHEEP	tr|W5P7Z1|W5P7Z1_SHEEP Uncharacterized protein OS=Ovis aries OX=9940 PE=3 SV=1	48.987	12481.4	13334.6	13033	11858	10744.4	14020.5	12727.9	9834.99	11649.7	9589.9	12590.6	12044.4	7876.44	10453.7	8689.72	11639.4	8742.41	10452.7	9148.39	9667.34	12024.1	7803.85	9773.33	9086.88	8296.76	8336.05	10116.1	10083.1	8210.94	7570.02	10250.6	8653.75	9935.67	9210.24	10586.8	8281.38	11394.6	8186.98	8588.85	W5P7Z1	RPS16	-0.209063
W5Q8Q6	KANK2	KANK2	KN motif and ankyrin repeat domains 2	W5Q8Q6_SHEEP	tr|W5PH62|W5PH62_SHEEP;tr|W5PUM5|W5PUM5_SHEEP;tr|W5Q8Q6|W5Q8Q6_SHEEP	tr|W5Q8Q6|W5Q8Q6_SHEEP KN motif and ankyrin repeat domains 2 OS=Ovis aries OX=9940 GN=KANK2 PE=4 SV=1	160.57	36628.9	34472.2	33982.2	35522.2	34669.1	35417.1	33976.7	33870	32082	33455.1	31254.5	35467.6	37950.4	43569.5	37135.2	34168.2	35361.8	37162.5	34000.7	35850.3	39710.2	33084.7	38007.3	38230.1	35808.1	36598.2	38241.2	34283	33512.6	32666.7	40347.9	34815	37417.6	36585	35897.9	39777.9	35006.7	38527.2	38718.9	W5Q8Q6	KANK2	0.104433
W5QF00	GSK3B	GSK3B	Glycogen synthase kinase-3 beta	W5QF00_SHEEP	tr|W5QEZ9|W5QEZ9_SHEEP;tr|W5QF00|W5QF00_SHEEP	tr|W5QEZ9|W5QEZ9_SHEEP Glycogen synthase kinase-3 beta OS=Ovis aries OX=9940 GN=GSK3B PE=3 SV=1;tr|W5QF00|W5QF00_SHEEP Glycogen synthase kinase-3 beta OS=Ovis aries OX=9940 GN=GSK3B PE=3 SV=1	24.831	3252.82	2910.89	2682.28	2740.9	2510.63	2901.53	2371.8	3070.1	3024.03	2654.23	2611.11	3144.2	2111.98	3469.98	2948.5	3151.37	2934.43	2993.05	2623.75	3218.67	4201.5	2983.78	2848.07	3691.85	3746.24	2843.76	2852.66	3224.01	3874.2	3245.86	2864.73	3136.03	2578.51	3388.05	3305.44	2778.92	2883.11	3344.68	2707.66	W5QF00	GSK3B	0.20549
W5NPQ4	CAPZA2	CAPZA2	F-actin-capping protein subunit alpha	W5NPQ4_SHEEP	tr|W5NPQ4|W5NPQ4_SHEEP;tr|W5NPQ6|W5NPQ6_SHEEP;tr|W5PQ05|W5PQ05_SHEEP	tr|W5NPQ4|W5NPQ4_SHEEP F-actin-capping protein subunit alpha OS=Ovis aries OX=9940 GN=CAPZA2 PE=3 SV=1;tr|W5NPQ6|W5NPQ6_SHEEP F-actin-capping protein subunit alpha OS=Ovis aries OX=9940 GN=CAPZA2 PE=3 SV=1	156.33	35373.1	33651.9	35460.3	35284.3	39680.4	39132.9	34714.2	35053.4	34018.9	36803.7	33386.7	36295.5	41720.6	35503.9	31127.6	38014.6	32930.1	32267.4	33240.1	35391.7	32290.1	33165.2	34548.7	36102.3	33748.6	33231.8	33137.5	33376.7	37228	33022.9	34919.6	32780.5	36796.9	32123.7	32934	33675.4	32666.3	31107.1	34519.1	W5NPQ4	CAPZA2	-0.0972576
W5PY70	DDX46	DDX46	RNA helicase	W5PY70_SHEEP	tr|W5PY70|W5PY70_SHEEP	tr|W5PY70|W5PY70_SHEEP RNA helicase OS=Ovis aries OX=9940 GN=DDX46 PE=4 SV=1	102.3	14540.2	15554.2	15552.7	16105.9	15431.5	16348.9	15730.4	14558	16558.8	12662.4	15232.5	15531.7	15518.4	15797.4	16005.9	13543.6	13464.2	13718	12658.7	12938.9	13407	15450.5	16482.8	15707.3	15102.1	13571.8	13136.3	13742	14791.7	12539.9	15398.1	14123.5	14157.3	15179.6	15515.1	14441.4	14473.4	14674.7	10957.4	W5PY70	DDX46	-0.137475
Q717R8	EEF1D	EEF1D	Elongation factor 1-delta	EF1D_SHEEP	sp|Q717R8|EF1D_SHEEP;tr|W5NPL9|W5NPL9_SHEEP;tr|W5NWV4|W5NWV4_SHEEP;tr|W5P882|W5P882_SHEEP	sp|Q717R8|EF1D_SHEEP Elongation factor 1-delta OS=Ovis aries OX=9940 GN=EEF1D PE=2 SV=1;tr|W5NPL9|W5NPL9_SHEEP Uncharacterized protein OS=Ovis aries OX=9940 PE=3 SV=1	323.31	58149.1	62276.7	50364.1	65577.7	62808.7	64558.1	49297.4	53950.1	48948.5	51891.1	39232.4	50994.8	71785.6	51332.8	57063.7	48611.2	53946.6	47757	43611.7	51855.1	40277.4	55188.1	56912.9	53040.7	48781.3	48047.7	52168.7	45232.2	51121.1	50290.2	44628.3	63394.4	54944.2	59020.9	56413.7	66520.6	52350.2	50238.1	51582.9	Q717R8	EEF1D	-0.187665
W5PE01	TAGLN2	TAGLN2	Transgelin	W5PE01_SHEEP	tr|W5PE01|W5PE01_SHEEP;tr|W5QD62|W5QD62_SHEEP	tr|W5PE01|W5PE01_SHEEP Transgelin OS=Ovis aries OX=9940 GN=TAGLN2 PE=3 SV=1	224.66	96492.3	103538	99808.3	114750	107804	106240	94019.5	123776	90185.2	108965	93904.7	106295	159438	99654.7	96749.7	91216.6	76543.2	89414.9	85924	107704	110060	102870	87501.8	82187.1	97273.8	91395.7	110650	93756.4	95743.3	110589	101417	105990	91210.9	93778.1	78572.6	105915	110372	100407	109198	W5PE01	TAGLN2	-0.192263
W5PB83	SHMT2	SHMT2	Serine hydroxymethyltransferase	W5PB83_SHEEP	tr|W5PB83|W5PB83_SHEEP	tr|W5PB83|W5PB83_SHEEP Serine hydroxymethyltransferase OS=Ovis aries OX=9940 GN=SHMT2 PE=3 SV=1	109.31	24187.2	26941.9	27461.1	26417.1	25426.3	24337.5	28020	28622.5	31457.2	27516.5	26338.8	25467.4	24878.8	31307.7	29077.6	31661.8	27596.4	28979.7	26086.8	26635.9	29159	31487.2	34267.3	29129.8	27876.1	27628.7	30705	28023.6	31359.2	30349.1	29936.6	30202.8	30730.3	28289.8	28020.3	28979	26790.5	25571	29428.4	W5PB83	SHMT2	0.109785
W5P9V9	SNRPB	SNRPB	Small nuclear ribonucleoprotein-associated protein	W5P9V9_SHEEP	tr|W5P9V9|W5P9V9_SHEEP;tr|W5PH28|W5PH28_SHEEP	tr|W5P9V9|W5P9V9_SHEEP Small nuclear ribonucleoprotein-associated protein OS=Ovis aries OX=9940 GN=SNRPB PE=3 SV=1;tr|W5PH28|W5PH28_SHEEP Small nuclear ribonucleoprotein-associated protein OS=Ovis aries OX=9940 GN=SNRPN PE=3 SV=1	50.804	31985.9	33667.5	33838	32551.4	36618.6	34715.3	34495.3	29257.8	32062.8	32767.7	30100.4	29672.5	30608.5	27209.6	32904.8	28630.2	27366.1	31197.8	26829.6	30075	28647	25098.3	31916.7	32559.5	34604	26062.7	23752.3	33229.2	27483.5	27248	28355.8	31731.2	25945.8	23994	32978.2	24725.3	31893.5	28379.1	34129.4	W5P9V9	SNRPB	-0.158809
W5QI76	CGNL1	CGNL1	Cingulin like 1	W5QI76_SHEEP	tr|W5QI76|W5QI76_SHEEP	tr|W5QI76|W5QI76_SHEEP Cingulin like 1 OS=Ovis aries OX=9940 GN=CGNL1 PE=4 SV=1	224.46	66492.7	58263.9	63892.4	59955.1	63106.9	61970.8	60992.7	56257.9	60012.7	60865.1	64732.9	60553.7	60445	59259.9	56242.9	56717	54275.1	56546.9	53468.6	65685.5	60793.4	59564.8	57660.3	58377.7	58187.9	55125.6	59685.3	61355.8	58693.2	57650	57231.8	61057	59796.3	59494.9	57855.2	60794.3	61302.7	70814.2	62093.3	W5QI76	CGNL1	-0.084504
W5PW36	RBM10	RBM10	RNA binding motif protein 10	W5PW36_SHEEP	tr|W5PW36|W5PW36_SHEEP	tr|W5PW36|W5PW36_SHEEP RNA binding motif protein 10 OS=Ovis aries OX=9940 GN=RBM10 PE=4 SV=1	61.607	8751.67	9898.31	8943.38	9286.45	12292.1	8662.43	9976.06	9725.08	9770.48	9574.32	8257.45	8523.86	11408.5	9039.25	9906.37	9091.89	8096.24	8765.64	8815.57	7963.25	7472.46	7943.48	10520.8	8367.59	7783.06	8360.28	8057.09	8399.05	9703.44	8354.34	8547.62	10017	8836.84	9235.37	9203.18	8956.55	8550.48	8717.71	9436.74	W5PW36	RBM10	-0.154762
W5Q2U7	PLEC	PLEC	Plectin	W5Q2U7_SHEEP	tr|W5NXQ9|W5NXQ9_SHEEP;tr|W5Q2U7|W5Q2U7_SHEEP	tr|W5Q2U7|W5Q2U7_SHEEP Plectin OS=Ovis aries OX=9940 GN=PLEC PE=4 SV=1	323.31	588807	568737	542846	562117	489590	560801	555373	485804	543050	524908	559062	543711	487829	563600	577856	572266	572060	584203	564601	542942	572237	559352	567914	590936	565367	570039	567502	541266	568171	604996	551593	586622	585136	620051	581979	601811	551978	570666	595561	W5Q2U7	PLEC	0.0761274
W5Q5G6	LOC101110095	UQCRC1	Cytochrome b-c1 complex subunit 1, mitochondrial	W5Q5G6_SHEEP	REV__tr|W5P086|W5P086_SHEEP;tr|W5Q5G6|W5Q5G6_SHEEP	tr|W5Q5G6|W5Q5G6_SHEEP Cytochrome b-c1 complex subunit 1, mitochondrial OS=Ovis aries OX=9940 GN=LOC101110095 PE=1 SV=1	202.77	15337.8	18268.7	18683.9	17239.2	15980.2	17225.1	23677.4	19695.5	17650.7	15483.9	16467.8	18621.6	13499.6	25020	23114.9	18434.4	18932.7	19575.3	15952.4	21060.7	16993.9	18770.7	20103.3	20911.9	19243	19562	21865.8	17751.9	21263.7	20141.8	17913.4	24012.5	19850.5	23843.3	20775.9	23681.1	19858.9	19229.6	18743.3	W5Q5G6	UQCRC1	0.181963
W5PCX2	PLPP1	PLPP1	Lipid phosphate phosphohydrolase 1	W5PCX2_SHEEP	tr|W5PCW9|W5PCW9_SHEEP;tr|W5PCX2|W5PCX2_SHEEP	tr|W5PCW9|W5PCW9_SHEEP Lipid phosphate phosphohydrolase 1 OS=Ovis aries OX=9940 GN=PLPP1 PE=3 SV=1;tr|W5PCX2|W5PCX2_SHEEP Lipid phosphate phosphohydrolase 1 OS=Ovis aries OX=9940 GN=PLPP1 PE=3 SV=1	24.204	5980.62	4652.87	4787.74	4423.46	3998.04	4389.32	4939.88	4467.51	5730.66	4896.49	4308.77	3876.06	2982.74	5323.42	5790.63	7413.3	5804.82	4042.53	5958.52	6143.26	3875.52	5496.29	4844.89	4824.22	5528.62	6113.81	3687.16	6202.48	6931.89	6451.32	4918.47	6281.28	6179.54	5834	6742.85	5687.07	3705.72	5700.98	5135.32	W5PCX2	PLPP1	0.278182
W5P6A6	OCLN	OCLN	Occludin	W5P6A6_SHEEP	tr|W5P6A6|W5P6A6_SHEEP	tr|W5P6A6|W5P6A6_SHEEP Occludin OS=Ovis aries OX=9940 GN=OCLN PE=3 SV=1	31.399	8004.84	7311.58	7324.92	6094.65	6657.58	6814.28	6485.53	6586.54	8336.33	5449.51	7903.9	7222.97	6963.32	7512.37	8503.12	7481.2	7124.88	8784.29	7707.74	6993.8	8817.57	6865.3	7903.68	7796.94	7889.39	7399.95	6625.81	9590.86	8133.57	7714.25	7334.27	8815.96	7291.66	9112.33	9115	8161.33	8633.32	8706.61	7072.67	W5P6A6	OCLN	0.165473
W5PCE5	UBTF	UBTF	Upstream binding transcription factor	W5PCE5_SHEEP	tr|W5PCE5|W5PCE5_SHEEP	tr|W5PCE5|W5PCE5_SHEEP Upstream binding transcription factor OS=Ovis aries OX=9940 GN=UBTF PE=4 SV=1	28.814	14751.9	13908.9	13140.7	13751.5	13262	13490	13908.5	10974.7	12898.7	12379.1	13071.7	12277.4	13010.4	13401.1	11044.1	12605.9	10923.2	12152.8	11566.9	12119.9	13036.1	11103.4	13386.8	13446.4	12827.5	11824.5	12617.4	11974.2	11188.5	12219.3	12903.9	11727.1	10988.2	12134.3	12419.9	13229.8	13481.8	12402.7	13678.9	W5PCE5	UBTF	-0.118564
W5P1G7	NA	HNRNPF	Heterogeneous nuclear ribonucleoprotein F	W5P1G7_SHEEP	tr|W5P1G7|W5P1G7_SHEEP;tr|W5Q5A0|W5Q5A0_SHEEP	tr|W5P1G7|W5P1G7_SHEEP Heterogeneous nuclear ribonucleoprotein F OS=Ovis aries OX=9940 PE=4 SV=1	285.63	57046.3	57869.3	56012.5	62223.9	69455.9	60728.5	59801.4	63508.1	64530	59553.9	60487.1	62523.1	65240.5	60112.1	56802.9	61743.9	54521	56937	56203.6	63349.2	51116	59459.6	59506.5	61205.5	58979.6	56854.4	66408	57198.6	56589.3	56980.1	59684.5	55395.2	62826.6	58157	58672.9	59343.3	60649.4	52643.3	57094.6	W5P1G7	HNRNPF	-0.0939076
W5P4Q1	TNPO1	TNPO1	Transportin 1	W5P4Q1_SHEEP	tr|W5P4Q1|W5P4Q1_SHEEP	tr|W5P4Q1|W5P4Q1_SHEEP Transportin 1 OS=Ovis aries OX=9940 GN=TNPO1 PE=4 SV=1	121.67	15800.4	17373.5	15108.4	15738.5	16891.4	16273.6	16239.7	15371.7	15350.7	16051.9	14977.4	16456.3	16085.1	16379.2	17601.2	17666.6	16884.3	17205.9	15843.8	16980.5	17249.4	16290.6	17859.7	18139.9	16974.2	16912.4	16632.4	16451.5	16254.6	17430.6	18370.8	20604.6	16907.6	17982.5	17458.3	17602.5	17649.8	16108.7	17700.5	W5P4Q1	TNPO1	0.0871412
W5QEL6	PCYOX1	PCYOX1	Prenylcysteine oxidase 1	W5QEL6_SHEEP	tr|W5QEL6|W5QEL6_SHEEP	tr|W5QEL6|W5QEL6_SHEEP Prenylcysteine oxidase 1 OS=Ovis aries OX=9940 GN=PCYOX1 PE=3 SV=1	159.92	22488.1	20536.3	16280.6	20660.7	19690.4	19677.8	21781.5	18345.7	21832.6	17665.3	17846.2	18995.7	20659.7	18568.8	23031.6	24001.2	21008.7	19854.8	20233.7	23368.1	23558.2	23755	20305.5	22047.7	20242.4	19751	20885.6	19562.6	22707.3	21475.2	22239.1	23916.7	22739.8	25448	24592.3	23534.4	21024.6	20634.1	18555.8	W5QEL6	PCYOX1	0.137351
W5PVX8	PPP3CA	PPP3CA	Serine/threonine-protein phosphatase	W5PVX8_SHEEP	tr|W5PCZ2|W5PCZ2_SHEEP;tr|W5PVX8|W5PVX8_SHEEP	tr|W5PVX8|W5PVX8_SHEEP Serine/threonine-protein phosphatase OS=Ovis aries OX=9940 GN=PPP3CA PE=3 SV=1	74.535	13341.6	13286.6	13018.6	15147.3	14089.4	13302.7	17700.5	13567.6	15012.7	15003.6	13440.5	12574.2	15049.7	16251.7	16486.2	16400.6	15928.8	14807.2	14681	13715.4	14821.7	15642.4	14631.1	15544	14473	14462.6	14933.2	15032.9	15397.2	14960.2	15112.8	15643.5	15846.4	14842.2	15623.2	15439.3	15425.5	13519.8	13010.6	W5PVX8	PPP3CA	0.116128
W5PLD5	CNN2	CNN2	Calponin	W5PLD5_SHEEP	tr|W5PLD5|W5PLD5_SHEEP	tr|W5PLD5|W5PLD5_SHEEP Calponin OS=Ovis aries OX=9940 GN=CNN2 PE=3 SV=1	140.74	88227.9	112416	104131	100347	96406.5	90421.1	92403.2	89306.1	100446	106172	89367.5	96289.3	114336	92689	85451.9	97088.1	80322	89038.5	85925.1	84502	103661	95220.2	98209	81570.2	90253.4	89832.5	114454	94342.7	80780.1	94820.4	92546.9	92824.3	87171.5	79149.5	84415.1	88730.8	97896.5	96993.8	90013.3	W5PLD5	CNN2	-0.132998
W5P996	PDGFRB	PDGFRB	Platelet-derived growth factor receptor beta	W5P996_SHEEP	tr|W5P996|W5P996_SHEEP	tr|W5P996|W5P996_SHEEP Platelet-derived growth factor receptor beta OS=Ovis aries OX=9940 GN=PDGFRB PE=3 SV=1	10.905	13118.9	13336.9	13263.8	14187.6	16023.9	14468.5	13447	12810.1	13034.3	11225.1	11826.1	11787	15193.3	13774.2	12293.9	12482.2	11903.9	12132.9	12002.7	12680.8	9191.98	12981.7	12663.2	12280.7	12373	12348.1	14725.8	11036.4	10754.7	11619.2	12316.8	12656.9	12679.7	13311.6	12254.7	13438.8	12249.1	10838.4	13093	W5P996	PDGFRB	-0.148579
W5PGX0	DDOST	DDOST	Dolichyl-diphosphooligosaccharide--protein glycosyltransferase 48 kDa subunit	W5PGX0_SHEEP	tr|W5PGX0|W5PGX0_SHEEP	tr|W5PGX0|W5PGX0_SHEEP Dolichyl-diphosphooligosaccharide--protein glycosyltransferase 48 kDa subunit OS=Ovis aries OX=9940 GN=DDOST PE=3 SV=1	18.43	8891.7	8559.2	6353.02	8339.49	7181.97	6810.88	6607.44	7592.88	8601.33	6953.42	6608.84	7225.47	4955.49	10576.9	9563.76	8298.08	8563.27	8615.66	7594	7894.41	6564.07	7149.67	7797.39	9583.2	8474.81	8364.15	5264.55	7810.65	8074.34	7649.87	7791.8	7859.21	7318.88	8179.3	8553.69	6565.85	7330.9	7882.9	9318.8	W5PGX0	DDOST	0.21585
W5Q437	HIBCH	HIBCH	3-hydroxyisobutyryl-CoA hydrolase, mitochondrial	W5Q437_SHEEP	tr|W5Q437|W5Q437_SHEEP	tr|W5Q437|W5Q437_SHEEP 3-hydroxyisobutyryl-CoA hydrolase, mitochondrial OS=Ovis aries OX=9940 GN=HIBCH PE=4 SV=1	38.936	7659.52	7230.09	8979.77	9596.1	7191.32	9405.83	8769.87	9603.12	9043.64	7337.96	8125.45	9243.22	9388.26	9256.58	13700.6	9165.13	8721.38	9146.32	9646.63	9579.29	8697.52	9993.91	10477.2	8804.45	8988.85	8769.48	8806.3	9814.77	9362.77	7872.09	8049.86	11454.7	10106.9	9308.19	9319.43	10842.4	7895.06	8932.58	8503.03	W5Q437	HIBCH	0.181999
W5NRR0	HNRNPDL	HNRNPDL	Heterogeneous nuclear ribonucleoprotein D like	W5NRR0_SHEEP	tr|W5NRR0|W5NRR0_SHEEP;tr|W5NWK4|W5NWK4_SHEEP;tr|W5PPC2|W5PPC2_SHEEP	tr|W5NRR0|W5NRR0_SHEEP Heterogeneous nuclear ribonucleoprotein D like OS=Ovis aries OX=9940 GN=HNRNPDL PE=4 SV=1;tr|W5NWK4|W5NWK4_SHEEP Uncharacterized protein OS=Ovis aries OX=;tr|W5PPC2|W5PPC2_SHEEP Uncharacterized protein OS=Ovis aries OX=9940 PE=4 SV=1	187.76	24980.7	24730.6	22146.3	27542.2	26778	25604.4	23939.9	24671.7	26929.5	25244.4	25886.6	27061.7	29484.1	25809.7	21655.7	24405.9	19788.3	21589.8	23720.7	25180	26875.6	24838.1	22035.6	24519.3	24359	22490.7	29273.1	25385.8	22340	24256.4	27861.9	22197.8	23913.5	22076.6	23993.9	22623.7	24590.7	25214.9	22637.3	W5NRR0	HNRNPDL	-0.125542
W5Q5K3	NCKAP1	NCKAP1	NCK associated protein 1	W5Q5K3_SHEEP	tr|W5Q5K3|W5Q5K3_SHEEP	tr|W5Q5K3|W5Q5K3_SHEEP NCK associated protein 1 OS=Ovis aries OX=9940 GN=NCKAP1 PE=4 SV=1	132.39	37352.8	36830.8	35520.6	35141	34136.3	37915.1	38696.6	33040.3	33765.2	35594.5	36702	37512.3	28925.5	39649.3	38848	36598.2	36397.2	37869.4	37257.7	36162.6	38208.4	38092.4	37868.3	40342.5	36869.4	37391.8	38375.6	34990.5	37342.1	36808.9	38155.6	37798.7	36892.3	37882.5	40317.1	37107.7	37951.5	36887.3	36658.5	W5Q5K3	NCKAP1	0.0848346
W5PLF0	RABGEF1	RABGEF1	RAB guanine nucleotide exchange factor 1	W5PLF0_SHEEP	tr|W5PLF0|W5PLF0_SHEEP	tr|W5PLF0|W5PLF0_SHEEP RAB guanine nucleotide exchange factor 1 OS=Ovis aries OX=9940 GN=RABGEF1 PE=4 SV=1	2.0484	1322.4	1857.17	1670.21	1877.58	1653.77	2082.77	1822.98	1026.09	1892.21	1781.89	1677.78	1848.46	1618.73	1549.63	1326.2	1028	1374.27	1878.67	1635.32	1116.54	1425.02	1582.63	1606.84	1675.14	1538.83	1480.28	1647.88	1686.42	1542.42	1043.29	1603.74	1274	1114.02	1080.79	1273.52	1439.03	1399.65	1526.43	1701.76	W5PLF0	RABGEF1	-0.265009
W5P5C4	NARS1	NARS1	Asparagine--tRNA ligase	W5P5C4_SHEEP	tr|W5P5C4|W5P5C4_SHEEP	tr|W5P5C4|W5P5C4_SHEEP Asparagine--tRNA ligase OS=Ovis aries OX=9940 GN=NARS1 PE=3 SV=1	92.899	16456	17541	17363.5	18399.5	17310.6	20776.4	17627.8	19068.5	21311.5	18375.6	16477.5	17910.7	16250.6	23899.3	20152.8	19956.8	20232.2	17523	17789.4	18771.4	19222.1	17707.6	20228.7	20194	18688.6	20321.2	17433.2	18928.5	18720.1	21656.6	18825.9	20134.5	19172.1	20763.4	21729.7	21608.5	19828.3	17432.8	20120.7	W5P5C4	NARS1	0.124211
W5NYH2	LOC101102072	NME2	Nucleoside diphosphate kinase	W5NYH2_SHEEP	tr|W5NYH2|W5NYH2_SHEEP	tr|W5NYH2|W5NYH2_SHEEP Nucleoside diphosphate kinase OS=Ovis aries OX=9940 GN=LOC101102072 PE=3 SV=1	132.01	130037	126300	134709	134293	142336	127327	128100	151002	136749	142082	139131	134058	155230	121258	126654	133915	120813	133217	135202	133933	129627	141596	130658	122220	131608	134335	137779	133303	139123	133510	139752	127805	133424	125126	128046	127669	132358	124188	138004	W5NYH2	NME2	-0.0837505
W5QBQ9	MYH9	MYH9	Myosin heavy chain 9	W5QBQ9_SHEEP	tr|W5QBQ9|W5QBQ9_SHEEP	tr|W5QBQ9|W5QBQ9_SHEEP Myosin heavy chain 9 OS=Ovis aries OX=9940 GN=MYH9 PE=3 SV=1	323.31	636569	623874	567887	572078	528353	598627	640976	536748	611423	559775	674262	624144	437652	595305	639004	571823	615552	676101	613265	669757	715414	649160	627568	672065	687210	653914	646325	645818	586868	644844	632294	642229	646805	748724	630073	647945	615818	684390	622202	W5QBQ9	MYH9	0.12136
W5PL69	BLMH	BLMH	Bleomycin hydrolase	W5PL69_SHEEP	tr|W5PL69|W5PL69_SHEEP	tr|W5PL69|W5PL69_SHEEP Bleomycin hydrolase OS=Ovis aries OX=9940 GN=BLMH PE=3 SV=1	103.03	36647.7	40011.1	39159.5	38062.1	35766.4	35858.3	40425.2	43204.6	41806.8	39625.3	41700.9	42242.7	37092.5	48714.7	43219.1	40077.2	36963.5	40498.7	41006.7	43182.7	42259.1	41560.8	41037.6	45236	41613.6	40438.6	39980.8	41365.7	40694	38182.4	43197.2	39379.9	41149	37563.4	40822.8	40948.7	41996.2	39515.8	42155.6	W5PL69	BLMH	0.0932335
W5PQ98	ACTR3	ACTR3	Actin-like protein 3	W5PQ98_SHEEP	tr|W5P7H8|W5P7H8_SHEEP;tr|W5P7I1|W5P7I1_SHEEP;tr|W5PQ98|W5PQ98_SHEEP	tr|W5PQ98|W5PQ98_SHEEP Actin-like protein 3 OS=Ovis aries OX=9940 GN=ACTR3 PE=3 SV=1	323.31	86438.9	88510.7	80640.5	88231.1	81815.5	85699.3	93018.1	105327	97127.3	90521.5	99203.2	96330.8	84939.3	99710.5	93981.5	103172	92037.2	94520	96992.8	93576.2	97459.6	100829	95101.7	98052.1	93307.9	104449	102571	104772	95702.2	99602.7	104280	98665.1	101604	97887.5	98603.8	97793.5	100387	90356.1	99569.2	W5PQ98	ACTR3	0.0898094
W5Q1T4	NA	HSPE1	10 kDa heat shock protein, mitochondrial	W5Q1T4_SHEEP	tr|J9UXY3|J9UXY3_SHEEP;tr|W5Q1T4|W5Q1T4_SHEEP	tr|J9UXY3|J9UXY3_SHEEP 10 kDa heat shock protein, mitochondrial OS=Ovis aries OX=9940 GN=HSP10 PE=3 SV=1;tr|W5Q1T4|W5Q1T4_SHEEP 10 kDa heat shock protein, mitochondrial OS=Ovis aries OX=9940 PE=3 SV=1	26.286	54153.1	55483.4	49483.5	57377.6	62452.7	59175.6	46360.7	70245.1	55932.4	60224	47440.2	58057.8	91839.9	54700.6	54673.9	49293.6	46496	41126.6	49707.4	62700.9	52513.1	54905.8	56743.3	47188.3	48319.2	49079.5	53896.2	50300.6	46163.6	59485.5	45251	57854.7	49946.1	51507.4	49805.6	62510.6	59352.8	57605.7	48295.6	W5Q1T4	HSPE1	-0.20193
W5QDR4	ATXN10	ATXN10	Ataxin-10	W5QDR4_SHEEP	tr|W5QDR4|W5QDR4_SHEEP	tr|W5QDR4|W5QDR4_SHEEP Ataxin-10 OS=Ovis aries OX=9940 GN=ATXN10 PE=3 SV=1	99.904	14877.1	15113.2	13402.2	17832.7	15647.5	15312.6	17111.5	14594	15850.4	14266.3	13084.5	16474.3	16380.9	16100.3	17917.5	18583.9	15728.3	16487.5	16183.8	16817.1	16757.7	17208.3	14873.8	17007.9	16634.4	15043.7	17033.4	14502	15095.6	16539.5	15921.6	20764.8	17289.4	20977.2	17042.2	18752.5	17104.6	15590.1	15837.9	W5QDR4	ATXN10	0.128959
W5QAZ1	CORO2B	CORO2B	Coronin	W5QAZ1_SHEEP	tr|W5QAZ1|W5QAZ1_SHEEP	tr|W5QAZ1|W5QAZ1_SHEEP Coronin OS=Ovis aries OX=9940 GN=CORO2B PE=3 SV=1	29.992	13338.1	12678.7	11126.3	11638.3	10138.6	11563.6	11353.1	11906.6	11952.7	12663.8	11527.1	12307.6	9963.37	14608.8	12226.2	12349.4	12107.9	12154.4	13934.8	11965.2	13464.5	9249.91	11474	13216.4	13310.5	11825.1	11184.1	12923.2	11279.9	12327.7	13180.3	12744.8	12922.6	12144.8	11607.5	11071.1	11855.6	11869.8	13673.6	W5QAZ1	CORO2B	0.134751
W5QHM6	PSMD1	PSMD1	26S proteasome non-ATPase regulatory subunit 1	W5QHM6_SHEEP	tr|W5QHM6|W5QHM6_SHEEP	tr|W5QHM6|W5QHM6_SHEEP 26S proteasome non-ATPase regulatory subunit 1 OS=Ovis aries OX=9940 GN=PSMD1 PE=3 SV=1	146.67	40074.4	38104.5	34499.1	36307.9	36362.3	36787.6	38846	36844.3	37236.6	34340.9	36589.3	37545.2	35500.9	37486.5	39005.7	39102.2	37952.7	38736.6	41272.4	39636.8	37088.1	40798.6	41071.2	45347.2	40073.6	38210.7	40754.8	38816.2	38341.3	36933.3	41768.2	39296.3	40027.3	38283.8	39323.1	41955.8	39927.9	40086.7	39724.6	W5QHM6	PSMD1	0.073698
P09670	SOD1	SOD1	Superoxide dismutase [Cu-Zn]	SODC_SHEEP	sp|P09670|SODC_SHEEP	sp|P09670|SODC_SHEEP Superoxide dismutase [Cu-Zn] OS=Ovis aries OX=9940 GN=SOD1 PE=1 SV=2	11.116	23218.6	23185.2	10106.5	24218.9	24131	20998.2	18972.8	19534	20017.1	23589.8	16276.6	19773	31276.6	13335.7	20673	18531.8	16375.5	15583.2	18354.1	21249.1	17587.3	18907.7	17546.6	19685.8	18803.4	17513.7	17192.2	17504.3	17903.3	20797.5	15224.5	22794.5	17745.2	19712.9	17371.1	24693.1	21246.2	19634.4	17552.8	P09670	SOD1	-0.258357
W5QE19	PSMB2	PSMB2	Proteasome subunit beta	W5QE19_SHEEP	tr|W5QE19|W5QE19_SHEEP	tr|W5QE19|W5QE19_SHEEP Proteasome subunit beta OS=Ovis aries OX=9940 GN=PSMB2 PE=3 SV=1	48.716	8318.44	8691.24	7185.68	8035.09	8837.53	8387.29	7640.21	8403.08	8697.02	9056.9	6644.05	7654.94	9645.53	7422.78	8254.41	6599.6	6004.75	7718.87	7428.05	8384.88	6903.44	7973.06	7519.98	6701.89	6125.25	7530.36	8361.93	7714.02	6790.55	9603.22	7133.53	8545.71	7423.26	7768.05	6679.08	8304.06	8380.81	6846.61	7388.18	W5QE19	PSMB2	-0.168466
W5Q4S3	RPL3	RPL3	Ribosomal protein L3	W5Q4S3_SHEEP	tr|W5Q4S3|W5Q4S3_SHEEP;tr|W5Q5Q2|W5Q5Q2_SHEEP	tr|W5Q4S3|W5Q4S3_SHEEP Ribosomal protein L3 OS=Ovis aries OX=9940 GN=RPL3 PE=3 SV=1	49.914	34102.4	36085.2	27829.1	30595.8	30128.1	29556.6	33474.4	41634.8	33495.5	27200.1	36900.3	32517	22205.2	34598.7	29964.7	29747.8	28548.7	25787.7	24559.5	23977.1	27512.9	29284.8	29219	25494	27586.6	24791.3	20404.2	26240.6	23801.4	21271.2	28654.1	25231.4	23779.3	25697.6	30224.8	27356.1	26090.3	26264.9	25654.7	W5Q4S3	RPL3	-0.18728
W5Q3T9	PDCD6IP	PDCD6IP	Programmed cell death 6 interacting protein	W5Q3T9_SHEEP	tr|W5Q3T9|W5Q3T9_SHEEP	tr|W5Q3T9|W5Q3T9_SHEEP Programmed cell death 6 interacting protein OS=Ovis aries OX=9940 GN=PDCD6IP PE=4 SV=1	238.06	41057.3	45072.6	49599.2	45286.2	45458.1	43498.4	45028.9	42289	48201.3	48260.7	42606.6	43538.9	50653.6	46961	48599.8	43544.5	48829.9	51146.5	52242.3	47665.2	48669.6	46234.7	49080	45923.2	47333	48568.9	49894.4	49618.2	46176.1	46159.1	47349.4	50927.4	48159	40500.9	48295.5	46467.3	49375.6	49393.6	52168.7	W5Q3T9	PDCD6IP	0.0929479
W5QFK2	MACF1	MACF1	Microtubule actin crosslinking factor 1	W5QFK2_SHEEP	tr|W5PPU2|W5PPU2_SHEEP;tr|W5QFK2|W5QFK2_SHEEP	tr|W5QFK2|W5QFK2_SHEEP Microtubule actin crosslinking factor 1 OS=Ovis aries OX=9940 GN=MACF1 PE=4 SV=1	323.31	176679	159478	140502	159097	138795	158626	149633	144570	184238	166189	162739	165405	129917	166992	172959	171048	170240	157624	163829	172075	169834	168505	170907	170098	165917	165176	177084	172609	166071	163948	160600	178520	153117	172027	179604	185193	173871	171949	164153	W5QFK2	MACF1	0.101867
W5QFZ3	CCT4	CCT4	T-complex protein 1 subunit delta	W5QFZ3_SHEEP	tr|W5QFZ3|W5QFZ3_SHEEP	tr|W5QFZ3|W5QFZ3_SHEEP T-complex protein 1 subunit delta OS=Ovis aries OX=9940 GN=CCT4 PE=3 SV=1	323.31	78172.8	84499.9	86327.1	86774.1	85952.4	86289.2	91917.8	91563.7	88335.2	90786.1	89400.8	88569.1	83049.5	96669.5	92794.1	94409.9	86700.5	91375.4	82567.5	93404.4	93457.7	95307.6	97340.2	90794.3	88037.7	89554.4	92322	89131.5	87700.5	92245	86746.1	98225.9	91628.5	93895.8	90888.8	95622.4	91745.6	90963.8	89178.2	W5QFZ3	CCT4	0.0704274
W5P1J8	LOC101113086	AOC3	Amine oxidase	W5P1J8_SHEEP	tr|W5NQ21|W5NQ21_SHEEP;tr|W5NQS5|W5NQS5_SHEEP;tr|W5P1J8|W5P1J8_SHEEP	tr|W5P1J8|W5P1J8_SHEEP Amine oxidase OS=Ovis aries OX=9940 GN=LOC101113086 PE=3 SV=1	61.572	15710.9	18787.2	18883.9	20204.1	15906.6	21967.6	18799.2	21560.6	21868.4	20537.6	19338.7	20701.8	16342.2	20909.4	19832.2	22511.7	23014.2	20701.7	23977.8	20812.6	19562.3	21345.8	19850.1	20379.9	23135	23026.9	19488	22819.1	26541.6	25122	22035.7	22883.3	23534.8	23989.3	22817.1	17312.5	20829	18887	21005.3	W5P1J8	AOC3	0.151754
W5P7A1	SAR1A	SAR1A	Secretion associated Ras related GTPase 1A	W5P7A1_SHEEP	tr|W5P7A1|W5P7A1_SHEEP	tr|W5P7A1|W5P7A1_SHEEP Secretion associated Ras related GTPase 1A OS=Ovis aries OX=9940 GN=SAR1A PE=3 SV=1	39.407	12977.9	14160.8	12514.3	13822.1	14075.6	13849.9	13055	14539.5	12116.6	13870.5	11748.5	12289.7	15521.1	13749	13189.5	11703.4	11446.2	12745.2	10775.9	12901.3	12379.3	14017.9	11708.8	12385.9	13378.3	12444	14918.3	12344.6	13173.9	12258.2	12508.7	13321.3	12966.5	12894.9	11046.7	12739.4	13934.4	12768.2	13168.4	W5P7A1	SAR1A	-0.119714
W5Q8S3	SF3B6	SF3B6	Splicing factor 3b subunit 6	W5Q8S3_SHEEP	tr|W5Q8S3|W5Q8S3_SHEEP	tr|W5Q8S3|W5Q8S3_SHEEP Splicing factor 3b subunit 6 OS=Ovis aries OX=9940 GN=SF3B6 PE=4 SV=1	15.616	4258.81	3140.31	5252.16	4805.07	4715.05	3873.7	4406.98	3632.81	4288.45	4955.99	4499.46	4195.58	4627.96	4127.62	3998.96	3754.26	3840.39	4193.33	3088.56	4259.74	3518.9	3371.28	3810.73	3873.39	4244.51	4404.46	3447.54	3951.22	4687.69	4172.65	3530.77	4052.85	4148.42	3743.55	3744.41	3642.88	4217.69	3428.37	4287.94	W5Q8S3	SF3B6	-0.179985
W5PRS6	CRK	CRK	CRK proto-oncogene, adaptor protein	W5PRS6_SHEEP	tr|W5PRS6|W5PRS6_SHEEP	tr|W5PRS6|W5PRS6_SHEEP CRK proto-oncogene, adaptor protein OS=Ovis aries OX=9940 GN=CRK PE=3 SV=1	41.746	13795.4	14196.6	13696.9	16721.1	16451.9	13659.6	14483.6	15966.5	13751.8	13074.8	12029.7	12760	19665	13673.7	12195.4	13797.3	11112.5	12847.9	13940.4	14129.5	13917	12057.1	12700.5	13184.8	11837.1	12856.7	15316.8	12835	13786.7	12949.9	14075	14286.9	13135	13573.9	12700.3	15295	14396.6	14060.3	13866.5	W5PRS6	CRK	-0.149194
W5PRS4	FKBP5	FKBP5	Peptidylprolyl isomerase	W5PRS4_SHEEP	tr|W5PRS4|W5PRS4_SHEEP	tr|W5PRS4|W5PRS4_SHEEP Peptidylprolyl isomerase OS=Ovis aries OX=9940 GN=FKBP5 PE=4 SV=1	273.9	103147	110075	85512.7	95906.1	101688	93126.5	101675	102091	99539.1	91433.6	115930	94027.1	95844.7	99527.9	104024	126645	91939.2	107422	100878	111637	115042	115799	115079	101840	109364	109854	100113	112063	103139	105729	113548	116004	104623	104245	106158	98169.5	107853	97198	105077	W5PRS4	FKBP5	0.110289
W5Q6N3	LOC101115115	CD36	Glycoprotein IIIb	W5Q6N3_SHEEP	tr|W5Q6C9|W5Q6C9_SHEEP;tr|W5Q6N3|W5Q6N3_SHEEP	tr|W5Q6N3|W5Q6N3_SHEEP Glycoprotein IIIb OS=Ovis aries OX=9940 GN=LOC101115115 PE=3 SV=1	83.831	12867.9	8999.89	12030.2	10746.4	8576.84	9459.37	13109.3	10269	15067.8	5824.45	13705.2	8826.43	8397.77	12480.1	15296.7	9408.58	11122.2	19191.5	15000.7	15637.2	10535.6	12962.9	14140.4	7791.04	15126	12400	6352.28	9810.97	12404.1	13099.3	11684.9	12047.7	12736.6	10143.4	6228.1	13646.5	10319.6	14728.9	13528.9	W5Q6N3	CD36	0.356828
W5NSJ7	U2AF2	U2AF2	U2 snRNP auxiliary factor large subunit	W5NSJ7_SHEEP	tr|W5NSJ7|W5NSJ7_SHEEP	tr|W5NSJ7|W5NSJ7_SHEEP U2 snRNP auxiliary factor large subunit OS=Ovis aries OX=9940 GN=U2AF2 PE=3 SV=1	163.07	59085.5	54577.3	60451.4	59828.7	59619	57630	59943.3	53782.1	56617.7	58090.2	54791.6	53138.8	55583.5	53235.4	58635.7	50726.2	48961.4	53536.3	51018	55034.4	61178.3	57071.2	56307.3	53249.5	54591.4	54455.8	55722.9	57787.4	52709.4	54967.9	55857.4	58180.6	50426.4	51970.4	58051.3	54957.1	56451.2	53886.5	57488.7	W5NSJ7	U2AF2	-0.0814222
W5Q860	UFD1	UFD1	Ubiquitin recognition factor in ER associated degradation 1	W5Q860_SHEEP	tr|W5Q860|W5Q860_SHEEP	tr|W5Q860|W5Q860_SHEEP Ubiquitin recognition factor in ER associated degradation 1 OS=Ovis aries OX=9940 GN=UFD1 PE=3 SV=1	33.083	5689.08	7247.21	6905.52	6784.68	6703.75	7187.38	6323.47	7513.87	8416.62	7162.74	6303.57	6667.74	6130.52	6752.05	6335.99	6829.1	6708.62	5353.98	5001.62	5581.61	6713.08	6142.27	6319.91	5866.63	6301.84	6251.22	5794.61	7814.05	6481.47	7077.74	6432.1	6146.86	6553.34	5730.99	6017.66	6638.6	6770.84	5736.03	5719.46	W5Q860	UFD1	-0.153229
P82197	PDXK	PDXK	Pyridoxal kinase	PDXK_SHEEP	sp|P82197|PDXK_SHEEP	sp|P82197|PDXK_SHEEP Pyridoxal kinase OS=Ovis aries OX=9940 GN=PDXK PE=1 SV=1	150.33	25898.6	27857.6	27957.4	31699.3	35200.2	34143.7	32572.2	34113.8	32472.5	31848	26042.5	29965.6	29262.8	29415.9	27170.9	30171.8	25279.2	30692.2	29472.9	25945.4	27402.1	27613.9	26010.9	24936	27518.1	27991.6	28259.6	27203	28837.8	27857.2	27492.7	31517.1	29643	26999.7	30104.9	26919.4	29847.1	23125.6	28494.7	P82197	PDXK	-0.122772
W5PL19	LOC101105123	MYL12A	Myosin regulatory light chain 12B	W5PL19_SHEEP	tr|W5PKY9|W5PKY9_SHEEP;tr|W5PL19|W5PL19_SHEEP	tr|W5PKY9|W5PKY9_SHEEP Myosin regulatory light chain MRCL3 OS=Ovis aries OX=9940 GN=MRCL3 PE=4 SV=1;tr|W5PL19|W5PL19_SHEEP Myosin regulatory light chain 12B OS=Ovis aries OX=9940 GN=LOC101105123 PE=4 SV=1	288.88	103226	105207	90704.5	111570	89341.8	120206	86005.7	103939	90249.8	95862.6	88964	97514.6	125052	93854.3	100436	92542.1	85312.7	79130.7	83713.6	99475.1	95362.8	85414.2	98129.7	85186.1	88165.3	80992	95188.3	79746.6	79608.1	96620.3	85288.2	95741.8	86969.6	103130	100586	112256	94801.9	94252	87969.8	W5PL19	MYL12A	-0.141658
W5QBM6	UACA	UACA	Uveal autoantigen with coiled-coil domains and ankyrin repeats	W5QBM6_SHEEP	tr|W5QBM2|W5QBM2_SHEEP;tr|W5QBM6|W5QBM6_SHEEP	tr|W5QBM2|W5QBM2_SHEEP Uveal autoantigen with coiled-coil domains and ankyrin repeats OS=Ovis aries OX=9940 GN=UACA PE=4 SV=1;tr|W5QBM6|W5QBM6_SHEEP Uveal autoantigen with coiled-coil domains and ankyrin repeats OS=Ovis aries OX=9940 GN=UACA PE=4 SV=1	31.273	5971.4	6166.08	5119.19	5301.08	5203.23	4340.32	4733.59	4935.54	7239.01	5920.55	6464.16	5620.3	5379.14	5315.3	5914.87	8521.96	6140.81	6250.92	7079.67	5997.53	5761.91	6256.44	5253.32	6368.61	5832.95	6884.71	6542.31	6233.82	5570.04	7277.98	7781.75	6811.25	7310.81	6290.28	5576.21	5808.44	5910.02	7281.55	5553.7	W5QBM6	UACA	0.194555
W5QCH4	LRRFIP1	LRRFIP1	LRR binding FLII interacting protein 1	W5QCH4_SHEEP	tr|W5QCH0|W5QCH0_SHEEP;tr|W5QCH4|W5QCH4_SHEEP	tr|W5QCH0|W5QCH0_SHEEP LRR binding FLII interacting protein 1 OS=Ovis aries OX=9940 GN=LRRFIP1 PE=3 SV=1;tr|W5QCH4|W5QCH4_SHEEP LRR binding FLII interacting protein 1 OS=Ovis aries OX=9940 GN=LRRFIP1 PE=3 SV=1	49.677	10136.8	12544.2	11511.7	14802.3	10533	11972.3	9737.49	9616.48	12007.9	11681.4	8020.27	10365.7	13670	11325.3	12120.7	9578.3	9686.65	7145.77	7914.39	11428.7	8811.7	9439.38	9495.41	8368.95	9955.33	9573.34	9520.86	9459.48	9616.83	10858.6	8193.83	12222.5	10305.5	10462.9	9015.43	13055.4	11874.5	11682.4	9133.42	W5QCH4	LRRFIP1	-0.21023
W5NV10	PITPNB	PITPNB	Phosphatidylinositol transfer protein beta	W5NV10_SHEEP	tr|W5NV10|W5NV10_SHEEP	tr|W5NV10|W5NV10_SHEEP Phosphatidylinositol transfer protein beta OS=Ovis aries OX=9940 GN=PITPNB PE=4 SV=1	103.1	30526.6	26603	30109.2	28943.9	28323.7	28450.7	29500.5	28670	28709	29086.9	28241.6	27711.9	26466.8	31826.6	30547.8	35913.8	30133.3	30381	27362.5	28905.4	28553.2	28954	34305.5	29323.1	30470.4	31497.5	28623.3	33029.8	33031.8	30405	30899.6	33575.8	33476.2	29645.5	32270.4	31535.3	29590	28957.9	32237.7	W5NV10	PITPNB	0.0921315
W5P1L7	F2	F2	Activation peptide fragment 1	W5P1L7_SHEEP	CON__P00735;tr|W5P1L7|W5P1L7_SHEEP	tr|W5P1L7|W5P1L7_SHEEP Activation peptide fragment 1 OS=Ovis aries OX=9940 GN=F2 PE=4 SV=1	78.851	11978.8	10427.3	11075	10849.2	12763.6	12307	12062.1	12602.1	12593.7	12822.7	12089	11377.2	11312.5	11942.1	13269.4	12513.7	16474.2	12153.5	17275.5	10475.4	13278.6	11967.1	10635	11861.5	10689.8	11079.7	13342.8	10725.4	13237.8	11251.1	12779.4	9097.86	11216.7	9368.97	10307.5	14884.4	11224.8	11323.2	13652.7	W5P1L7	F2	0.178105
W5PLE9	ERP29	ERP29	Endoplasmic reticulum resident protein 29	W5PLE9_SHEEP	tr|W5PLE9|W5PLE9_SHEEP	tr|W5PLE9|W5PLE9_SHEEP Endoplasmic reticulum resident protein 29 OS=Ovis aries OX=9940 GN=ERP29 PE=4 SV=1	142.81	24483.1	28205.4	24012.8	31664.9	27449	27326.4	23731.5	29507.9	24041.7	25308.6	21485.1	26199.1	33227.1	23239	26921.2	24792.1	22522.9	24012.3	24347.3	25149.2	19982.8	25194.9	22944.5	22039.4	23111.9	22750.9	23214.7	21499.3	23477.5	25475.7	23846.7	31454.7	22911.4	25906.9	21849	33614.3	25512.5	23515.5	24687.8	W5PLE9	ERP29	-0.160091
W5P906	DPP4	DPP4	Dipeptidyl peptidase 4	W5P906_SHEEP	tr|W5P906|W5P906_SHEEP	tr|W5P906|W5P906_SHEEP Dipeptidyl peptidase 4 OS=Ovis aries OX=9940 GN=DPP4 PE=3 SV=1	60.828	26427.1	23260.9	24363.4	33978.5	29548.3	36767.6	23881.2	26888.4	17864.2	18756.9	26691.1	25658.6	24183.2	32858.5	29669.2	25780.1	30800.3	32690.1	29135.3	28706	31872	32019	25364.9	28378.1	29991.5	26100.9	23251.1	23875.9	26390.2	24115.6	32450.6	33067.6	31594.3	39375.8	27824.2	24826.8	27677.9	25775.9	30760	W5P906	DPP4	0.214173
W5PB54	TCOF1	TCOF1	Treacle ribosome biogenesis factor 1	W5PB54_SHEEP	tr|W5PB52|W5PB52_SHEEP;tr|W5PB54|W5PB54_SHEEP	tr|W5PB52|W5PB52_SHEEP Treacle ribosome biogenesis factor 1 OS=Ovis aries OX=9940 GN=TCOF1 PE=4 SV=1;tr|W5PB54|W5PB54_SHEEP Treacle ribosome biogenesis factor 1 OS=Ovis aries OX=9940 GN=TCOF1 PE=4 SV=1	123	51414.7	53756.5	54587	54889.4	56102.7	51564.1	48147.5	46643.2	55490.8	53523	48706	46622.2	52738.7	49767	53642.5	47230.4	43825.5	52305.5	44165.4	46169.3	48393.1	44250.9	51842.6	50024.2	47405.1	47238.9	46616.3	55855.4	48057.3	50206.8	48536.6	50772.5	44867.9	45065.3	56919.3	50006	51698.3	56451.5	51380.3	W5PB54	TCOF1	-0.106303
W5NQC6	ECHS1	ECHS1	Enoyl-CoA hydratase, short chain 1	W5NQC6_SHEEP	tr|W5NQC6|W5NQC6_SHEEP	tr|W5NQC6|W5NQC6_SHEEP Enoyl-CoA hydratase, short chain 1 OS=Ovis aries OX=9940 GN=ECHS1 PE=3 SV=1	231.95	52022.9	47398.2	56026.5	44462.7	51223.8	45665.4	50229	58258.3	53705.7	49099.5	58257.8	49887	48786.2	55518.5	59498	57215.7	51095.2	52344.4	55573.8	51505.4	61073.6	56737	49501.1	50781.1	51573.8	55950.8	63305.3	57519.1	57094	60446.1	50496.3	49551.9	58835	44787.7	50967.2	53479.7	52777.4	51026.5	55761.2	W5NQC6	ECHS1	0.116766
W5QGW4	YBX1	YBX1	Y-box binding protein 1	W5QGW4_SHEEP	tr|W5PPL7|W5PPL7_SHEEP;tr|W5QGW4|W5QGW4_SHEEP	tr|W5QGW4|W5QGW4_SHEEP Y-box binding protein 1 OS=Ovis aries OX=9940 GN=YBX1 PE=4 SV=1	203.83	16196.8	14282.7	16017.7	17761.1	18088.7	17980.7	14966	15967.3	17893.6	13982.3	15198.6	15893.7	20640.3	16451	16407.3	16505.8	14602.9	13289.7	13287	14778.6	14080.8	16597.1	15529	14558.4	14117.8	13964.7	15009.2	16645	12941.9	15759.9	13901	16820.8	15098.4	16729.6	19403.5	18456.4	15216.6	14456.3	14403.2	W5QGW4	YBX1	-0.147567
W5PWA8	HSPB1	HSPB1	Heat shock protein family B (small) member 1	W5PWA8_SHEEP	tr|W5PWA8|W5PWA8_SHEEP	tr|W5PWA8|W5PWA8_SHEEP Heat shock protein family B (small) member 1 OS=Ovis aries OX=9940 GN=HSPB1 PE=4 SV=1	61.528	79542.1	81114.2	74927.9	104074	86026.9	85554.1	72797	92234.6	72066.9	83397.9	66113.7	73472.5	113307	79383.7	90275.4	76407.4	64457.2	63037	62507.9	79068	70591.6	74805.7	81826.2	67202.4	70537	62964.4	68192.1	64988	70363	90774.7	70366.6	94533.9	75608.8	85520.8	68069.1	98083	83611.8	76248.1	75825.4	W5PWA8	HSPB1	-0.18912
W5PF65	TF	TF	Beta-1 metal-binding globulin	W5PF65_SHEEP	tr|W5PF65|W5PF65_SHEEP	tr|W5PF65|W5PF65_SHEEP Beta-1 metal-binding globulin OS=Ovis aries OX=9940 GN=TF PE=3 SV=1	323.31	769499	719792	670625	647980	713520	677056	763002	874271	734956	873498	845912	783368	602396	715027	558430	924261	1.35201e+06	747547	1.41587e+06	711308	823826	768692	716114	879404	796163	683362	854457	796483	919852	582367	788462	459701	657098	496561	614664	748861	753435	911406	867046	W5PF65	TF	0.284428
W5Q5R5	SAMHD1	SAMHD1	Deoxynucleoside triphosphate triphosphohydrolase SAMHD1	W5Q5R5_SHEEP	tr|W5Q5R4|W5Q5R4_SHEEP;tr|W5Q5R5|W5Q5R5_SHEEP	tr|W5Q5R4|W5Q5R4_SHEEP Deoxynucleoside triphosphate triphosphohydrolase SAMHD1 OS=Ovis aries OX=9940 GN=SAMHD1 PE=3 SV=1;tr|W5Q5R5|W5Q5R5_SHEEP Deoxynucleoside triphosphate triphosphohydrolase SAMHD1 OS=Ovis aries OX=9940 GN=SAMHD1 PE=3 SV=1	52.811	21081.2	21455.6	18351.2	20135.8	18522.6	19990.6	23522	21227.7	20213.8	18437.7	19043.3	20626.1	18378	22144.1	21045.6	22997.3	22621.3	19278.6	17875.3	20595.5	29407.9	21883.7	20516.7	19145.7	19131.9	20395.7	20626.7	20012.7	20713.8	17881.7	23300.7	20262	20240.5	20233.3	20916.8	21955.4	20056.7	19224.5	21509.5	W5Q5R5	SAMHD1	0.131467
W5P3E8	GDI1	GDI1	Rab GDP dissociation inhibitor	W5P3E8_SHEEP	tr|W5P3E8|W5P3E8_SHEEP	tr|W5P3E8|W5P3E8_SHEEP Rab GDP dissociation inhibitor OS=Ovis aries OX=9940 GN=GDI1 PE=3 SV=1	116.06	53640.2	53794.7	49809.3	52506	47416.2	49112.7	57409	59832.6	55933.5	55202.6	57901.3	57119.5	50339.2	56924.7	55600.6	62607.3	56304.5	61073	55999.9	57791.1	52382.5	59455.1	63308.8	57614	56423.9	59267.1	59834.4	54832.9	56187.2	57526	54265	60321.9	59616.9	55984.1	53647	58355.8	58012.6	51661.4	53246.6	W5P3E8	GDI1	0.0903708
W5NZ17	CHORDC1	CHORDC1	Cysteine and histidine-rich domain-containing protein 1 (CHORD domain-containing protein 1)	W5NZ17_SHEEP	tr|W5NZ17|W5NZ17_SHEEP	tr|W5NZ17|W5NZ17_SHEEP Cysteine and histidine rich domain containing 1 OS=Ovis aries OX=9940 GN=CHORDC1 PE=4 SV=1	16.185	7727.32	7995.03	7723.09	7956.7	8686.47	7895.79	8717.32	8689.06	7143.89	8680.6	7960	8090.87	8445.82	8071.71	7234.93	7363.26	7645.42	6636.41	7780.53	6399.02	7871.47	8123.41	8135.35	6554.32	6882.8	7933.04	9559.67	6927.13	7151.44	6991.71	6615.13	7600.82	8857	8273.37	7072.44	8168.22	8027.98	6506.65	8067.58	W5NZ17	CHORDC1	-0.140978
W5Q5W2	SCARB2	SCARB2	Scavenger receptor class B member 2	W5Q5W2_SHEEP	tr|W5NTT3|W5NTT3_SHEEP;tr|W5Q5W2|W5Q5W2_SHEEP	tr|W5Q5W2|W5Q5W2_SHEEP Scavenger receptor class B member 2 OS=Ovis aries OX=9940 GN=SCARB2 PE=3 SV=1	45.955	5951.72	6538.17	5956.42	6159.77	5550.39	5665.63	5703.89	6177.35	7915.49	4737.34	5528.8	6335.28	4978.99	6281.32	7587.93	6298.91	6829.23	7182.61	6744.35	6684.48	5691.73	6556.84	5685.42	7217.54	5900.26	7308.34	5921.36	6121.34	5932.88	6445.22	7559.76	8239.62	6908.77	6459.19	5663.97	6446.54	6388.98	6790.17	7309.84	W5Q5W2	SCARB2	0.165927
W5P6Z6	MAPRE2	MAPRE2	Microtubule-associated protein RP/EB family member 2	W5P6Z6_SHEEP	tr|W5P6Z6|W5P6Z6_SHEEP	tr|W5P6Z6|W5P6Z6_SHEEP Microtubule-associated protein RP/EB family member 2 OS=Ovis aries OX=9940 GN=MAPRE2 PE=3 SV=1	80.936	10752.1	11280.5	11201.9	10787.6	11960.6	12130.2	14566.9	10906.5	10358.9	10176.5	10337.1	10938.7	11054.9	11137	10221.1	10050.5	11425.2	9200.02	10721.8	10238.1	10146.5	11955	10845.8	11330	10847.6	11226.3	10936.1	10364.5	10961.7	10060.8	12706.8	11319.7	10367.8	10791.7	11727.5	10730.3	10974.2	11158.4	11080.9	W5P6Z6	MAPRE2	-0.116489
W5P707	ACTN4	ACTN4	Actinin alpha 4	W5P707_SHEEP	tr|W5P707|W5P707_SHEEP;tr|W5P708|W5P708_SHEEP	tr|W5P707|W5P707_SHEEP Actinin alpha 4 OS=Ovis aries OX=9940 GN=ACTN4 PE=3 SV=1;tr|W5P708|W5P708_SHEEP Actinin alpha 4 OS=Ovis aries OX=9940 GN=ACTN4 PE=4 SV=1	323.31	416355	404353	367685	386086	385421	385190	411294	401453	429408	403070	413305	410748	368754	437397	441485	439414	401965	397442	403606	412871	410162	415159	441929	429301	423540	426809	433591	408175	412065	412491	427336	425707	432479	444734	440995	445504	425082	387475	417498	W5P707	ACTN4	0.0681411
W5Q5Q6	COL14A1	COL14A1	Collagen type XIV alpha 1 chain	W5Q5Q6_SHEEP	tr|W5Q5Q6|W5Q5Q6_SHEEP;tr|W5QGR9|W5QGR9_SHEEP	tr|W5Q5Q6|W5Q5Q6_SHEEP Collagen type XIV alpha 1 chain OS=Ovis aries OX=9940 GN=COL14A1 PE=4 SV=1	323.31	261876	254335	341661	261953	275224	241073	281380	205315	272252	286540	286770	280946	247826	249191	276844	262012	384199	278435	440617	343490	256506	218618	263282	314980	311466	236507	222170	218442	332410	276276	316387	230897	240785	235018	274143	279984	283898	281558	304476	W5Q5Q6	COL14A1	0.211379
W5PNW7	VIM	VIM	Vimentin	W5PNW7_SHEEP	tr|W5NZ55|W5NZ55_SHEEP;tr|W5NZ56|W5NZ56_SHEEP;tr|W5PHR9|W5PHR9_SHEEP;tr|W5PJP2|W5PJP2_SHEEP;tr|W5PJQ9|W5PJQ9_SHEEP;tr|W5PNW7|W5PNW7_SHEEP	tr|W5PNW7|W5PNW7_SHEEP Vimentin OS=Ovis aries OX=9940 GN=VIM PE=3 SV=1	323.31	593588	732093	670961	575226	676083	689700	588272	895089	598410	601479	684902	591038	689098	715225	658541	623148	506961	529909	555473	485951	626953	504039	458155	584394	660632	643736	650997	550565	500909	620105	533204	746272	632843	590507	639170	593385	633118	620401	593222	W5PNW7	VIM	-0.168609
W5PZR4	OGDH	OGDH	Oxoglutarate dehydrogenase (succinyl-transferring)	W5PZR4_SHEEP	tr|W5NW06|W5NW06_SHEEP;tr|W5NW10|W5NW10_SHEEP;tr|W5PZR4|W5PZR4_SHEEP	tr|W5PZR4|W5PZR4_SHEEP Oxoglutarate dehydrogenase (succinyl-transferring) OS=Ovis aries OX=9940 GN=OGDH PE=3 SV=1	203.83	35827.7	37635.8	39399.5	32713.8	33140.9	37210.3	37926.7	43314.6	42594.6	42324.5	43513.4	40201	34117.8	45498.6	42380.8	37684.7	41747	42406.6	38083.8	38662.7	45944.7	44067.3	44383.5	43217.3	45901	44641.8	49567.5	49265.9	43835	45882.5	48658.6	41263.6	44361	42618.8	42520.3	47459.6	43294.8	48153.5	40274.7	W5PZR4	OGDH	0.111507
W5PZG0	ADD1	ADD1	Adducin 1	W5PZG0_SHEEP	tr|W5PNH0|W5PNH0_SHEEP;tr|W5PZG0|W5PZG0_SHEEP	tr|W5PZG0|W5PZG0_SHEEP Adducin 1 OS=Ovis aries OX=9940 GN=ADD1 PE=3 SV=1	273.17	63759.4	62053.8	63787.8	59359.2	64940.1	56366.3	57966.6	54927.3	56796.2	63658.3	56633.3	61420.3	58894.2	61520.5	57005	58526.7	54788.6	57189.9	58217.8	57279.2	50320.6	58378.3	62351.1	64550	57517.5	61767.3	57845.5	58357.6	59538.2	62858.8	55698.8	60056.5	58624.8	55746.3	63028.8	60642.6	60190.2	59553.2	59540	W5PZG0	ADD1	-0.0788986
W5PZ94	ACO1	ACO1	Citrate hydro-lyase	W5PZ94_SHEEP	tr|W5PZ94|W5PZ94_SHEEP	tr|W5PZ94|W5PZ94_SHEEP Citrate hydro-lyase OS=Ovis aries OX=9940 GN=ACO1 PE=3 SV=1	258.25	99872.5	89522.3	107680	100796	107365	99489.5	87452.5	88561.4	99358.4	103929	95695.4	94502	96404.6	98254.9	94698.4	88262.6	89274.9	92934.4	87985.5	92145.6	90709.8	88129.3	95223.4	96843.7	92321.8	90395.1	90678.2	95211.7	87725.8	85823.7	104471	92384.5	92099.3	81333.7	84889.6	88311.6	101029	84344.9	92872.3	W5PZ94	ACO1	-0.0909735
W5PX00	USP4	USP4	Ubiquitin carboxyl-terminal hydrolase	W5PX00_SHEEP	tr|W5PX00|W5PX00_SHEEP	tr|W5PX00|W5PX00_SHEEP Ubiquitin carboxyl-terminal hydrolase OS=Ovis aries OX=9940 GN=USP4 PE=3 SV=1	45.423	5972.64	4788.26	5385.7	4966.42	5232.51	5132.07	4916.94	5200.38	4527.4	5227.05	5351.09	6014.2	4741.43	5659.76	5768.3	6107.5	5664.05	5674.54	5303.85	5146.76	6359.16	5970.16	5686.1	5886.04	5314.03	4809.93	5504.73	6487.57	6040.52	5873.7	6282.4	5759.39	6312.54	5411.45	5451.63	6327.62	5102.56	6608.02	4793.03	W5PX00	USP4	0.137969
W5PW62	LOC114116592	VDAC1	Voltage-dependent anion-selective channel protein 1	W5PW62_SHEEP	tr|W5PW62|W5PW62_SHEEP	tr|W5PW62|W5PW62_SHEEP Voltage-dependent anion-selective channel protein 1 OS=Ovis aries OX=9940 GN=LOC114116592 PE=3 SV=1	172.5	49488.3	52153.3	38199.3	41725.2	42398.8	38167.4	41496.5	46129.1	48630.2	42039.8	48518.8	43274.1	35003.8	52603.5	51968.2	45252.5	45894.7	46816	48216.5	48831	45619.2	38695.3	43633.3	53012	48738.7	45942.2	37746.7	44447.4	48706.8	42725.7	45364.2	44924.1	47640.3	47421.8	46332.2	35343.4	53389.5	46376	47244	W5PW62	VDAC1	0.141983
W5NWF7	TUFM	TUFM	Elongation factor Tu	W5NWF7_SHEEP	tr|W5NWF7|W5NWF7_SHEEP	tr|W5NWF7|W5NWF7_SHEEP Elongation factor Tu OS=Ovis aries OX=9940 GN=TUFM PE=3 SV=1	176.15	53588.7	55712.6	54178	53243.7	53650.9	51828.5	59090.7	67188.6	62148.5	56670.7	59889.9	60445.4	52925.5	62831	58463.9	61964	58437.8	60054.3	59172.3	56818.2	65534.9	64815.5	64308.9	64898.3	60612.4	58951.6	62780.5	67155	62351.1	61696.1	61619.8	63769.3	64264.4	59950.6	57076.6	58269.4	61573.1	58544.5	59879.8	W5NWF7	TUFM	0.084481
W5PMM7	PDIA3	PDIA3	Protein disulfide-isomerase	W5PMM7_SHEEP	tr|W5PMM7|W5PMM7_SHEEP	tr|W5PMM7|W5PMM7_SHEEP Protein disulfide-isomerase OS=Ovis aries OX=9940 GN=PDIA3 PE=3 SV=1	323.31	337335	347727	358937	303203	339972	298185	355147	365441	390574	367788	393296	376870	316037	385722	355518	365994	361072	392801	376322	363616	384638	415792	379274	374938	380787	360340	417113	420337	396711	388915	375796	348472	382886	357415	343592	379585	367839	383157	380847	W5PMM7	PDIA3	0.0923212
W5Q3F7	ABI1	ABI1	Abl interactor 1	W5Q3F7_SHEEP	tr|W5Q3F7|W5Q3F7_SHEEP	tr|W5Q3F7|W5Q3F7_SHEEP Abl interactor 1 OS=Ovis aries OX=9940 GN=ABI1 PE=3 SV=1	60.346	20062.3	21182.5	24490.2	25030.8	25999.7	24244.6	23472.3	24889.1	24197.8	24576.6	23318.1	21629.1	25610.6	18326.1	22214.8	22949	20035.6	24272.1	22253.2	20812.1	24271.9	26513.2	22353	20923.7	19453.6	21358.1	22943	23852.6	24007.4	23332.2	22068.1	24662.7	21654.1	20872.5	25440.4	21778.8	23667.7	21886.1	23523	W5Q3F7	ABI1	-0.1176
W5PIG3	NFIX	NFIX	Nuclear factor 1	W5PIG3_SHEEP	tr|W5PIG3|W5PIG3_SHEEP	tr|W5PIG3|W5PIG3_SHEEP Nuclear factor 1 OS=Ovis aries OX=9940 GN=NFIX PE=3 SV=1	65.255	5911.41	6486	7405.76	6230.1	6934.6	7335.29	6415.41	5754.72	3098.77	5812.88	5691.16	5268.33	4904.92	8382.8	7897.64	7558.57	7053.07	7713.15	7721.32	7284.22	3328.89	7090.92	8672.25	8397.06	7210.62	6997.83	7721.95	6939.78	6173.53	5575.8	7159.39	7779.9	6791.15	6663.09	8337.66	6801.26	6645.46	6280.18	7947.3	W5PIG3	NFIX	0.26022
W5QI60	ADAM10	ADAM10	Disintegrin and metalloproteinase domain-containing protein 10	W5QI60_SHEEP	tr|W5NWJ9|W5NWJ9_SHEEP;tr|W5QI59|W5QI59_SHEEP;tr|W5QI60|W5QI60_SHEEP	tr|W5QI59|W5QI59_SHEEP Disintegrin and metalloproteinase domain-containing protein 10 OS=Ovis aries OX=9940 GN=ADAM10 PE=4 SV=1;tr|W5QI60|W5QI60_SHEEP Disintegrin and metalloproteinase domain-containing protein 10 OS=Ovis aries OX=9940 GN=ADAM10 PE=4 SV=1	23.803	10501.6	12394.9	9649.27	10436.2	8588.99	9753.46	10606.3	11302.6	12144.8	9440.65	10705.1	10902.8	10055.3	11585.9	11966	12226.9	13122.3	13018.5	11485.1	11476.5	8542.34	12965.9	11043.5	12422.6	11537.7	12985	8874.02	13303.5	12841.8	14027.6	11807.8	12374.1	12935.6	12442.6	14007.5	13262.2	11903.6	11294.6	11757	W5QI60	ADAM10	0.153523
W5P396	LSM2	LSM2	U6 snRNA-associated Sm-like protein LSm2	W5P396_SHEEP	tr|W5P396|W5P396_SHEEP	tr|W5P396|W5P396_SHEEP U6 snRNA-associated Sm-like protein LSm2 OS=Ovis aries OX=9940 GN=LSM2 PE=3 SV=1	24.239	8538.1	7307.09	9209.83	8946.59	9008.32	9044.4	7524.39	8625.16	8850.68	8686	7383.26	9209.91	9163.67	8416.19	8221.75	7453.8	7231.48	8464.37	6804.16	4618.66	7948.67	8793.77	7691.89	9479.93	9203.58	8461.34	9362.98	9409.11	4710.63	8054.64	8096.5	8706.12	7930.71	7905.28	7865.08	7632.17	8721.16	8231.33	5319.88	W5P396	LSM2	-0.214044
W5PDJ7	NA	RPL5	Ribosomal_L18_c domain-containing protein	W5PDJ7_SHEEP	tr|W5NPL5|W5NPL5_SHEEP;tr|W5NSV1|W5NSV1_SHEEP;tr|W5P135|W5P135_SHEEP;tr|W5P437|W5P437_SHEEP;tr|W5P740|W5P740_SHEEP;tr|W5PDJ7|W5PDJ7_SHEEP;tr|W5PF97|W5PF97_SHEEP;tr|W5PMV1|W5PMV1_SHEEP;tr|W5Q4R6|W5Q4R6_SHEEP;tr|W5QAM9|W5QAM9_SHEEP	tr|W5P135|W5P135_SHEEP Ribosomal_L18_c domain-containing prote;tr|W5PDJ7|W5PDJ7_SHEEP Ribosomal_L18_c domain-containing protein OS=Ovis aries OX=9940 PE=3 SV=1;tr|W5PF97|W5PF97_SHEEP Ribosomal_L18_c domain-containing protein OS=Ovis aries OX=9940 PE=3 SV=1	60.449	30699	32110.1	25930.4	26979.6	26562.4	26858.8	31202	33539.3	29255.9	22450	32685.3	27667	20637.6	28636.8	27238.8	28008.5	22572.1	25226.8	22232.1	24213.8	25562	28789.2	24922	25975	25924.5	23839.4	25674.3	25879.4	26114.2	25965.7	24861.7	24621.8	22979.4	25223.9	30343	28836.4	29235.9	23353.4	27440.6	W5PDJ7	RPL5	-0.147532
W5NTV7	NA	EDF1	Endothelial differentiation related factor 1	W5NTV7_SHEEP	tr|W5NTV7|W5NTV7_SHEEP	tr|W5NTV7|W5NTV7_SHEEP Endothelial differentiation related factor 1 OS=Ovis aries OX=9940 PE=4 SV=1	8.9288	6479.47	9045.01	9526.31	8690.82	9415.74	9807.63	8298.14	7994.33	7975.39	7410.32	9028.87	8364.59	7617.54	9464.47	7527.75	6919.53	6731.78	7745.81	6881.58	7475.22	8031.43	6477.78	6823.35	6929.46	6384.81	7314.84	6563.74	7255.17	8138.11	8018.19	6491.42	8028.85	7388.68	8250.69	9336.02	7044.3	7389.65	6999.67	7459.13	W5NTV7	EDF1	-0.151229
W5Q0N0	LOC101119757	PPIA	Peptidyl-prolyl cis-trans isomerase	W5Q0N0_SHEEP	tr|W5P2Q9|W5P2Q9_SHEEP;tr|W5P2Y9|W5P2Y9_SHEEP;tr|W5PVE6|W5PVE6_SHEEP;tr|W5Q0N0|W5Q0N0_SHEEP	tr|W5P2Y9|W5P2Y9_SHEEP Peptidyl-prolyl cis-trans isomerase OS=Ovis aries OX=9940 GN=LOC101119655 PE=3 SV=1;tr|W5Q0N0|W5Q0N0_SHEEP Peptidyl-prolyl cis-trans isomerase OS=Ovis aries OX=9940 GN=LOC101119757 PE=3 SV=1	103.03	163709	164422	123315	167157	171138	152159	130517	182641	157285	174891	178178	164643	228063	154732	139736	136015	106670	154643	140968	172893	165703	165415	143021	133831	135220	138656	190386	145948	123255	142606	160750	131146	133545	138002	119790	140975	151846	164554	138336	W5Q0N0	PPIA	-0.181847
W5QGX7	EHD4	EHD4	EH domain containing 4	W5QGX7_SHEEP	tr|W5QGX7|W5QGX7_SHEEP	tr|W5QGX7|W5QGX7_SHEEP EH domain containing 4 OS=Ovis aries OX=9940 GN=EHD4 PE=4 SV=1	113.91	18303.1	18867.1	18771.6	19221.8	16621.4	23751.4	21046.3	21067.3	22219.6	16397.9	19188.9	24035.6	16036.8	23647.6	19871	18602.2	21274.3	24886.9	23155.2	19101.6	23626.6	24007.2	21712.5	22214.2	22631.5	22732	21758.1	22104.2	25387.7	22766.7	21799.9	21467.9	22805.3	26810.1	19161.1	18985.9	20747.3	19898.8	21135.6	W5QGX7	EHD4	0.147391
W5PW72	CD34	CD34	CD34 molecule	W5PW72_SHEEP	tr|W5PW72|W5PW72_SHEEP	tr|W5PW72|W5PW72_SHEEP CD34 molecule OS=Ovis aries OX=9940 GN=CD34 PE=4 SV=1	64.958	4217.46	3912.5	3703.24	4503.46	3905.19	4452.21	4758.88	5413.16	4503.52	4423.33	3948.3	4153.66	4316.28	4505.63	4985.36	4925.99	4752.89	4226.24	5618.87	7053.95	4572.01	4782.87	3973.44	6205.39	5526.94	4435.28	4136.74	5250.09	5381.35	6629.56	4997.02	6061.43	4710.03	6266.08	4524.39	5159.92	5651.98	2665.69	5032.79	W5PW72	CD34	0.232148
W5NSP2	RPS8	RPS8	40S ribosomal protein S8	W5NSP2_SHEEP	tr|W5NSP2|W5NSP2_SHEEP;tr|W5QFV7|W5QFV7_SHEEP	tr|W5NSP2|W5NSP2_SHEEP 40S ribosomal protein S8 OS=Ovis aries OX=9940 GN=RPS8 PE=3 SV=1;tr|W5QFV7|W5QFV7_SHEEP 40S ribosomal protein S8 OS=Ovis aries OX=9940 PE=3 SV=1	22.978	16268.2	19212.8	14516.4	15118.2	16829.1	17039.8	17979.2	20672.6	18363.7	10452.5	18937.8	17537.1	12654.2	19052.3	14790.4	16567	13079.2	12571.3	11787	14633.9	14247.2	13597.6	12801.3	12653.6	12303.3	12791	12150.3	13565.3	12535.8	12092	14850.5	14705.2	12540	13172.4	14899.7	13840.1	15519.8	13275.8	16009.1	W5NSP2	RPS8	-0.184922
Q9MZS8	CTSD	CTSD	Cathepsin D	CATD_SHEEP	sp|Q9MZS8|CATD_SHEEP;tr|W5P1A3|W5P1A3_SHEEP	sp|Q9MZS8|CATD_SHEEP Cathepsin D (Fragment) OS=Ovis aries OX=9940 GN=CTSD PE=1 SV=1;tr|W5P1A3|W5P1A3_SHEEP Peptidase A1 domain-containing protein OS=Ovis aries OX=9940 PE=3 SV=1	134.42	46501.4	43867.2	46394.6	47110	46186.9	47726.3	43027.3	53408.4	40516.9	47306.5	40107.9	46685	56946.2	46899.1	42742.8	42843.7	42233.5	42382.7	43956.5	42152.1	44098.7	46530.9	42070.5	40678.1	40423.3	42787.9	47434.1	42150.4	44631.1	44214.8	47959.4	45503.7	47704.6	45413.7	43923	39147.8	42982.8	41805.4	45662.6	Q9MZS8	CTSD	-0.102514
W5PTN6	COL6A2	COL6A2	Collagen type VI alpha 2 chain	W5PTN6_SHEEP	tr|W5PTN6|W5PTN6_SHEEP	tr|W5PTN6|W5PTN6_SHEEP Collagen type VI alpha 2 chain OS=Ovis aries OX=9940 GN=COL6A2 PE=4 SV=1	152.72	48488.9	42349.3	76965.7	66541.5	42848.1	44998.7	44493.1	38266.6	46162.1	56782.9	43578.8	66693.4	62347.7	62320.1	63054.9	45893.9	83788.7	44462.8	66226.8	100471	46687.2	39843.7	42700.7	48418.1	47944.2	78636.1	41053.9	48860	56357.7	63897	46273.7	45001	44682.4	60873	51726.2	48659.2	49592.5	44422.9	44032	W5PTN6	COL6A2	0.292145
W5QEN5	PPFIBP1	PPFIBP1	PPFIA binding protein 1	W5QEN5_SHEEP	tr|W5Q2W6|W5Q2W6_SHEEP;tr|W5Q2X0|W5Q2X0_SHEEP;tr|W5QEN5|W5QEN5_SHEEP	tr|W5QEN5|W5QEN5_SHEEP PPFIA binding protein 1 OS=Ovis aries OX=9940 GN=PPFIBP1 PE=3 SV=1	141.14	12866.9	13331.1	10953.9	11298.9	12468.1	11016.8	13655.8	10805.9	12992.2	13038.5	13029.9	12640.9	11865.4	13124	13599.3	13548	13245.8	12655.4	13858.3	12189.4	12783	12876.5	14374.9	13855.8	14493.6	13586.2	13692.9	13464.1	13163.8	13482.8	12544.3	13870.6	13693.4	13980.4	14269.4	13945.9	12863	14148.5	12308.5	W5QEN5	PPFIBP1	0.0930335
W5Q027	GTF2B	GTF2B	General transcription factor TFIIB	W5Q027_SHEEP	tr|W5Q027|W5Q027_SHEEP	tr|W5Q027|W5Q027_SHEEP General transcription factor TFIIB OS=Ovis aries OX=9940 GN=GTF2B PE=3 SV=1	17.837	8180.65	7093.14	9086.28	8350.1	7777.83	8000.37	8404.91	9090.05	8523.59	8457.11	7278.39	7090.18	7006.78	7646.82	7341.42	8272.01	7241.85	6851.78	6013.81	6670.49	8125.2	7362.98	7447.78	7463.68	7137.77	7704.28	6965.7	8420.94	8412.57	8569.12	7565.11	9618.28	7628.02	6313.22	6898.84	8229.18	8001.23	7628.93	6951.73	W5Q027	GTF2B	-0.142915
W5Q2S8	MYL9	MYL9	Myosin light chain 9	W5Q2S8_SHEEP	tr|W5Q2S8|W5Q2S8_SHEEP	tr|W5Q2S8|W5Q2S8_SHEEP Myosin light chain 9 OS=Ovis aries OX=9940 GN=MYL9 PE=4 SV=1	73.697	17931.8	15029	19683.4	17014	19137.9	22466.8	14297.1	18893.1	14316.2	14615.8	14005.5	15319.4	21006.8	13323	19463.9	15678	15128.3	13793.4	13063.1	15957.1	15234	14921.9	16908.1	15479.4	15180.5	15460.2	15752.4	12449	15589.3	17990.5	16841.1	15786.1	16432.2	17529.4	19328.6	18073.9	15405.1	14640.9	13773.1	W5Q2S8	MYL9	-0.179152
W5P779	HNRNPL	HNRNPL	Heterogeneous nuclear ribonucleoprotein L	W5P779_SHEEP	tr|W5P779|W5P779_SHEEP	tr|W5P779|W5P779_SHEEP Heterogeneous nuclear ribonucleoprotein L OS=Ovis aries OX=9940 GN=HNRNPL PE=4 SV=1	221.5	116974	105922	118241	112410	133046	108201	112675	107650	123255	123666	114936	116110	119596	103745	110196	99846.5	94932.1	123344	105603	112204	117637	112553	105197	102020	103298	101832	108963	131425	105000	107600	120187	104627	106441	99380.6	108016	104791	118973	115551	111853	W5P779	HNRNPL	-0.102051
W5PMS2	NSF	NSF	Vesicle-fusing ATPase	W5PMS2_SHEEP	tr|W5PMS2|W5PMS2_SHEEP	tr|W5PMS2|W5PMS2_SHEEP Vesicle-fusing ATPase OS=Ovis aries OX=9940 GN=NSF PE=3 SV=1	57.641	21639.3	21390.2	21303.3	20188	19389.7	22189.1	23477.3	21868	23875.9	21555.2	20708.8	22264.2	22589.1	24494.1	22592.1	23182.3	23925.7	22720.8	21628	21334.8	24246.8	21618.6	24576.2	23956.4	21388.9	22104.5	21919.2	23424.5	23026.6	23527.2	21212.1	24267.6	22481.7	21680.6	22771	25232.7	21756.5	24474	21479.6	W5PMS2	NSF	0.082981
W5NYK9	CALU	CALU	Calumenin	W5NYK9_SHEEP	tr|W5NYK9|W5NYK9_SHEEP	tr|W5NYK9|W5NYK9_SHEEP Calumenin OS=Ovis aries OX=9940 GN=CALU PE=3 SV=1	61.645	32784.7	32772.4	26990	35824.8	30020	34571.4	25516	29158.8	28685.1	25437	21105	26177.8	37898.3	26212	33975	23630.8	27296.4	20164.5	25792.2	27638.7	25059.2	23490.5	24841.6	25107.4	23380.5	25623.2	26115.8	23424.5	24009.5	27041.3	21728.4	33423.2	26414.4	34344.3	27887.5	37297.6	27664.5	27081	25182.8	W5NYK9	CALU	-0.183307
P49929	NA	CAMP	Cathelin-related peptide SC5	SC52_SHEEP	sp|P49928|SC51_SHEEP;sp|P49929|SC52_SHEEP;tr|W5NVD8|W5NVD8_SHEEP;tr|W5NVS8|W5NVS8_SHEEP	sp|P49928|SC51_SHEEP Cathelin-related peptide SC5 OS=Ovis aries OX=9940 PE=1 SV=1;sp|P49929|SC52_SHEEP Cathelin-related peptide SC5 OS=Ovis aries OX=9940 PE=1 SV=1;tr|W5NVS8|W5NVS8_SHEEP Cathelin-related prepropeptide OS=Ovis aries OX=9940 GN=SC5 PE=3 SV=1	52.299	4228.59	3550.26	2511.11	4106.15	4140.05	5450.42	2724.03	2805.19	2533.16	1893.29	2354.28	1823.76	3092.38	3350.25	1763.45	3303.15	3002.86	1495.88	2152.94	1672.47	1663.55	2433.27	1436.59	2552.43	2189.72	2056.3	2526.97	3986.7	1837.2	2999.59	4102.65	1083.64	2981.79	2774.3	1766.62	1860.11	2825.77	1068.13	2507.26	P49929	CAMP	-0.462403
W5NV88	KPNA4	KPNA4	Importin subunit alpha	W5NV88_SHEEP	tr|W5NV88|W5NV88_SHEEP	tr|W5NV88|W5NV88_SHEEP Importin subunit alpha OS=Ovis aries OX=9940 GN=KPNA4 PE=3 SV=1	119.77	17220.1	16069.1	17440.8	17556.1	17559.1	16463.8	17835.4	19763.6	18967.5	20102	18361.1	20188.3	18340.7	19647.4	19349.1	20965.7	17233.2	19198.9	21539.4	17849.4	19008	17367.2	20361	17442.3	19726	19020	18911.6	18607	19004.2	20320.4	19131.6	18595.1	19432.1	18712.6	18481.9	21259.5	19646.7	18830.4	19225.6	W5NV88	KPNA4	0.0926208
W5PDX8	FAM120A	FAM120A	Family with sequence similarity 120A	W5PDX8_SHEEP	tr|W5PDX8|W5PDX8_SHEEP	tr|W5PDX8|W5PDX8_SHEEP Family with sequence similarity 120A OS=Ovis aries OX=9940 GN=FAM120A PE=3 SV=1	54.016	7629.04	8751.56	8485.12	8504.47	8120.37	8563.05	8873.58	8408.66	8991.66	7631.05	7719.35	6674.04	6558.68	9156.99	10666.4	7367.28	8868.81	9616.99	9442.65	9094.48	9468.18	8945.68	8752.62	9648.26	4841.67	7980.12	7532.24	8817.01	8071.75	9509.82	9627.9	8774.83	7757.05	7904.25	12413.6	8237.46	9353.13	8643.19	8178.16	W5PDX8	FAM120A	0.190488
W5QAS3	NUDT21	NUDT21	Cleavage and polyadenylation specificity factor subunit 5	W5QAS3_SHEEP	tr|W5QAS3|W5QAS3_SHEEP	tr|W5QAS3|W5QAS3_SHEEP Cleavage and polyadenylation specificity factor subunit 5 OS=Ovis aries OX=9940 GN=NUDT21 PE=3 SV=1	18.48	13975.4	22321.9	12083.1	15453.3	14598.3	13803.9	13527.5	17023.8	15350.7	14629.2	13867.3	13451.7	17418.3	13551.4	16874.5	13810.6	9858.75	12939.6	12296.2	12881.8	13435.6	14879	10537.5	11274.6	11538.6	12386	14074.8	13531.2	12371.2	13210.5	13252.4	14332.6	12760.8	12494	13067.1	14910.7	7774.14	12802.9	12019.4	W5QAS3	NUDT21	-0.202761
W5PHF2	ACADSB	ACADSB	Acyl-CoA dehydrogenase short/branched chain	W5PHF2_SHEEP	tr|W5PHF2|W5PHF2_SHEEP	tr|W5PHF2|W5PHF2_SHEEP Acyl-CoA dehydrogenase short/branched chain OS=Ovis aries OX=9940 GN=ACADSB PE=3 SV=1	142.07	6433.95	4896.75	6423.87	6016.06	5636.46	5338.82	5472.58	6485.51	7673.3	5209.08	6285.91	7398.1	7262.39	7709.82	7298.5	7001.87	7012.74	6826.74	6382.4	7166.96	6150.81	6023.96	5594.85	7016.84	5713.57	7506.56	7286.05	6805.47	8148.99	6310.96	8137.6	6787.94	6362.01	7350.18	7859.36	7461.67	6613.13	6967.22	6287.39	W5PHF2	ACADSB	0.164344
W5PZI9	DHFR	DHFR	Dihydrofolate reductase	W5PZI9_SHEEP	tr|W5PZI9|W5PZI9_SHEEP	tr|W5PZI9|W5PZI9_SHEEP Dihydrofolate reductase OS=Ovis aries OX=9940 GN=DHFR PE=3 SV=1	35.227	10332.8	12098.8	9407	9247.88	8860.07	9218.75	9817.56	10882.6	10103	10460	8201.87	9797.81	9071.84	9479.91	8685.97	9573.9	9223.79	9847.57	6744.36	8022.59	9051.34	8891.05	9580.58	11049	9331.07	9395.41	6933.8	10472.9	10692.9	8514.1	8849.01	9959.48	9961.05	8185.39	8903.36	9235.15	9120.79	8998.75	10299.5	W5PZI9	DHFR	-0.151994
W5PMZ3	COL15A1	COL15A1	Collagen type XV alpha 1 chain	W5PMZ3_SHEEP	tr|W5PMZ3|W5PMZ3_SHEEP	tr|W5PMZ3|W5PMZ3_SHEEP Collagen type XV alpha 1 chain OS=Ovis aries OX=9940 GN=COL15A1 PE=4 SV=1	78.557	20570.2	18678.3	18428.1	24037.8	23627.7	24095	20880.6	20721.5	18572.9	17338.9	16926.9	13748	18664	20978	19684.9	15377.4	16121.3	17166.5	12934.4	19142.4	15416.6	14982.6	22974.7	19241.7	19477.6	13965	18629.2	18066.7	19574.7	17635.7	20797.1	18638	19024.6	24319.1	17985.5	13315.4	18332.6	18753	20949.3	W5PMZ3	COL15A1	-0.205472
W5PUJ4	SYNCRIP	SYNCRIP	Synaptotagmin binding cytoplasmic RNA interacting protein	W5PUJ4_SHEEP	tr|W5PUJ4|W5PUJ4_SHEEP	tr|W5PUJ4|W5PUJ4_SHEEP Synaptotagmin binding cytoplasmic RNA interacting protein OS=Ovis aries OX=9940 GN=SYNCRIP PE=4 SV=1	81.267	48145.1	48327	50190.2	47196.3	43925.4	43362.6	46385.9	41064.2	45621.6	46068.4	45048.4	41334.8	39384.7	42074.5	43551.4	40793	45489.7	44482.1	38547.6	41437.8	41735.7	40967.7	43325.9	46354.1	45197.5	40937.3	37022.5	44398.2	42476.7	43649	45971.2	41072	42248.3	37955.7	43014	36641.9	44815.7	43278.2	44013.4	W5PUJ4	SYNCRIP	-0.0932548
W5P8C2	LOC114112996	MAGOH	Mago homolog, exon junction complex subunit	W5P8C2_SHEEP	tr|W5P8C2|W5P8C2_SHEEP	tr|W5P8C2|W5P8C2_SHEEP Mago homolog, exon junction complex subunit OS=Ovis aries OX=9940 GN=LOC114112996 PE=3 SV=1	77.422	30963.7	33772.6	33730.3	33909.5	35754.7	33294.7	35542.5	34363.7	34163.2	34013.7	32709.2	32735.7	33005.9	34016.4	37059.7	34824.8	34421.9	37763.9	32581.5	38058	33638.7	33785.3	31455.7	36032.4	32587.9	34484.8	34627.1	32890	32948.1	33864.4	35262.2	37158.7	33706.6	35448.5	35872.8	35242.1	36712.4	35800	32570.3	W5P8C2	MAGOH	0.066909
W5P973	HSDL2	HSDL2	Hydroxysteroid dehydrogenase like 2	W5P973_SHEEP	tr|W5P972|W5P972_SHEEP;tr|W5P973|W5P973_SHEEP	tr|W5P972|W5P972_SHEEP Hydroxysteroid dehydrogenase like 2 OS=Ovis aries OX=9940 GN=HSDL2 PE=4 SV=1;tr|W5P973|W5P973_SHEEP Hydroxysteroid dehydrogenase like 2 OS=Ovis aries OX=9940 GN=HSDL2 PE=4 SV=1	132.96	19007.2	24378.3	23288.6	20943.9	23147	22884.6	21677.4	23602.8	24343.3	21148.5	21683	25032.7	20310.8	24065	23918.1	26137.2	23828.1	23810.2	22543.3	23732.7	24885.2	20250.8	23268.2	21603.5	24453.8	26410.6	24663.5	25596.7	24227.2	26701.2	25299.4	29997.8	25360.6	22950.8	26275.7	24646.9	24222.1	24256.5	25943.2	W5P973	HSDL2	0.104992
W5P772	ECH1	ECH1	Enoyl-CoA hydratase 1	W5P772_SHEEP	tr|W5P772|W5P772_SHEEP	tr|W5P772|W5P772_SHEEP Enoyl-CoA hydratase 1 OS=Ovis aries OX=9940 GN=ECH1 PE=3 SV=1	17.093	6362.46	5324.78	5425.72	5839.33	5466.23	6324.78	6629.15	6896.29	5907.11	6073.72	6178.3	6015.44	6319.27	6267.92	6438.79	7523.3	6220.63	7118.02	5999.39	6867.76	6582.29	6491.58	6758.73	7000.98	6220.36	5550.58	5562.06	5584.47	5720.89	6141.73	5969.46	6105.45	6435.37	6467.2	5725.41	6267.29	5811.41	4666.44	5139.97	W5P772	ECH1	0.129076
W5PEP2	CLEC14A	CLEC14A	C-type lectin domain containing 14A	W5PEP2_SHEEP	tr|W5PEP2|W5PEP2_SHEEP	tr|W5PEP2|W5PEP2_SHEEP C-type lectin domain containing 14A OS=Ovis aries OX=9940 GN=CLEC14A PE=4 SV=1	29.241	6445.35	7457.71	5411.66	5762.01	5393.08	6687.64	7259.48	6914.9	7459.33	5789.31	6028.68	8091.01	5617.19	7172.33	6971.06	7417.64	7122.88	7387.44	6734.72	7525.89	7313.23	7602.3	6462.22	8132.06	7366.25	7335.22	5267.34	8215.41	6649.19	7103.81	6029.12	6937.12	6596.59	7062.66	6460.02	6728.23	6236.57	6405.98	6979.98	W5PEP2	CLEC14A	0.151618
W5PZB6	VSIG10L	VSIG10L	Electron transfer flavoprotein subunit beta	W5PZB6_SHEEP	tr|W5PZB6|W5PZB6_SHEEP	tr|W5PZB6|W5PZB6_SHEEP Electron transfer flavoprotein subunit beta OS=Ovis aries OX=9940 GN=VSIG10L PE=3 SV=1	104.18	26864.5	31706.9	27985.5	27720.3	30211.2	30270.4	29101.6	37642.8	35788.4	31381.4	35906.5	31982.2	32104.8	37551.4	31783	33858	30776.9	32515.8	34138.1	34356.1	35246	35949.3	32291.3	30502.6	34236.5	31509.2	35200.7	34693.8	32661.7	31190.1	36136.5	32029.3	33540.7	32114.7	31612.5	33989.3	33521.6	34281.1	34876.8	W5PZB6	VSIG10L	0.103409
W5PCU7	RBM4	RBM4	RNA binding motif protein 4	W5PCU7_SHEEP	tr|W5PCU7|W5PCU7_SHEEP	tr|W5PCU7|W5PCU7_SHEEP RNA binding motif protein 4 OS=Ovis aries OX=9940 GN=RBM4 PE=4 SV=1	72.96	24299.3	26151	27707.5	27662.6	33472.3	26255.5	23021.6	28759	32309.4	28018.6	27984.3	26605.3	31065.7	28411.7	24860.3	27502.3	24162.1	26180.5	24277.9	22429.6	29053.7	26349.4	27904.9	26260.1	27000.2	25244.6	28188.7	30309.6	29224.8	25911.3	26353.2	26308.8	27715.4	26277.7	27579.5	26741.9	28305.1	28361.7	24406	W5PCU7	RBM4	-0.11225
P68251	YWHAB	YWHAB	14-3-3 protein beta/alpha	1433B_SHEEP	sp|P68251|1433B_SHEEP;tr|W5P303|W5P303_SHEEP	sp|P68251|1433B_SHEEP 14-3-3 protein beta/alpha (Fragments) OS=Ovis aries OX=9940 GN=YWHAB PE=1 SV=2;tr|W5P303|W5P303_SHEEP 14-3-3 protein beta/alpha OS=Ovis aries OX=9940 GN=YWHAB PE=3 SV=1	173.1	83937.7	85647.5	74495.7	86551.9	84750.9	76584.8	79939.8	92438.1	76859.1	84243.1	83457.1	83740.3	90376.6	71325.2	76519.4	82947.6	74480.6	82053.4	79336.4	83066.6	77455.6	87940.1	75889.8	80954	80194.5	80743.5	90661.9	76501.5	80486.1	76122.3	85452	77119.1	83592.5	76514	71348.4	85469.2	80824	73075.7	85295.4	P68251	YWHAB	-0.0879741
W5PXK4	MCM3	MCM3	DNA replication licensing factor MCM3	W5PXK4_SHEEP	tr|W5PXK4|W5PXK4_SHEEP	tr|W5PXK4|W5PXK4_SHEEP DNA replication licensing factor MCM3 OS=Ovis aries OX=9940 GN=MCM3 PE=3 SV=1	55.341	13072.2	12662.1	12794.8	11944.5	13666.6	13747.3	12970.5	15039.8	15523.6	13808.5	14033.1	12439.2	14080.8	17541.7	16204.3	15525	13983.5	13330.3	12148.8	15004.5	14516.2	14584.3	17708.7	16814.4	12633.7	14144.4	13404.1	16238.8	14954.8	15544.9	14439.8	16969.4	14442.3	16774.3	18525	14957.9	14959	15569.9	14256.6	W5PXK4	MCM3	0.128161
W5QB58	LOC101103973	AASS	Lysine ketoglutarate reductase	W5QB58_SHEEP	tr|W5QB58|W5QB58_SHEEP	tr|W5QB58|W5QB58_SHEEP Lysine ketoglutarate reductase OS=Ovis aries OX=9940 GN=LOC101103973 PE=3 SV=1	43.999	13322.6	12672.9	12412.6	14926.5	14644.8	16418.2	12481	13992.8	14350.9	13739.9	14612.3	13886.8	12166.7	14688.8	16608.7	13873.7	13802.3	14591.8	13169.4	15213.6	17773.9	13992.4	16127.2	16237.9	13325.7	14088.3	13665.9	16242.2	15017.9	14260.6	15359.6	16801	15293.6	17001.9	16748.3	15049.3	15042.7	14071.3	15087.1	W5QB58	AASS	0.114824
O46390	BGN	BGN	Biglycan	PGS1_SHEEP	sp|O46390|PGS1_SHEEP;tr|W5PCP8|W5PCP8_SHEEP	sp|O46390|PGS1_SHEEP Biglycan OS=Ovis aries OX=9940 GN=BGN PE=2 SV=1;tr|W5PCP8|W5PCP8_SHEEP Biglycan OS=Ovis aries OX=9940 GN=BGN PE=3 SV=1	143.76	25505.1	26590.2	26347.6	27462.6	30862.6	24465.1	24493.7	29502.8	27035.1	26840.4	24094.2	23824.5	21354.8	28748.7	23396.7	20140.6	25340.5	24353.8	22382.3	24380.7	21136.7	18376.3	23541.3	24436.7	26426.4	22385.5	24330.2	20856.4	22647.8	23664.1	24091.5	23633.9	23235.9	27359.4	25441.6	19388.9	22899.1	24352.9	23698.6	O46390	BGN	-0.133212
W5PU66	IQGAP1	IQGAP1	IQ motif containing GTPase activating protein 1	W5PU66_SHEEP	tr|W5PU66|W5PU66_SHEEP	tr|W5PU66|W5PU66_SHEEP IQ motif containing GTPase activating protein 1 OS=Ovis aries OX=9940 GN=IQGAP1 PE=4 SV=1	323.31	140498	145044	119033	132664	120879	138026	151071	138699	145774	131399	135053	143459	101124	140506	153890	145855	142951	151169	129543	138490	151266	139910	145032	154424	146154	147453	119847	149389	144716	143955	144741	143364	135468	154020	154449	132695	146728	140968	145733	W5PU66	IQGAP1	0.105195
W5PJY3	LOC114116858	RPL23	60S ribosomal protein L23	W5PJY3_SHEEP	tr|W5NQ87|W5NQ87_SHEEP;tr|W5NSP4|W5NSP4_SHEEP;tr|W5PDZ7|W5PDZ7_SHEEP;tr|W5PIF4|W5PIF4_SHEEP;tr|W5PJY3|W5PJY3_SHEEP;tr|W5Q5B4|W5Q5B4_SHEEP;tr|W5QG71|W5QG71_SHEEP	tr|W5NQ87|W5NQ87_SHEEP 60S ribosomal protein L23 OS=Ovis aries OX=9940 PE=3 SV=1;tr|W5PJY3|W5PJY3_SHEEP 60S ribosomal protein L23 OS=Ovis aries OX=9940 GN=LOC114116858 PE=3 SV=1;tr|W5QG71|W5QG71_SHEEP 60S ribosomal protein L23 OS=Ovis aries OX=9940 PE=3 SV	34.772	12180.6	15763.7	16176	17047.5	14499	15862.9	16373.4	20048.4	15851.8	14063.6	15527.3	13051.3	11464.7	18848.7	12954	13802.6	12724.2	13137.4	13886.3	11593.5	11649.2	13256.1	13614.4	14675.1	12613.2	12227.9	11779.9	11948.2	13224.4	13224.1	11657.6	12873.2	12534.6	12446.8	16154.1	12706.6	14504.8	12883.5	13012.3	W5PJY3	RPL23	-0.165497
W5P765	CCT3	CCT3	T-complex protein 1 subunit gamma	W5P765_SHEEP	tr|W5P765|W5P765_SHEEP	tr|W5P765|W5P765_SHEEP T-complex protein 1 subunit gamma OS=Ovis aries OX=9940 GN=CCT3 PE=3 SV=1	323.31	115804	125928	110439	107885	102242	113915	127756	156349	115385	107330	127753	119320	90177.9	138028	136605	124894	115573	130971	119906	127849	134828	120168	136119	132388	128387	132760	126622	130995	122569	180759	120372	127193	134171	132205	138719	135816	129884	123111	125444	W5P765	CCT3	0.13659
P05979	PTGS1	PTGS1	Prostaglandin G/H synthase 1	PGH1_SHEEP	sp|P05979|PGH1_SHEEP;tr|W5PXG8|W5PXG8_SHEEP	sp|P05979|PGH1_SHEEP Prostaglandin G/H synthase 1 OS=Ovis aries OX=9940 GN=PTGS1 PE=1 SV=3;tr|W5PXG8|W5PXG8_SHEEP Cyclooxygenase-1 OS=Ovis aries OX=9940 GN=PTGS1 PE=3 SV=1	19.623	2482.78	1640.51	1567.16	1612.33	2128.9	2404.55	2164.47	1773.53	2023.03	1669.09	1779.79	1656.34	1588.75	2703.39	2741.37	1922.56	1849.75	1994.9	1825.28	2262.69	2327.83	1767.68	2194.82	2464.05	2086.29	2490.02	2013.98	2360.25	1953.31	1976.81	1819.81	1478.42	2191.64	2951.4	2461.64	2532.9	2136.63	2112.8	1803.26	P05979	PTGS1	0.225643
W5PA48	AAMDC	AAMDC	Adipogenesis associated Mth938 domain containing	W5PA48_SHEEP	tr|W5PA48|W5PA48_SHEEP	tr|W5PA48|W5PA48_SHEEP Adipogenesis associated Mth938 domain containing OS=Ovis aries OX=9940 GN=AAMDC PE=4 SV=1	14.352	11768.4	12334.7	11063.6	11611.9	11134.4	10448.2	10681.6	14741.3	12190.5	13265.1	9714.96	11104.3	14719.1	10505.2	11019.9	12267.7	10212.6	12036.4	9935.71	9343.52	11277.2	13930.4	11653.8	9736.16	10697.4	11339.4	11324.5	11192.5	11355.2	11876.8	11079.3	11278.4	12054.1	11558.8	10880.7	13176.8	12117.6	11139.8	12206.8	W5PA48	AAMDC	-0.137744
W5PH80	CHAMP1	CHAMP1	Chromosome alignment maintaining phosphoprotein 1	W5PH80_SHEEP	tr|W5PH80|W5PH80_SHEEP	tr|W5PH80|W5PH80_SHEEP Chromosome alignment maintaining phosphoprotein 1 OS=Ovis aries OX=9940 GN=CHAMP1 PE=4 SV=1	27.188	4286.37	3845.4	4122.04	4069.94	3977.82	4219.29	2458.45	3153.11	5205.62	3885.87	3539.06	3757.91	3743.11	3270.15	4618.66	3526.35	4038.22	4555.41	10384	3783.44	4241.89	4230.71	4099.12	3417.8	3805.66	4244.87	3655.39	2516.86	4436.99	4606.83	3985.8	4759.24	3070.18	4335.35	4770.58	4378.32	3857.66	6804.16	4067.78	W5PH80	CHAMP1	0.313218
W5NYZ6	CD81	CD81	Tetraspanin	W5NYZ6_SHEEP	tr|W5NYZ6|W5NYZ6_SHEEP	tr|W5NYZ6|W5NYZ6_SHEEP Tetraspanin OS=Ovis aries OX=9940 GN=CD81 PE=3 SV=1	29.53	7094.62	5663.12	6325.37	5157.13	4914.46	6461.72	6865.64	6231.29	5593.11	4943.28	6493.41	5809.44	4507.09	6511.37	4826.69	6733.17	6866.83	7026.31	7190.92	6842.99	6377.57	6497.85	5896.42	8028.21	7277.73	6220.16	6326.18	6165.15	6634.22	6497.27	7238.18	5672.7	6623.35	6087.35	5407.98	6799.56	7504.22	6644.94	6539.12	W5NYZ6	CD81	0.162182
C5IWT0	ARF4	ARF4	ADP-ribosylation factor	C5IWT0_SHEEP	tr|C5IWT0|C5IWT0_SHEEP	tr|C5IWT0|C5IWT0_SHEEP ADP-ribosylation factor 4 OS=Ovis aries OX=9940 GN=ARF4 PE=2 SV=1	63.187	58260.6	51148	50624.6	51626.2	54028.6	51220.7	52805	50515.2	49535.7	52171.8	47985.3	48790.5	52391.3	47005.7	53406.9	46914.4	44334.4	50156.4	49046.5	49714.2	48148.3	49589.5	53325.9	50999.1	50633.3	46494.5	58031.9	46396.3	45389	43935.5	49034.1	46784	50559.1	46235.6	49882.4	54215.7	51932.2	45244.4	47297.3	C5IWT0	ARF4	-0.0876486
W5PC09	PSMA6	PSMA6	Proteasome subunit alpha type	W5PC09_SHEEP	tr|W5PC09|W5PC09_SHEEP	tr|W5PC09|W5PC09_SHEEP Proteasome subunit alpha type OS=Ovis aries OX=9940 GN=PSMA6 PE=3 SV=1	158.55	53662.5	57672.2	52749	54446.5	57435.3	53283	58839.5	64707.4	58960	58349.9	54948.7	55447.8	57501.4	65802.9	55360.9	58671.7	58561.2	58793	65052.8	58059.1	59275.6	57433.4	57646.5	63551.3	54626.8	53287.8	60623.2	54898.6	58863.8	51579.1	59079	53653.8	59991.6	55160.7	55270.3	55785.2	56409.4	53846.5	57805.1	W5PC09	PSMA6	0.0784145
W5NZ06	STK24	STK24	Serine/threonine kinase 24	W5NZ06_SHEEP	tr|W5NZ04|W5NZ04_SHEEP;tr|W5NZ06|W5NZ06_SHEEP	tr|W5NZ04|W5NZ04_SHEEP Serine/threonine kinase 24 OS=Ovis aries OX=9940 GN=STK24 PE=4 SV=1;tr|W5NZ06|W5NZ06_SHEEP Serine/threonine kinase 24 OS=Ovis aries OX=9940 GN=STK24 PE=4 SV=1	74.071	12174.8	11077.9	11652.8	11379.7	10751.3	12034.2	11872	11863.3	12721	11050.7	12728.1	12065.5	12876.4	12435.9	15219.3	12511.6	12903.3	13446.7	12836.4	11052.8	11298.2	14279.1	13035.3	13044.9	11973.6	13853.7	13786	13222.4	13365.7	13648	12684.2	13042.4	12169.1	14649.4	13773.2	13440.2	13668.1	14003.2	11781.3	W5NZ06	STK24	0.0993955
W5P2D1	TOP2B	TOP2B	DNA topoisomerase 2	W5P2D1_SHEEP	tr|W5P2D1|W5P2D1_SHEEP	tr|W5P2D1|W5P2D1_SHEEP DNA topoisomerase 2 OS=Ovis aries OX=9940 GN=TOP2B PE=3 SV=1	30.962	7299.71	7499.95	7052.17	6910.17	7084.05	8286.69	6962.91	6045.26	8625.64	5801.71	6295.46	7700.43	4734.43	7340.71	7685.99	8630.45	7484.47	8183.32	7282.32	7556.92	8381.58	6649.31	6425.42	8104.75	7532.38	7804.08	5769.6	8785.46	7222.5	7875.82	9057.5	7508.14	8478.15	8306.69	8861.26	6254.99	8394.13	8661.57	7548.4	W5P2D1	TOP2B	0.170573
W5PFQ5	ANKMY2	ANKMY2	Ankyrin repeat and MYND domain containing 2	W5PFQ5_SHEEP	tr|W5PFQ5|W5PFQ5_SHEEP	tr|W5PFQ5|W5PFQ5_SHEEP Ankyrin repeat and MYND domain containing 2 OS=Ovis aries OX=9940 GN=ANKMY2 PE=4 SV=1	21.167	1467.75	1829.58	1285.7	1829.15	1740.43	1994.09	2121.25	1541.66	1660.29	1577.88	1843.92	1641.04	1564.39	2615.5	2524.27	1842.78	1483.63	1355.17	1688.23	1904.45	2571.62	1702.08	1939.36	1790.8	1830.86	1593.09	1232.59	1848.85	1655.84	1711.07	1394.97	1370.7	1903.1	1523.55	1868.79	1544.9	2327.16	1778.47	2018.62	W5PFQ5	ANKMY2	0.232867
W5QB61	FKBP1A	FKBP1A	Peptidylprolyl isomerase	W5QB61_SHEEP	tr|W5QB61|W5QB61_SHEEP	tr|W5QB61|W5QB61_SHEEP Peptidylprolyl isomerase OS=Ovis aries OX=9940 GN=FKBP1A PE=4 SV=1	135.81	17951.5	16738.4	15905	18255.2	16736.4	18602.6	16040.3	22041.2	17937.1	20993.7	14452.7	18508.5	31000	13996.1	16242.5	19814.1	14760.6	15320.7	14907.8	18229.8	19189.5	18811	15928.9	15548.4	14908.7	15504.3	16415.1	16989.5	15824.5	18089.9	14592.2	19964.7	15544.1	17271.5	16056.5	17075.9	18627.3	21499.4	18066.4	W5QB61	FKBP1A	-0.188495
W5NWR6	LXN	LXN	Latexin	W5NWR6_SHEEP	tr|W5NWR6|W5NWR6_SHEEP	tr|W5NWR6|W5NWR6_SHEEP Latexin OS=Ovis aries OX=9940 GN=LXN PE=3 SV=1	84.816	33350.2	34894.1	34000.4	31599	31930.4	30862.8	30712.6	31777.9	30919.1	32958.2	34873.5	32254.9	31025.8	33864.1	32829.8	30887.3	28744.6	31676.7	25274.2	23926.5	30659.7	33097.1	25566.3	34543.3	29092.2	25423.2	33779.4	33309.8	29684.9	29932.9	30667.6	27898	33518.7	24617.8	28671.5	31710.5	32491	26447.1	30810.8	W5NWR6	LXN	-0.124046
W5QHD8	PSMD2	PSMD2	26S proteasome non-ATPase regulatory subunit 2	W5QHD8_SHEEP	tr|W5QHD8|W5QHD8_SHEEP	tr|W5QHD8|W5QHD8_SHEEP 26S proteasome non-ATPase regulatory subunit 2 OS=Ovis aries OX=9940 GN=PSMD2 PE=3 SV=1	228.4	48881.6	50686.6	45347	48102	46479.5	48784.6	50512.6	52542.1	48174.4	52523.6	46564	51326.9	47227.3	50849.7	52849.3	51876.1	52706.9	49611.9	52732.1	50938.1	50572	52860.6	52276.2	56623.2	54877.5	50917.2	55237.8	47373.5	52175.8	47318.8	56281.7	52902.6	52895.1	52515.7	51440.9	55107.5	50784.6	45869	50039.6	W5QHD8	PSMD2	0.0717568
W5PUH5	LGMN	LGMN	Asparaginyl endopeptidase	W5PUH5_SHEEP	tr|W5PUH5|W5PUH5_SHEEP	tr|W5PUH5|W5PUH5_SHEEP Asparaginyl endopeptidase OS=Ovis aries OX=9940 GN=LGMN PE=3 SV=1	45.296	9164.78	9677.73	7948.25	9157.25	9076.81	9059.69	7580.6	11271.9	10606.4	9769.62	11242.5	9048.95	12256	7400.61	7975.86	8524.78	8535.5	8984.83	7004.38	9531.32	11174.7	11951.1	8086.95	9504.86	9691.81	10501.6	10923.2	9595.77	8436.98	10177.3	10851.6	8862.05	8693.55	8470.14	8153.43	10065	8662.81	8556.72	8050.54	W5PUH5	LGMN	-0.164494
W5PGR4	LOC101112287	SMS	Spermine synthase	W5PGR4_SHEEP	tr|W5PGR4|W5PGR4_SHEEP	tr|W5PGR4|W5PGR4_SHEEP Spermine synthase OS=Ovis aries OX=9940 GN=LOC101112287 PE=3 SV=1	91.55	19126.6	20196.9	16887.4	20903.5	17757.9	18516.9	19479.5	19195.7	18899.9	19701.8	17369.4	17398.7	17972	17430.1	21954.5	22116.9	21071.4	20698.3	22275	19332.5	16709.9	19605.4	18562.3	19832.6	18735.8	19895.7	17365.6	16994.4	17682.1	20114.7	19381.4	23319.2	19293	20464.4	19571.9	23084.9	18214.1	18561.6	18688.6	W5PGR4	SMS	0.109339
W5NRR3	PARP1	PARP1	Poly [ADP-ribose] polymerase	W5NRR3_SHEEP	tr|W5NRR3|W5NRR3_SHEEP	tr|W5NRR3|W5NRR3_SHEEP Poly [ADP-ribose] polymerase OS=Ovis aries OX=9940 GN=PARP1 PE=3 SV=1	131.62	39866.2	38375	39656	41300.1	37315.9	44840.8	41853.3	34878.4	42424.6	41045.1	41629.1	38754.8	29269.9	39604.2	36818.7	35732.9	33633.5	37028.9	32505.6	30492.5	42960.9	34308.1	40230.1	38964.3	36380.7	34153	28865.9	36622.7	34867	39426.5	36118.5	36776.5	35514.3	38909	40045.5	35330.6	37294.6	41174.2	40061.8	W5NRR3	PARP1	-0.12364
W5Q4P4	PCBP2	PCBP2	Poly(rC) binding protein 2	W5Q4P4_SHEEP	tr|W5PT30|W5PT30_SHEEP;tr|W5Q4P4|W5Q4P4_SHEEP	tr|W5Q4P4|W5Q4P4_SHEEP Poly(rC) binding protein 2 OS=Ovis aries OX=9940 GN=PCBP2 PE=4 SV=1	292.65	50750.2	49424.1	54560.5	56983.4	56030	52776.5	47606.4	55821.1	58004.6	52001.5	45747.7	53614.2	60981.2	50203.7	51591.6	56415.4	47410	52860.6	47299	48906.8	48566.2	50871.4	49100.6	47780.6	48529.6	50414.4	51213.6	51905.4	54436.4	50520.2	54393.8	50989	50762.4	47767.7	51288.1	51748.7	52696.3	49181.5	52223.8	W5Q4P4	PCBP2	-0.0837688
W5NSS0	ARAP3	ARAP3	ArfGAP with RhoGAP domain, ankyrin repeat and PH domain 3	W5NSS0_SHEEP	tr|W5NSS0|W5NSS0_SHEEP	tr|W5NSS0|W5NSS0_SHEEP ArfGAP with RhoGAP domain, ankyrin repeat and PH domain 3 OS=Ovis aries OX=9940 GN=ARAP3 PE=4 SV=1	6.9154	3652.7	3133.69	3395.78	3108.24	3118.61	3290.18	3444.91	3195.1	2757.21	3135.23	3400.8	3270.65	2964.41	4316.66	3283.25	3351.96	3079.71	3559.74	3442.61	3434.19	3746.04	3612.71	3821.79	3678.21	3465.92	3653.1	4169.3	3645.79	4023.72	3780.56	3551.07	2896.71	2613.89	3283.52	3512.94	2902.2	3266.35	2754.96	3495.55	W5NSS0	ARAP3	0.130723
W5PHC4	EIF2S2	EIF2S2	Eukaryotic translation initiation factor 2 subunit 2	W5PHC4_SHEEP	tr|W5PHC4|W5PHC4_SHEEP	tr|W5PHC4|W5PHC4_SHEEP Eukaryotic translation initiation factor 2 subunit 2 OS=Ovis aries OX=9940 GN=EIF2S2 PE=3 SV=1	41.212	9205.83	9325.27	10318.1	7666.4	9571.26	9949.19	9519.63	8789.17	10118.1	8049.16	10170.6	9410.19	7094.64	7838.01	9034.66	7851.86	8726.55	7794.47	8634.62	7834.61	9493.25	7886.35	8922.51	8561.68	8583.27	8706.58	9131.07	9431.1	8121.61	9483.55	8206.59	7902.39	9328.69	9879.18	8292.76	9684.25	9152.12	10255.1	8418.82	W5PHC4	EIF2S2	-0.126148
W5NXZ5	FHOD1	FHOD1	Formin homology 2 domain containing 1	W5NXZ5_SHEEP	tr|W5NXZ5|W5NXZ5_SHEEP	tr|W5NXZ5|W5NXZ5_SHEEP Formin homology 2 domain containing 1 OS=Ovis aries OX=9940 GN=FHOD1 PE=4 SV=1	77.335	21238.6	19169.2	17655.1	17534.9	19138.6	18566.8	18496.4	18167.8	18474.5	18455.6	17692.5	20317.9	16688.5	18838.2	19579.5	18867.6	19501.4	20088.5	18790.6	20339	21356.4	20288	19112.2	18828.3	18666.1	18815	17401.8	21680.8	18441.2	20200.2	19756.2	18900.6	18184.8	20004.4	20459.6	17799.3	18961.8	18403	17829.4	W5NXZ5	FHOD1	0.0817006
Q6YNX6	CALM2	CALM2	Calmodulin	CALM_SHEEP	sp|Q6YNX6|CALM_SHEEP;tr|W5NZX8|W5NZX8_SHEEP;tr|W5P5I7|W5P5I7_SHEEP;tr|W5P9C1|W5P9C1_SHEEP;tr|W5QJ98|W5QJ98_SHEEP	sp|Q6YNX6|CALM_SHEEP Calmodulin OS=Ovis aries OX=9940 GN=CALM2 PE=2 SV=3;tr|W5NZX8|W5NZX8_SHE;tr|W5P5I7|W5P5I7_SHEEP Calmodulin OS=Ovis aries OX=9940 GN=CALM2 PE=4 SV=1;tr|W5QJ98|W5QJ98_SHEEP Calmodulin-alpha OS=Ovis aries OX=9940 GN=LOC105614854 PE=4 SV=1	130.15	86101.9	57484.9	78202.3	94726.8	100960	93509.8	88920.1	111842	61474.1	95142.9	69174.5	71489.3	185791	83301.4	60933.8	67543.1	69565.5	56438.9	71504.2	108477	76560.1	85558.2	56548	69628.3	71767.8	80277.9	71162.4	71190	81080.2	113075	76099.4	80335.2	79952	72464.5	54575.9	60888.1	103066	87560.9	60739.6	Q6YNX6	CALM2	-0.308082
W5NYV5	SPAG9	SPAG9	Sperm associated antigen 9	W5NYV5_SHEEP	tr|W5NYV5|W5NYV5_SHEEP	tr|W5NYV5|W5NYV5_SHEEP Sperm associated antigen 9 OS=Ovis aries OX=9940 GN=SPAG9 PE=3 SV=1	55.342	9186.4	5408.03	7798.23	7030.59	6257.66	7400.87	6985	7935.18	8656.25	7967.09	6771.77	7930.59	7689.22	7708.82	9148.43	8013.26	7821.62	8545.79	8799.39	7979.74	7433.73	7472.69	8367.97	8980	8010.56	8339.05	8073.01	9080.48	8050.19	7773.47	8400.67	7827.08	8663.42	7920.16	8315.74	8626.59	8068.17	8477.66	6920.23	W5NYV5	SPAG9	0.132426
W5PNR4	SERBP1	SERBP1	SERPINE1 mRNA binding protein 1	W5PNR4_SHEEP	tr|W5PNR4|W5PNR4_SHEEP	tr|W5PNR4|W5PNR4_SHEEP SERPINE1 mRNA binding protein 1 OS=Ovis aries OX=9940 GN=SERBP1 PE=4 SV=1	66.048	20315.7	22310.2	24798.2	20806.3	19256.7	19508.3	19839.4	18452.2	18907.1	19215.3	23143.7	18939.8	16105	16907.7	18859.3	15359.7	19434.3	18152	17407.7	18566	22513.3	15615.4	18659.5	19973.8	18153	16106.5	15739.2	18594.2	16866.2	18919.1	17070.1	15210	16248.6	15737.7	19106.1	16908.1	18014.2	18589.6	17638.3	W5PNR4	SERBP1	-0.129341
W5PDR0	GUCY1B1	GUCY1B1	Guanylate cyclase	W5PDR0_SHEEP	tr|W5PDR0|W5PDR0_SHEEP	tr|W5PDR0|W5PDR0_SHEEP Guanylate cyclase OS=Ovis aries OX=9940 GN=GUCY1B1 PE=3 SV=1	30.09	9687.64	10373.7	10089.3	10273.5	9768.01	10178.1	10232.2	9616.64	9395.11	9824.8	9292.36	10530.7	10512.3	11796.4	10597.7	10217.5	10519.9	11574.3	9864.56	9481.12	11503.1	11251.4	11475.4	8923.58	10371.9	10550.8	10133.4	9523.89	11642.9	10314.4	11033.9	10091.1	10357.9	11446.6	10118.3	11713.6	9284.7	10190.4	10489	W5PDR0	GUCY1B1	0.0990801
W5PN84	EEF2	EEF2	Eukaryotic translation elongation factor 2	W5PN84_SHEEP	tr|W5PN84|W5PN84_SHEEP;tr|W5PN88|W5PN88_SHEEP	tr|W5PN84|W5PN84_SHEEP Eukaryotic translation elongation factor 2 OS=Ovis aries OX=9940 GN=EEF2 PE=3 SV=1;tr|W5PN88|W5PN88_SHEEP Eukaryotic translation elongation factor 2 OS=Ovis aries OX=9940 GN=EEF2 PE=3 SV=1	323.31	316838	323513	331861	322419	310479	308709	336884	293769	331659	329208	320752	328574	258128	328083	350906	337611	332967	328582	312355	324705	336451	330665	343827	355133	344310	335648	343959	337436	339064	326766	331636	368757	346465	349677	344142	358887	341657	329214	345612	W5PN84	EEF2	0.0670762
W5PCB1	DNAJC9	DNAJC9	DnaJ heat shock protein family (Hsp40) member C9	W5PCB1_SHEEP	tr|W5PCB1|W5PCB1_SHEEP	tr|W5PCB1|W5PCB1_SHEEP DnaJ heat shock protein family (Hsp40) member C9 OS=Ovis aries OX=9940 GN=DNAJC9 PE=4 SV=1	99.043	13680.2	15117.4	16825.2	13825.1	16204.1	16403.3	15182.5	16545.3	16322.1	15025	16083.1	15559.9	15553.7	15100.3	13260.7	14952.2	14950.4	15671.5	10727	14999.7	13915.8	13103.7	14720.5	13565.1	12421.9	14805.3	14508.8	14522.3	14413.6	16601	13265.9	19357	14580.7	16277	19696.4	13240.9	15566.9	13593.6	15176.6	W5PCB1	DNAJC9	-0.1329
W5P7N0	SREK1	SREK1	Splicing regulatory glutamic acid and lysine rich protein 1	W5P7N0_SHEEP	tr|W5P7N0|W5P7N0_SHEEP	tr|W5P7N0|W5P7N0_SHEEP Splicing regulatory glutamic acid and lysine rich protein 1 OS=Ovis aries OX=9940 GN=SREK1 PE=4 SV=1	59.793	4687	2089.04	3786.14	3407.53	4187.43	2980.63	3367.64	2777.86	3322.86	4061.07	1647.74	13264.3	2444.74	3318.88	3771.59	2562.47	2522.49	3135.33	2926.35	2927.97	2681.12	3399.42	3807.37	3019.87	2791.31	3050.15	3240.36	3137.29	3083.1	3064.85	2898.32	3216.89	2539.11	3313.44	3757.12	3380.58	3695.79	3219.78	2939	W5P7N0	SREK1	-0.424942
W5P0L9	MAPK3	MAPK3	Mitogen-activated protein kinase	W5P0L9_SHEEP	tr|W5P0L9|W5P0L9_SHEEP;tr|W5P0M0|W5P0M0_SHEEP;tr|W5P2Y0|W5P2Y0_SHEEP;tr|W5QIG7|W5QIG7_SHEEP	tr|W5P0L9|W5P0L9_SHEEP Mitogen-activated protein kinase OS=Ovis aries OX=9940 GN=MAPK3 PE=3 SV=1;tr|W5P0M0|W5P0M0_SHEEP Mitogen-activated protein kinase OS=Ovis aries OX=9940 GN=MAPK3 PE=4 SV=1	27.109	5113.78	4965.26	4605	4788.12	3588.65	4953.35	4602.94	4570.36	5405.68	4773.74	5055.18	5192.18	5159.46	6761.33	5032.08	4575.84	5664.42	5358.23	4542.85	5104.31	5780.09	6034.85	5210.33	5825.64	4486.34	5613.53	5783.38	5712.21	5289.71	5757.35	5695.17	6050.69	5261.57	6818.88	6103.23	6037.26	6002.2	5313.5	4442.8	W5P0L9	MAPK3	0.148259
W5PZH7	EIF3E	EIF3E	Eukaryotic translation initiation factor 3 subunit E	W5PZH7_SHEEP	tr|W5PZH7|W5PZH7_SHEEP	tr|W5PZH7|W5PZH7_SHEEP Eukaryotic translation initiation factor 3 subunit E OS=Ovis aries OX=9940 GN=EIF3E PE=3 SV=1	58.22	13916.3	16236.3	13361.8	14272.7	13597.4	12491.7	14235.1	15576.7	13331.7	14867.3	13654.4	14026.4	12953.9	16976.7	16434.6	15386.5	13899.5	14813.9	13690.7	14510.1	15493.1	15382.3	15776.8	16754.8	14169.6	14752.9	14909.4	14420.1	13474	13378.9	14113.5	16254.4	12989.1	15604.2	17062.7	16678.3	14063.2	12567.9	15555.8	W5PZH7	EIF3E	0.109504
W5QCP6	PSMC2	PSMC2	26S proteasome AAA-ATPase subunit RPT1	W5QCP6_SHEEP	tr|W5QCP6|W5QCP6_SHEEP	tr|W5QCP6|W5QCP6_SHEEP 26S proteasome AAA-ATPase subunit RPT1 OS=Ovis aries OX=9940 GN=PSMC2 PE=3 SV=1	206.45	34064.3	38186.6	34364.9	34532.8	32615.7	32193.7	36845.1	39542.9	41953.5	35841.1	39543.6	39032.8	32943.7	42511.3	38168.6	40526.9	38489.1	35168.9	35177.7	39202.4	40351.9	41046.7	40422.5	40645.7	37123.6	42527.5	38760.9	33630.4	39081.9	36521.8	40912.4	39508.1	39918.9	42074.9	40301.2	41337.6	40595.7	38964.7	36071.5	W5QCP6	PSMC2	0.0928622
W5QDH4	BCL2L2	BCL2L2	BCL2 like 2	W5QDH4_SHEEP	tr|W5PW37|W5PW37_SHEEP;tr|W5QDH4|W5QDH4_SHEEP	tr|W5QDH4|W5QDH4_SHEEP BCL2 like 2 OS=Ovis aries OX=9940 GN=BCL2L2 PE=3 SV=1	35.719	16801.8	15922	17977.3	17433.1	16018.5	15442.3	16191.2	18410.6	16703.3	15694.7	15043.3	13255.7	19089.2	15547.8	15445.7	16229.2	13015.1	16548.2	14659	15084.5	15142.8	12412.4	16544	12208.7	14579.8	15811.2	13728	14636.2	14511.7	15768.9	16072.5	15631.8	14509.2	15177.7	16474.3	15771.3	14438.7	16235.4	14295.9	W5QDH4	BCL2L2	-0.114507
W5PX32	EPM2AIP1	EPM2AIP1	EPM2A interacting protein 1	W5PX32_SHEEP	tr|W5PX32|W5PX32_SHEEP	tr|W5PX32|W5PX32_SHEEP EPM2A interacting protein 1 OS=Ovis aries OX=9940 GN=EPM2AIP1 PE=4 SV=1	98.043	29707	35020	29629.2	29695.8	29226.2	31748.8	30107.1	32145.8	33588.3	34892.8	30179.6	32594.5	28349	34963.5	36112.7	32719.8	32053.7	33307.3	33273.8	32249.2	32166.5	28643.3	35019.1	37976.3	34157.5	33165	36672.7	30043.2	33866	29759.2	35282.7	33675.2	33315.7	34173.6	32869.3	37850.7	33778.7	30704	33986.4	W5PX32	EPM2AIP1	0.0916478
W5PY73	SF3A2	SF3A2	Splicing factor 3a subunit 2	W5PY73_SHEEP	tr|W5PY73|W5PY73_SHEEP	tr|W5PY73|W5PY73_SHEEP Splicing factor 3a subunit 2 OS=Ovis aries OX=9940 GN=SF3A2 PE=3 SV=1	54.236	11419.1	12663.5	14295.5	14115.4	12573.2	12616.5	14301.3	10083.9	11646	11812.7	11410.9	11394.7	11719	9734.71	10601.3	10499.2	11065.9	12057.5	10959.1	11221.8	11786.6	10503.5	14386.5	14555.1	13743.8	11140.5	8851.6	12672.1	11082	12420.4	9895.11	13413.6	11601.8	9458.11	14895.5	10743	13155.4	14976.8	13442.7	W5PY73	SF3A2	-0.163949
W5PB39	DLD	DLD	Dihydrolipoyl dehydrogenase	W5PB39_SHEEP	tr|W5PB39|W5PB39_SHEEP	tr|W5PB39|W5PB39_SHEEP Dihydrolipoyl dehydrogenase OS=Ovis aries OX=9940 GN=DLD PE=3 SV=1	219.21	24831.9	24134.8	22514.3	23310.1	21422.2	22268.8	22935.8	27764.8	23430.5	24943.9	23418.7	25331.4	22573.6	26006.8	23638.4	27504	25554.7	27220.2	22592.9	22108.1	27470.3	27593.4	24512.2	24952.4	24936	26537.8	27563.1	25813.2	28758.6	28803.3	27542.1	25370.2	26554.7	28148.7	25326	27161.2	24983.2	25944.7	25903.8	W5PB39	DLD	0.0882237
W5P9K6	PSMC3	PSMC3	Proteasome 26S subunit, ATPase 3	W5P9K6_SHEEP	tr|W5P9K6|W5P9K6_SHEEP	tr|W5P9K6|W5P9K6_SHEEP Proteasome 26S subunit, ATPase 3 OS=Ovis aries OX=9940 GN=PSMC3 PE=3 SV=1	79.902	19115.1	23669.6	19184	23788.5	19434.2	21277.8	17999.9	25373.4	24581.6	21616.5	21992.8	24213.1	26553.1	27542.3	25457.4	26426.2	23819	20193.5	24764.5	23840.1	21895.1	25704.5	24311.7	24132.3	20960.6	24942.8	24074.5	21286.3	23650.9	22808.6	21992.6	27039.7	24490.4	26825.8	26106.1	29410.1	23118.3	23788.1	23360.7	W5P9K6	PSMC3	0.125679
C5ISA2	TUBA4A	TUBA4A	Tubulin alpha chain	C5ISA2_SHEEP	tr|C5ISA2|C5ISA2_SHEEP;tr|W5PH73|W5PH73_SHEEP	tr|C5ISA2|C5ISA2_SHEEP Tubulin alpha chain OS=Ovis aries OX=9940 GN=TUBA4A PE=2 SV=1	323.31	26151.3	28028.6	21344.5	24006.2	20911.4	23446	23161.7	25119.8	22697.4	24844.1	22716	23193.3	22210.3	25878	35447.4	24535	23567.6	25066.2	22911.5	27456.4	21552	23913.8	22796	27978.5	25332.2	24874.8	26050.7	22913.2	24351.4	22043.2	27496.9	25949.8	26865.5	24663	23105.8	23493.4	25364	22364.5	25615.5	C5ISA2	TUBA4A	0.123446
W5P0V5	RAB11B	RAB11B	RAB11B, member RAS oncogene family	W5P0V5_SHEEP	tr|W5P0V5|W5P0V5_SHEEP;tr|W5P5S1|W5P5S1_SHEEP;tr|W5Q9M2|W5Q9M2_SHEEP	tr|W5P0V5|W5P0V5_SHEEP RAB11B, member RAS oncogene family OS=Ovis aries OX=9940 GN=RAB11B PE=4 SV=1;tr|W5Q9M2|W5Q9M2_SHEEP RAB11A, member RAS oncogene family OS=Ovis aries OX=9940 GN=RAB11A PE=4 SV=1	201.02	45066.4	49214.9	45086.7	47317.6	46078.5	43106.3	46981.4	49237.9	45614.2	43573.4	45386	47623.6	45867.7	53255.1	53890.8	48712.1	48153.9	48383.9	49517.7	50645	40270.7	52766	50113.4	50070.7	47088.3	56738.3	45179.4	43923.3	49004.2	47055.6	48469.3	50392.8	49546	51418.1	49312.2	58991.3	49152.1	46719	47394.5	W5P0V5	RAB11B	0.0887783
W5P1X5	PHPT1	PHPT1	14 kDa phosphohistidine phosphatase	W5P1X5_SHEEP	tr|W5P1X5|W5P1X5_SHEEP	tr|W5P1X5|W5P1X5_SHEEP 14 kDa phosphohistidine phosphatase OS=Ovis aries OX=9940 GN=PHPT1 PE=3 SV=1	41.715	12180.8	10256.3	8709.31	10394.7	11538.3	9589.18	10397.9	11675.9	11765.7	9511.73	7869.66	9123.69	12206.4	8513.41	11431.9	10219.2	7997.24	10723	7535.55	10201.9	7859.05	11872.5	10945.6	8340.02	8762.46	8787.63	9111.06	9095.06	10392.7	10435.6	9288.52	10507.8	10324.6	9926.4	9890.05	11296.6	10652	10929.4	9468.38	W5P1X5	PHPT1	-0.160453
W5QBQ8	RAB5C	RAB5C	RAB5C, member RAS oncogene family	W5QBQ8_SHEEP	tr|W5QBQ8|W5QBQ8_SHEEP	tr|W5QBQ8|W5QBQ8_SHEEP RAB5C, member RAS oncogene family OS=Ovis aries OX=9940 GN=RAB5C PE=4 SV=1	155.4	15363.2	14400.9	15520.3	17179.6	15959.1	14964.3	15055.2	20637.6	18039.3	14563.3	14255	15682	16593.4	15848	16437.5	17977.9	17437.6	16658.7	18176	16015.1	21631.5	18468.2	19008.1	16964.8	15335.4	17526.7	14193.2	16102.8	18337.9	18670.2	16872.4	21704.9	15751.1	18917.5	17765.7	17761	18556.6	16433.4	16313.3	W5QBQ8	RAB5C	0.129473
W5Q7T3	SEPTIN11	SEPTIN11	Septin	W5Q7T3_SHEEP	tr|W5Q7T3|W5Q7T3_SHEEP	tr|W5Q7T3|W5Q7T3_SHEEP Septin OS=Ovis aries OX=9940 GN=SEPTIN11 PE=3 SV=1	323.31	91785.5	97355.8	92061.1	88381.4	91554.5	81865.2	97157.3	96948	94742.5	98817.2	98379.5	98343.1	91514.4	100744	91822.4	94516.2	93281.4	105117	99898.2	96230.1	103088	107835	94669	103435	96315.6	94372.8	97860	102290	101517	96270	99086.1	90763	94164.8	89011.1	91910.1	94637.9	92383.4	93017.6	96693.6	W5Q7T3	SEPTIN11	0.0648465
W5NTT7	COL1A2	COL1A2	Collagen type I alpha 2 chain	W5NTT7_SHEEP	tr|W5NTT7|W5NTT7_SHEEP	tr|W5NTT7|W5NTT7_SHEEP Collagen type I alpha 2 chain OS=Ovis aries OX=9940 GN=COL1A2 PE=4 SV=1	143.69	59563.9	51115.5	71571.1	49642.9	66326.6	41060.2	63032.8	49509.6	57045.2	62099.5	68511.5	61405.5	47356.1	57981.4	63514.2	75224.7	78645.7	52628.7	128828	42015.4	51787.6	48560.7	69410.7	60455	67130.6	55420.8	40857.6	63178.6	62011.4	63091.6	57819.6	45426.7	55464.1	41357.7	57865.4	53577.3	64286.7	64633.5	48557.6	W5NTT7	COL1A2	0.258739
W5Q6J7	TBCA	TBCA	Tubulin-specific chaperone A	W5Q6J7_SHEEP	tr|W5Q6J7|W5Q6J7_SHEEP	tr|W5Q6J7|W5Q6J7_SHEEP Tubulin-specific chaperone A OS=Ovis aries OX=9940 GN=TBCA PE=3 SV=1	50.452	16995.8	18721.5	21641	20102.5	21073.7	19076.6	13456.8	24271.9	19075.2	22835.8	24017.2	21400.1	27515	22523.4	14935.1	19402	14314.2	19231	17453.4	19241	16608	19890.9	16358.1	12195.2	15287.7	16034.2	18394	18715.1	17739.5	21525	19996.8	15110.8	15130.8	14098.1	13840	16836.8	22415.2	22417.9	16842.3	W5Q6J7	TBCA	-0.210905
W5PR81	TARS1	TARS1	Threonyl-tRNA synthetase	W5PR81_SHEEP	tr|W5PR81|W5PR81_SHEEP	tr|W5PR81|W5PR81_SHEEP Threonyl-tRNA synthetase OS=Ovis aries OX=9940 GN=TARS1 PE=3 SV=1	161.41	45341.5	41821.7	45499.2	41730.6	38614.8	46440.1	43714.4	44168.4	41501.3	41822.7	44187.9	41310.5	37036.1	47471	45477.4	47722.4	47018	44251.3	44989.1	42426.8	39969	45637.7	47045.2	52460.2	46718.3	50127	43732	45917.7	45532.2	46883.6	44141	49015.9	51447.9	46486.6	49631	48613.3	45027.2	44507.1	47501	W5PR81	TARS1	0.07786
W5Q1L7	NEK7	NEK7	NIMA related kinase 7	W5Q1L7_SHEEP	tr|W5Q1L7|W5Q1L7_SHEEP	tr|W5Q1L7|W5Q1L7_SHEEP NIMA related kinase 7 OS=Ovis aries OX=9940 GN=NEK7 PE=3 SV=1	20.318	6000.31	6465.48	4932.03	6088.75	5373.49	5946.79	6590.72	5826.61	6388.33	6092.94	6523	6071.35	5973.63	6902.56	6507.21	6600.15	6378.01	5797.65	6213.92	6020.39	8023.19	6542.02	6856.16	7824.83	6996.91	5886.96	6252.99	5663.21	6204.2	6546.72	7316.36	6635.25	6548.41	6017.77	6121.97	6153.38	7194.9	6128.04	5474.41	W5Q1L7	NEK7	0.122435
W5QGB5	LOC101105290	H4C1	Histone H4	W5QGB5_SHEEP	tr|W5PHH3|W5PHH3_SHEEP;tr|W5PHL0|W5PHL0_SHEEP;tr|W5PHM4|W5PHM4_SHEEP;tr|W5QFN3|W5QFN3_SHEEP;tr|W5QFN7|W5QFN7_SHEEP;tr|W5QFN8|W5QFN8_SHEEP;tr|W5QFP4|W5QFP4_SHEEP;tr|W5QFQ2|W5QFQ2_SHEEP;tr|W5QFR6|W5QFR6_SHEEP;tr|W5QGB5|W5QGB5_SHEEP	tr|W5PHL0|W5PHL0_SHEEP His;tr|W5QFP4|W5QFP4_SHEEP Histone H4 OS=Ovis aries OX=9940 PE=3 SV=1;tr|W5QFQ2|W5QFQ2_SHEEP Histone H4 OS=Ovis aries OX=9940 GN=LOC101109919 PE=3 SV=1;tr|W5QGB5|W5QGB5_SHEEP Histone H4 OS=Ovis aries OX=9940 GN=LOC101105290 PE=3 SV=1	134.64	109727	134253	199297	210484	185967	209706	112056	174528	172040	149005	215740	205258	154676	171925	191576	120719	135489	120617	124731	186575	115525	110736	113424	131278	114410	170226	104726	160252	123459	123263	132719	139203	119127	156560	153999	117852	110847	107838	125146	W5QGB5	H4C1	-0.235784
W5Q2W4	RAVER1	RAVER1	Ribonucleoprotein, PTB binding 1	W5Q2W4_SHEEP	tr|W5Q2W4|W5Q2W4_SHEEP	tr|W5Q2W4|W5Q2W4_SHEEP Ribonucleoprotein, PTB binding 1 OS=Ovis aries OX=9940 GN=RAVER1 PE=4 SV=1	65.963	11466	11626.8	12148.3	12711.3	12280.3	12456	11287.5	12354.4	14309.4	11363.4	10433.4	11462.7	12549.7	13621.1	13543.3	11828.9	12656.2	13388.1	14397.1	13011.7	11293.4	11951.8	12860.2	10885.5	12668.1	11797.4	12596	12435.4	13558.4	10881.5	12873.7	14095.8	11077.6	11999.1	11641.8	12768.6	14424.4	11112.9	12515.1	W5Q2W4	RAVER1	0.107559
W5PPQ6	SEC13	SEC13	GATOR complex protein SEC13	W5PPQ6_SHEEP	tr|W5PPQ6|W5PPQ6_SHEEP	tr|W5PPQ6|W5PPQ6_SHEEP GATOR complex protein SEC13 OS=Ovis aries OX=9940 GN=SEC13 PE=3 SV=1	123.8	21682.6	25956	22728.8	26507.1	25642.8	25948	24535.7	27610.6	25531.3	24254	22534.1	24900.7	23277.4	29759.6	25359.6	29726	25787.4	22806.7	29432.2	24367.8	24745.4	25194	27619.4	26003.4	23662.3	25364	29843.8	25004.1	29800	24991.3	25944.9	26203.1	29422.8	26622.2	27242	26649	26304	23056.6	27327.1	W5PPQ6	SEC13	0.101256
W5PHB6	SF1	SF1	Splicing factor 1	W5PHB6_SHEEP	tr|W5PHB6|W5PHB6_SHEEP	tr|W5PHB6|W5PHB6_SHEEP Splicing factor 1 OS=Ovis aries OX=9940 GN=SF1 PE=3 SV=1	90.559	26473.1	25556.1	29530.4	25544.7	25500.9	23716.8	30605.3	20516.5	22240	23218.6	23663.9	20998.2	23276.4	18068.2	26435.9	21188.3	18441.5	24675.1	24406.1	20726.5	23133.9	23918.3	22847.3	28166.5	28084.5	18951.9	22180.4	23642.8	19406.5	19433	24466.2	22150.4	20483.8	18226	26094.3	20028.8	21638.2	23596.5	23070	W5PHB6	SF1	-0.157345
W5PW57	LOC101114408	CBR1	Carbonyl reductase (NADPH) (EC 1.1.1.184)	W5PW57_SHEEP	tr|W5PW57|W5PW57_SHEEP;tr|W5PW59|W5PW59_SHEEP;tr|W5PWA2|W5PWA2_SHEEP;tr|W5PWA6|W5PWA6_SHEEP	tr|W5PW57|W5PW57_SHEEP Carbonyl reductase [NADPH] 1 OS=Ovis aries OX=9940 GN=LOC101114408 PE=3 SV=1;tr|W5PW59|W5PW59_SHEEP Carbonyl reductase [NADPH] 1 OS=Ovis aries OX=9940 GN=LOC101114408 PE=3 SV=1;tr|W5PWA6|W5PWA6_SHEEP Carbonyl reductase [NADPH] 1 OS=O	88.416	21392.4	27367.4	23193.8	22174.7	20347.8	23433.2	25726.7	27610.8	25492	27525.5	25669.5	27789.3	24046.9	29903.8	28391	25533.9	24139.4	29647.4	23717	24610.1	28846.8	28717.5	27264.3	26097.8	25356.6	21593.2	24398.6	26480	27035.9	26871.6	26670.9	25065	28993.3	24276.1	21442.1	25005.1	26198.7	22700.5	22917.7	W5PW57	CBR1	0.117001
W5Q000	RPL32	RPL32	Ribosomal protein L32	W5Q000_SHEEP	tr|W5Q000|W5Q000_SHEEP	tr|W5Q000|W5Q000_SHEEP Ribosomal protein L32 OS=Ovis aries OX=9940 GN=RPL32 PE=3 SV=1	16.588	19223	21574.9	19273.1	19501	18971	16581.1	18246.7	21284.7	21764	14003.1	22636.2	21901.4	14880.3	20384.3	20477.2	18579.5	14572.9	16637.8	14787.9	15697.1	16521.1	14834.3	14514.4	17101.4	16188.2	15243.3	11649.3	17218.4	14535.7	13299.7	16037.2	18708	14186.6	18064.3	19698.3	15826.5	17597.2	15843	17860.5	W5Q000	RPL32	-0.159742
P09199	FBP1	FBP1	Fructose-1,6-bisphosphatase 1	F16P1_SHEEP	sp|P09199|F16P1_SHEEP;tr|W5PFR8|W5PFR8_SHEEP	sp|P09199|F16P1_SHEEP Fructose-1,6-bisphosphatase 1 OS=Ovis aries OX=9940 GN=FBP1 PE=1 SV=2;tr|W5PFR8|W5PFR8_SHEEP Fructose-bisphosphatase OS=Ovis aries OX=9940 GN=FBP1 PE=3 SV=1	195.77	83268.3	90638.1	59069.4	85769.1	64831.1	73550	82509.7	60806.6	77979	73679	90346.4	60951	81609.2	60202.3	61731.8	85747.4	72648.1	67370.9	55821.5	63056	70010.6	84407.5	89116.9	100036	83060.9	77371.8	83968.3	78483.8	62957.7	70076.2	77817.2	59885.6	59460.8	62654.3	69819	78398.7	74839.9	66900.5	95362.6	P09199	FBP1	-0.176099
W5Q9D9	RTCB	RTCB	RNA-splicing ligase RtcB homolog	W5Q9D9_SHEEP	tr|W5Q9D9|W5Q9D9_SHEEP	tr|W5Q9D9|W5Q9D9_SHEEP RNA-splicing ligase RtcB homolog OS=Ovis aries OX=9940 GN=RTCB PE=3 SV=1	323.31	98857.3	91279.8	94822.8	96520.2	100029	92741.6	91169.1	92286.9	98058.3	100640	92924.4	93512	95852.1	87366.5	95274.5	93448.9	83402.8	96537.4	87612.5	88675.8	97135.8	97469.5	95731.4	89546.4	86008.4	90415.3	86670.4	102115	89738.4	93673.2	91490.6	92853.7	89348.8	86847.5	96733.4	92624.2	96298.5	95465.5	93808.6	W5Q9D9	RTCB	-0.0637782
W5PYK0	SENP3	SENP3	RNA helicase	W5PYK0_SHEEP	tr|W5PYK0|W5PYK0_SHEEP	tr|W5PYK0|W5PYK0_SHEEP RNA helicase OS=Ovis aries OX=9940 GN=SENP3 PE=3 SV=1	323.31	108066	106834	111340	109183	110573	110791	111006	113948	114887	116934	112779	115501	110408	120508	108135	113068	104046	103021	97474.9	102313	103613	108692	111483	114018	106711	99605	114053	99017.4	105518	102789	106122	109434	114766	103996	113563	115642	106266	95716.9	107793	W5PYK0	SENP3	-0.0688629
W5P9X8	NMNAT1	NMNAT1	Nicotinamide-nucleotide adenylyltransferase	W5P9X8_SHEEP	tr|W5P9X8|W5P9X8_SHEEP	tr|W5P9X8|W5P9X8_SHEEP Nicotinamide-nucleotide adenylyltransferase OS=Ovis aries OX=9940 GN=NMNAT1 PE=3 SV=1	12.567	3089.6	3180.6	3113	4637.98	3764.38	2357.89	2851.82	3144.16	2974.49	2005.82	2113.28	3398.65	3263.78	2904.99	3091.71	2483.3	2468.62	2285.63	2615.78	2615.84	2191.78	2309.98	1455.97	2916.58	2555.76	3160.23	1795.07	2610.34	1936.8	2281.1	3150.74	3306.41	2196.33	3019.08	2830.17	2515.64	2972.51	3074.68	2419.51	W5P9X8	NMNAT1	-0.249377
W5PZR0	SH3GLB1	SH3GLB1	Endophilin-B1	W5PZR0_SHEEP	tr|W5PZQ7|W5PZQ7_SHEEP;tr|W5PZR0|W5PZR0_SHEEP	tr|W5PZQ7|W5PZQ7_SHEEP Endophilin-B1 OS=Ovis aries OX=9940 GN=SH3GLB1 PE=4 SV=1;tr|W5PZR0|W5PZR0_SHEEP Endophilin-B1 OS=Ovis aries OX=9940 GN=SH3GLB1 PE=4 SV=1	27.302	11866.4	14248.3	13366.4	12889.2	12358.1	12391.2	14737.5	14319	15081.7	14843.2	15126	15433.2	14023.3	16708.2	14684	13975.8	13563.4	15621.3	13829.5	14970.3	15994.5	14017.2	12237	14602.2	13349.5	15337.6	16862.3	13833	13814.6	13418.4	15501.4	15082.5	14672.7	13808.4	13489.5	13606.7	14220.3	14305.1	13770.6	W5PZR0	SH3GLB1	0.101818
W5Q245	ZNF326	ZNF326	Zinc finger protein 326	W5Q245_SHEEP	tr|W5Q245|W5Q245_SHEEP	tr|W5Q245|W5Q245_SHEEP Zinc finger protein 326 OS=Ovis aries OX=9940 GN=ZNF326 PE=3 SV=1	52.24	19821.3	20506.3	19124.1	19006.1	18449.2	19162	16591.4	17473.6	19500.8	14523	17808.6	17235.8	15646.2	18151.3	16790	17438.7	15614.4	18114.5	15471	16775.5	16755.6	15935	17576.2	17903.8	15999.6	15234.7	17316.6	17774.5	15814.9	16670.6	16037.6	16958.9	16433.1	17014.2	20178.4	17787	17831	16780.1	17430.4	W5Q245	ZNF326	-0.0974041
O77642	SFN	SFN	14-3-3 protein sigma	1433S_SHEEP	sp|O77642|1433S_SHEEP;tr|W5QAA1|W5QAA1_SHEEP	sp|O77642|1433S_SHEEP 14-3-3 protein sigma OS=Ovis aries OX=9940 GN=SFN PE=2 SV=1;tr|W5QAA1|W5QAA1_SHEEP 14-3-3 protein sigma OS=Ovis aries OX=9940 GN=SFN PE=3 SV=1	24.573	24020.7	26564.6	21325.1	23355.8	24236.8	25304.2	23944	26031.1	22613.8	24057.4	24199.4	23736.8	24536.6	22941.3	22513.6	22915.3	20708.3	22401.5	22920	24979.1	21587.4	26158.8	24049.5	27306.6	24149.1	23091.8	28202.9	20873.5	22440.5	22321.2	24953.2	22134	24799.6	23989.9	21776.8	27651.6	23566.9	21416.3	25276.1	O77642	SFN	-0.094593
W5Q2F4	ADH5	ADH5	S-(hydroxymethyl)glutathione dehydrogenase	W5Q2F4_SHEEP	tr|W5Q2F4|W5Q2F4_SHEEP	tr|W5Q2F4|W5Q2F4_SHEEP S-(hydroxymethyl)glutathione dehydrogenase OS=Ovis aries OX=9940 GN=ADH5 PE=3 SV=1	323.31	165801	170337	165784	160175	150045	159490	171366	187168	167576	158906	177804	172552	155715	171844	157683	191307	174771	181312	173545	169711	172444	190762	184353	177073	179635	189633	190022	179904	180121	178636	186431	171987	182581	163350	170801	176618	167395	168828	181083	W5Q2F4	ADH5	0.0652245
W5PHT7	FKBP3	FKBP3	Peptidylprolyl isomerase	W5PHT7_SHEEP	tr|W5PHT7|W5PHT7_SHEEP	tr|W5PHT7|W5PHT7_SHEEP Peptidylprolyl isomerase OS=Ovis aries OX=9940 GN=FKBP3 PE=4 SV=1	115.66	45310.6	47150.8	49894.8	45307.5	46610.2	48342	47945.3	47686.1	50616.2	48966.6	49979.7	46586.7	44037.6	44817.1	48593.6	48845.5	46442.8	42808.1	40577.7	41608.9	44586.9	36841.1	50025.1	44458	42609.4	43749.2	38174.4	42215.6	43577.3	46682.1	36877.6	48948	43344.2	42714.8	49126	42727.2	47831.1	45072.3	45577	W5PHT7	FKBP3	-0.0872673
W5QHP6	ARHGDIB	ARHGDIB	Rho GDP dissociation inhibitor beta	W5QHP6_SHEEP	tr|W5QHP6|W5QHP6_SHEEP	tr|W5QHP6|W5QHP6_SHEEP Rho GDP dissociation inhibitor beta OS=Ovis aries OX=9940 GN=ARHGDIB PE=3 SV=1	180.68	67995.5	63202.6	61058.8	62890.1	66173.5	66500.1	57835.7	65442.5	52699	52368	66803.3	72137.5	81196.5	58525.4	57884.9	53421.3	61585.3	58158.6	59652.9	66396.5	58387.2	71163.7	56715.3	63592.7	64468.7	61621.3	76846	60353.6	56462.1	55907.3	69394	55527.7	64601.7	57255.6	55365.6	63305.4	58619.1	61977.6	65102.2	W5QHP6	ARHGDIB	-0.119057
W5PLV3	RAB5B	RAB5B	RAB5B, member RAS oncogene family	W5PLV3_SHEEP	tr|W5PLV3|W5PLV3_SHEEP	tr|W5PLV3|W5PLV3_SHEEP RAB5B, member RAS oncogene family OS=Ovis aries OX=9940 GN=RAB5B PE=4 SV=1	202.73	33136.6	39318	33720.8	37645.2	29905.4	33582.8	36604.6	35327.6	33638.4	35043.1	34282.5	35600.2	29991.1	37094	35248.6	34453.8	41689	34773.8	36694.7	36754.5	34579.4	36693.7	34333.5	38405.2	37183.9	36204.9	33674.4	35122.8	36771.2	33412.5	35735	35596.9	36481.9	36815.4	39171.5	37288.1	34700.8	33167.2	35247.3	W5PLV3	RAB5B	0.0799885
W5NVJ3	USP9X	USP9X	Ubiquitinyl hydrolase 1	W5NVJ3_SHEEP	tr|W5NVJ3|W5NVJ3_SHEEP	tr|W5NVJ3|W5NVJ3_SHEEP Ubiquitinyl hydrolase 1 OS=Ovis aries OX=9940 GN=USP9X PE=3 SV=1	38.587	5957.35	6509.21	6287.05	7059.54	6010.28	7313.45	6718	5547.93	6591.19	5987.81	5475.41	7112.36	6639.22	8778.61	6837.3	7026.06	7114.33	7001.45	6445.44	6834.84	5968.39	7887.36	6650.53	7977.11	6217.4	6161.91	8119.71	6367.18	7035.79	6253.96	7324.19	8351.44	7500.62	7293.55	7661.41	6638.13	6860.45	6632.15	6497.18	W5NVJ3	USP9X	0.129085
W5Q216	SDHA	SDHA	Succinate dehydrogenase [ubiquinone] flavoprotein subunit, mitochondrial	W5Q216_SHEEP	tr|W5Q216|W5Q216_SHEEP	tr|W5Q216|W5Q216_SHEEP Succinate dehydrogenase [ubiquinone] flavoprotein subunit, mitochondrial OS=Ovis aries OX=9940 GN=SDHA PE=3 SV=1	253.58	54734.1	59228	63220.7	61261.7	62000.3	60251.9	58159.4	62116.1	66142.3	61982.6	63187.1	63984.9	56530.3	68856	66132.4	64465.4	60835.7	62817.5	62209.2	61180.2	61085.1	67161.1	62477.2	64752.8	65094.4	68032.2	66706.6	67632.7	65954.4	68396.8	63266.1	67010.9	65237.9	68525.5	63949.1	64682.1	66328.4	66175.4	65064.9	W5Q216	SDHA	0.0569415
W5PSC5	MYO1C	MYO1C	Myosin IC	W5PSC5_SHEEP	tr|W5PSC5|W5PSC5_SHEEP	tr|W5PSC5|W5PSC5_SHEEP Myosin IC OS=Ovis aries OX=9940 GN=MYO1C PE=3 SV=1	323.31	139133	137475	123701	135656	125818	159041	139346	118415	133114	133623	136847	126333	99812.9	137223	158498	132760	140682	141103	131860	142728	148351	129287	130609	144875	149815	157725	120008	148102	136365	152136	141448	157833	150345	168248	159877	125473	140548	142576	145667	W5PSC5	MYO1C	0.108124
W5Q519	EIF3M	EIF3M	Eukaryotic translation initiation factor 3 subunit M	W5Q519_SHEEP	tr|W5Q519|W5Q519_SHEEP	tr|W5Q519|W5Q519_SHEEP Eukaryotic translation initiation factor 3 subunit M OS=Ovis aries OX=9940 GN=EIF3M PE=3 SV=1	102.08	13418.7	15152.2	14156.4	15727.3	14073.6	14769.2	15828.3	13754.9	13972.7	13564.4	14546.4	13988.9	15038.6	15818	16270.4	15735.9	15545.5	13977.1	13496.6	15924.6	15861.6	13782.5	17040.6	15555.3	15565.7	14499.5	14954.1	14030.7	13293.6	15653.3	15029.7	18249.7	16132.8	16496.7	15913.3	16149.3	16967.7	14711	16926	W5Q519	EIF3M	0.0837496
W5PKX5	QDPR	QDPR	Quinoid dihydropteridine reductase	W5PKX5_SHEEP	tr|W5PKX5|W5PKX5_SHEEP	tr|W5PKX5|W5PKX5_SHEEP Quinoid dihydropteridine reductase OS=Ovis aries OX=9940 GN=QDPR PE=4 SV=1	55.411	12295.7	14644.2	14090.4	14532.4	13675.1	13876.5	16161.1	14874.7	14879.3	13026.6	14276.1	12815	12923.7	13770.4	12487.2	14975.7	12128.2	13972	11904	12221.3	12456.3	12173.1	14216.8	11438.5	13625.8	11624.5	10053.4	12058.6	13569.2	12188.9	10256.5	12642	12418.2	11871.8	13447.8	12809.1	12525.1	10949.8	12807.2	W5PKX5	QDPR	-0.108878
W5PZT4	RPS20	RPS20	40S ribosomal protein S20	W5PZT4_SHEEP	tr|W5PZT4|W5PZT4_SHEEP	tr|W5PZT4|W5PZT4_SHEEP 40S ribosomal protein S20 OS=Ovis aries OX=9940 GN=RPS20 PE=3 SV=1	8.0697	14261.4	16528.1	12863.3	13428.8	14471.9	14054.4	15134.8	14087.6	13964	11371.3	13803.1	14159.3	11832.9	15391.4	13273.3	13254.9	13049.7	12593.5	12240.1	11401.7	11487.9	10622.4	13671.7	13336.7	11940.6	12961.2	11873.5	13242.9	14416.2	12359.2	12120	12557.9	14091.3	13693.3	15146.5	13216.1	14076	14159.8	13952.9	W5PZT4	RPS20	-0.109011
W5QAL0	PRKCSH	PRKCSH	Glucosidase 2 subunit beta	W5QAL0_SHEEP	tr|W5QAL0|W5QAL0_SHEEP	tr|W5QAL0|W5QAL0_SHEEP Glucosidase 2 subunit beta OS=Ovis aries OX=9940 GN=PRKCSH PE=4 SV=1	129.09	43470.4	38523.4	31887.8	46645.8	36508.2	44590.3	30473	36292.5	32379.3	32146.8	23789.1	34996.9	46338.4	32158.5	41174.1	26391.9	36190.6	28217.6	29310.6	35276.6	32264.9	31882.7	31900.9	34784	29020.4	38991	33338.3	29367.3	30566.2	32555.8	28878.4	42173.4	35520.2	44181.7	35798	38871.7	35583.2	32453	31668.1	W5QAL0	PRKCSH	-0.173173
W5P221	GLYR1	GLYR1	Glyoxylate reductase 1 homolog	W5P221_SHEEP	tr|W5P220|W5P220_SHEEP;tr|W5P221|W5P221_SHEEP	tr|W5P220|W5P220_SHEEP Glyoxylate reductase 1 homolog OS=Ovis aries OX=9940 GN=GLYR1 PE=3 SV=1;tr|W5P221|W5P221_SHEEP Glyoxylate reductase 1 homolog OS=Ovis aries OX=9940 GN=GLYR1 PE=3 SV=1	51.443	4114.79	4927.69	3786.16	4620.01	4724.94	4725.91	4017.34	3517.51	5498.34	4233.15	4898.67	4185	3176.88	5082.09	4572.22	5655.92	4603.85	5059.41	4522.2	4422.74	4891.85	3753.76	4766.5	3813.83	4484.16	4147.87	4177.18	4566.72	4809.81	4719.59	4903.62	4627.43	4750.59	6596.46	5213.93	3861.53	4964.48	4184.69	4341.85	W5P221	GLYR1	0.160491
W5NVV6	DNAJC3	DNAJC3	DnaJ heat shock protein family (Hsp40) member C3	W5NVV6_SHEEP	tr|W5NVV6|W5NVV6_SHEEP	tr|W5NVV6|W5NVV6_SHEEP DnaJ heat shock protein family (Hsp40) member C3 OS=Ovis aries OX=9940 GN=DNAJC3 PE=4 SV=1	80.461	5001.67	5237.48	4881.69	5349.41	5355.51	7639.68	14439.8	5691.88	5652.24	5466.59	5920.65	5537.42	5420.48	5581.55	5155.75	3433.05	5419.31	5550.86	5277.19	5534.06	5900.12	5352.92	5280.09	4920.57	5440.82	5659.22	5429.65	2882.14	5675.12	5361.07	5266.35	5734.83	5568.46	5628.44	6206.85	5416.44	5672.75	5548.09	5491.61	W5NVV6	DNAJC3	-0.262855
W5NYY4	PPIG	PPIG	Peptidylprolyl isomerase G	W5NYY4_SHEEP	tr|W5NYY4|W5NYY4_SHEEP	tr|W5NYY4|W5NYY4_SHEEP Peptidylprolyl isomerase G OS=Ovis aries OX=9940 GN=PPIG PE=4 SV=1	16.466	5283.7	4850.87	4635.24	5327.32	4731.7	5010.21	4650.86	5368.05	5295.11	3864.15	5092.87	4938.23	5158.47	4187.72	4740.7	4288.04	4440.98	4424.56	4639.38	4584.56	5349.62	4794.73	5136.08	5046.89	4525.13	4711.85	4687.41	4735.37	4748.27	5332.89	5107.7	4871.04	4593.64	4875.31	5158.29	5050.34	5344.52	4424.29	4162.74	W5NYY4	PPIG	-0.108536
W5P4S2	LOC101121817	TXNL1	Thioredoxin-like protein 1	W5P4S2_SHEEP	tr|W5P4S2|W5P4S2_SHEEP	tr|W5P4S2|W5P4S2_SHEEP Thioredoxin-like protein 1 OS=Ovis aries OX=9940 GN=LOC101121817 PE=4 SV=1	74.077	15067.1	14753.1	12509.8	12713.1	13833.4	12349.9	11606.5	14310.7	14691.3	12514.1	13721.2	13481.4	15935.9	11117.2	12886.8	14087.8	12576.2	12982.5	14596.8	9106.02	12747.3	14866.7	14114.7	14061.3	12167.3	14793.7	14264.2	14549.5	11701.9	12656.9	14468.3	13590.2	13881.9	10896.9	12937.1	13972.3	14216.1	12684.7	14316.2	W5P4S2	TXNL1	-0.125901
W5PGQ7	PTER	PTER	Parathion hydrolase-related protein	W5PGQ7_SHEEP	tr|W5PGQ7|W5PGQ7_SHEEP	tr|W5PGQ7|W5PGQ7_SHEEP Parathion hydrolase-related protein OS=Ovis aries OX=9940 GN=PTER PE=3 SV=1	38.138	12449.7	11909.1	11417.5	14885.6	12447.9	11235.6	12122.2	13393.3	13989.6	12564.1	11339.2	10655.3	14072.5	11315.3	11904.1	12391.1	10306.2	10795.5	9948	12381.4	12129.9	12316.1	14107.1	11890.8	10080.5	11610.6	9638.04	12292.5	10543.5	13088.5	12186.9	11591.5	11777.7	10788.7	12545.8	12789	13360.7	12411.7	8509.54	W5PGQ7	PTER	-0.133635
W5Q7C7	PSMA2	PSMA2	Proteasome subunit alpha type	W5Q7C7_SHEEP	tr|W5Q7C7|W5Q7C7_SHEEP	tr|W5Q7C7|W5Q7C7_SHEEP Proteasome subunit alpha type OS=Ovis aries OX=9940 GN=PSMA2 PE=3 SV=1	134.2	19528.3	19017.4	19919.3	20121.3	21882.4	18744.1	21140	22468.7	22277	19896.8	19953.5	20297.7	21726.1	19838.9	19351.3	21471.5	18615.4	21451.3	18618.5	17902	18879.2	18884.9	18343.9	19798.3	16887	18307.2	19317.9	18587.2	19247.9	20559.3	19030.5	20239.1	20041.1	19395.9	18254.5	19122.8	19045.1	18553.6	20134.7	W5Q7C7	PSMA2	-0.073751
W5PVG1	CAPN1	CAPN1	Calcium-activated neutral proteinase 1	W5PVG1_SHEEP	tr|W5PVG1|W5PVG1_SHEEP	tr|W5PVG1|W5PVG1_SHEEP Calcium-activated neutral proteinase 1 OS=Ovis aries OX=9940 GN=CAPN1 PE=3 SV=1	225.22	68738.3	72345.7	70451.9	73298.6	70498.8	72981.4	74149.3	70344	72978.4	75702.9	72938.4	74761.1	68565	79750.1	75920.6	80982.6	70727.3	76704.6	70320.5	73479	73086.8	71498	74885	76110.8	73777.6	72824.8	71614.7	75388.1	70447.2	73934.7	78424.8	80968.9	75149.6	79822.3	85989.6	83191	73177.3	75846.7	74367.8	W5PVG1	CAPN1	0.0582893
W5PEH2	HADH	HADH	Hydroxyacyl-CoA dehydrogenase	W5PEH2_SHEEP	tr|W5PEH2|W5PEH2_SHEEP	tr|W5PEH2|W5PEH2_SHEEP Hydroxyacyl-CoA dehydrogenase OS=Ovis aries OX=9940 GN=HADH PE=3 SV=1	239.47	71256.8	78220	76329.4	68501.4	66214.7	74447.6	77925.2	79344.9	86687.6	78370.9	79551.9	70334.2	78991.9	78401.5	81054.1	76813	79314.7	81940.2	72203.6	79577.9	90531.2	79967.2	81737.4	74845.4	84331.8	84813.3	78251.1	83973.9	80381.2	87066.2	80503.2	83018.4	85207.3	81138.8	75147	75603.6	79853.9	74888.3	82201.9	W5PEH2	HADH	0.0759735
W5PAX6	COPB2	COPB2	Coatomer subunit beta'	W5PAX6_SHEEP	tr|W5NUL1|W5NUL1_SHEEP;tr|W5PAX6|W5PAX6_SHEEP	tr|W5PAX6|W5PAX6_SHEEP Coatomer subunit beta OS=Ovis aries OX=9940 GN=COPB2 PE=3 SV=1	177.15	62123.4	58973.7	56494.6	56682	56723.6	58481.4	61723.2	59039.9	59627.8	57766.3	61274.5	60480.8	56114.6	72206.7	62980.2	63099.9	61185.3	58334.9	59827.1	57872.7	58827.9	58294.6	67294.8	66000.7	64955.2	59590.5	61734.7	58577.5	63219.7	59811.5	60760.5	65039.4	67163.3	66533.7	64996.4	69817.6	61992.7	57517.1	60497.7	W5PAX6	COPB2	0.0693393
W5Q8I4	ST13	ST13	ST13 Hsp70 interacting protein	W5Q8I4_SHEEP	tr|W5PD23|W5PD23_SHEEP;tr|W5Q8I4|W5Q8I4_SHEEP	tr|W5Q8I4|W5Q8I4_SHEEP ST13 Hsp70 interacting protein OS=Ovis aries OX=9940 GN=ST13 PE=3 SV=1	167.1	109549	117298	103897	129631	110241	116284	95917	116288	102363	116974	107553	97763.7	121526	97185.8	108005	119212	100750	108898	93356.9	108431	85752	117577	118638	97143	96124.6	98882.2	107719	91579.7	97501.3	106441	100084	110706	98557.7	105126	119107	135162	105705	100067	97848.1	W5Q8I4	ST13	-0.114765
W5Q2Z5	NA	LARS1	Leucyl-tRNA synthetase	W5Q2Z5_SHEEP	tr|W5NWS2|W5NWS2_SHEEP;tr|W5Q2Z5|W5Q2Z5_SHEEP	tr|W5NWS2|W5NWS2_SHEEP Leucyl-tRNA synthetase OS=Ovis aries OX=9940 GN=LARS1 PE=3 SV=1;tr|W5Q2Z5|W5Q2Z5_SHEEP Leucyl-tRNA synthetase OS=Ovis aries OX=9940 PE=3 SV=1	105.63	11587.6	10780.3	9988.89	11220.9	10418.7	10621.6	11966.3	10782.1	10709.2	9418.69	11135.8	12259.3	9736.23	11881.5	12469.7	12171	11207.7	12707.8	11841.4	10669.3	11154.3	10275.9	11999.8	13469.3	10258.7	12188.6	9088.06	10774.4	11203.1	11818.8	11858.6	12687.3	11966.6	12368.3	12085.8	8216.26	12524.2	10472.9	11687.7	W5Q2Z5	LARS1	0.120759
W5Q644	VPS29	VPS29	Vacuolar protein sorting-associated protein 29	W5Q644_SHEEP	tr|W5Q644|W5Q644_SHEEP;tr|W5Q645|W5Q645_SHEEP	tr|W5Q644|W5Q644_SHEEP Vacuolar protein sorting-associated protein 29 OS=Ovis aries OX=9940 GN=VPS29 PE=3 SV=1;tr|W5Q645|W5Q645_SHEEP Vacuolar protein sorting-associated protein 29 OS=Ovis aries OX=9940 GN=VPS29 PE=3 SV=1	46.305	30276.9	35048.4	37769.8	37203.1	39511	36562.9	31500	36262.9	34964.5	33253.9	30354.6	34113.8	40166.1	33905.5	33647.8	31695.2	33543.3	34106.5	31446.7	34282.1	33326.6	35820	33416	33140.1	33934.6	35760	33710.5	32232.9	36711.9	31859.3	35858.9	33981.6	34805.6	30447.4	32855.4	32503.6	33187.7	30434.1	32242.3	W5Q644	VPS29	-0.0808849
W5PD32	MANF	MANF	Mesencephalic astrocyte derived neurotrophic factor	W5PD32_SHEEP	tr|W5PD32|W5PD32_SHEEP	tr|W5PD32|W5PD32_SHEEP Mesencephalic astrocyte derived neurotrophic factor OS=Ovis aries OX=9940 GN=MANF PE=3 SV=1	25.197	26137	25069.8	31132.6	26475	30121.2	24309.2	26071.8	28444.3	28659.4	27489.7	27670.5	25002.5	35976.7	29183.4	25192.8	24673.5	23298.7	25181.8	26341	27135.7	26315.1	25777.9	28313.5	25524.3	24818.2	25749.2	27946.5	26062.4	27388.1	29457.2	28381	23602.9	24336.8	23188.1	23022	28893.2	27301.3	29370.8	25889	W5PD32	MANF	-0.106366
W5PNR8	GTF2I	GTF2I	General transcription factor IIi	W5PNR8_SHEEP	tr|W5P219|W5P219_SHEEP;tr|W5PNR8|W5PNR8_SHEEP;tr|W5PNR9|W5PNR9_SHEEP	tr|W5PNR8|W5PNR8_SHEEP General transcription factor IIi OS=Ovis aries OX=9940 GN=GTF2I PE=4 SV=1;tr|W5PNR9|W5PNR9_SHEEP General transcription factor IIi OS=Ovis aries OX=9940 GN=GTF2I PE=4 SV=1	236.48	37467.2	36897.7	38711.1	36376.3	36516.2	36977.1	36323.6	32995	38998.2	37710.6	34738.3	36985.3	31324.2	45684.8	42589	31961.9	36998.7	39979.3	36620.6	41844.8	36847.1	29431.2	38111.7	39492.7	36204.4	39405.6	31622.9	39552.9	36580.9	42253.3	38059.7	41836.1	38263.1	39792.5	41655.9	34356.3	41542.5	38999	34811.5	W5PNR8	GTF2I	0.105315
W5NV50	LOC101110458	SERPINB6	Serpin B6	W5NV50_SHEEP	tr|W5NQL8|W5NQL8_SHEEP;tr|W5NTJ5|W5NTJ5_SHEEP;tr|W5NV50|W5NV50_SHEEP;tr|W5PTH0|W5PTH0_SHEEP	tr|W5NQL8|W5NQL8_SHEEP Serpin B6-like OS=Ovis aries OX=9940 GN=LOC101109343 PE=3 SV=1;tr|W5NV50|W5NV50_SHEEP Serpin B6 OS=Ovis aries OX=9940 GN=LOC101110458 PE=3 SV=1;tr|W5PTH0|W5PTH0_SHEEP SERPIN domain-containing protein OS=Ovis aries OX=9940 PE=3 SV=1	8.1013	13420.3	15343.2	11008.2	12882	12879.4	12655.1	11400.1	11019.4	10533.9	10817.7	12479.5	12444.8	10218.9	13013.6	11118.2	11583.5	10979.2	9463.86	10720.3	11389	10622.4	11706.7	8872.9	13485.6	12727.2	11125.2	11273	12019.9	11936.5	10755	10399.1	11565.2	10603.1	11537.7	11402.7	10363	10644.9	10856.9	11195.3	W5NV50	SERPINB6	-0.121368
W5PMR1	LOC101108797	HBA1	Hemoglobin subunit alpha-1/2	W5PMR1_SHEEP	tr|W5PMR1|W5PMR1_SHEEP	tr|W5PMR1|W5PMR1_SHEEP Hemoglobin subunit alpha-1/2 OS=Ovis aries OX=9940 GN=LOC101108797 PE=3 SV=1	99.505	32715.6	35461.8	38892.1	56940.3	47485.8	54739.4	42725.8	47092.8	25661.3	35812.6	22015.2	33147.9	61515.2	32571.7	40410.3	33566.9	50408.6	30271	22161.9	32575.2	24279.6	33831.3	31519.9	31645.6	34330.5	30888.5	19290.8	23249.5	31716.5	36764.2	28270.7	57803.9	40751.7	59308.8	31491.4	40138.2	25425.4	36321	34188	W5PMR1	HBA1	-0.304527
W5QD08	LAMC1	LAMC1	Laminin subunit gamma 1	W5QD08_SHEEP	tr|W5PBI6|W5PBI6_SHEEP;tr|W5QD08|W5QD08_SHEEP	tr|W5QD08|W5QD08_SHEEP Laminin subunit gamma 1 OS=Ovis aries OX=9940 GN=LAMC1 PE=4 SV=1	323.31	211938	212635	195223	227203	194199	208415	186898	188198	200803	201332	192989	215204	200280	210252	229476	195561	234638	193211	239808	242524	189519	206948	206819	252373	209628	221495	224986	203215	223506	204536	203430	210569	221047	272189	200228	217920	203628	205683	199643	W5QD08	LAMC1	0.0972575
W5Q834	ERO1A	ERO1A	Endoplasmic reticulum oxidoreductase 1 alpha	W5Q834_SHEEP	tr|W5P0B1|W5P0B1_SHEEP;tr|W5Q834|W5Q834_SHEEP	tr|W5Q834|W5Q834_SHEEP Endoplasmic reticulum oxidoreductase 1 alpha OS=Ovis aries OX=9940 GN=ERO1A PE=3 SV=1	37.369	2094.04	3740.19	3898.67	4084.98	4695.87	4364.3	4655.37	4187.8	4472.63	4621.65	3857.73	4355.58	3795.94	5155.86	4224.45	5613.4	5188.92	4587.29	4211.38	4295.47	4101.14	6057.71	4536.49	3452.18	5014.16	3813.28	4446.45	3501.72	4662.56	3756.18	4149.07	6496.01	4786.51	4663.8	4745.97	5151.83	5014.64	3826.75	4122.62	W5Q834	ERO1A	0.201392
W5P0C1	NUMA1	NUMA1	Nuclear mitotic apparatus protein 1	W5P0C1_SHEEP	REV__tr|W5PJ27|W5PJ27_SHEEP;tr|W5P0C1|W5P0C1_SHEEP	tr|W5P0C1|W5P0C1_SHEEP Nuclear mitotic apparatus protein 1 OS=Ovis aries OX=9940 GN=NUMA1 PE=4 SV=1	323.31	163600	157680	141823	154215	140060	152692	146222	133759	170773	145466	172522	143561	113978	148040	167685	158532	149038	185640	149123	162242	158771	146534	169967	169992	148292	162947	143710	172934	152472	169939	157305	171919	147535	173082	182146	158551	170381	174504	152386	W5P0C1	NUMA1	0.102045
W5QGT1	CUL3	CUL3	Cullin 3	W5QGT1_SHEEP	tr|W5QGT1|W5QGT1_SHEEP	tr|W5QGT1|W5QGT1_SHEEP Cullin 3 OS=Ovis aries OX=9940 GN=CUL3 PE=3 SV=1	42.17	7844.57	7573.21	6390.02	7461.92	6698.23	7825.68	7482.11	7076.1	7983.86	6738.77	6856.25	7058.33	4781.67	8415.01	7797.33	7836.35	6892.02	7758.52	6540.13	7401.69	9286.47	7233.7	5782.47	7042.21	7830.27	7139.29	5899.6	6942.45	7496.91	7534.19	8194.22	8101.88	8613.25	7696.75	7357.52	7737.63	7243.11	7777.8	7039.92	W5QGT1	CUL3	0.132775
C9E8M7	CYB5	CYB5	Cytochrome b5 (Cytochrome b5 type A (microsomal))	C9E8M7_SHEEP	tr|C9E8M7|C9E8M7_SHEEP	tr|C9E8M7|C9E8M7_SHEEP Cytochrome b5 OS=Ovis aries OX=9940 GN=CYB5 PE=2 SV=1	37.451	2841.93	2608.29	3877.95	4186.81	2958.05	4109.18	3548.99	4045.03	4080.04	3565.89	3658.33	4078.19	3264.7	4077.32	4970.17	4344.39	4765.96	3402.47	3635.82	3282.18	4111.96	3911.63	3785.55	3891.52	4370.8	4254.22	2645.5	3729.12	3710.5	4374.26	4226	5181.91	3691.24	3754.42	3994.43	3709.6	4540.52	3311.6	3777.68	C9E8M7	CYB5	0.177628
W5Q9Q0	TFG	TFG	Trafficking from ER to golgi regulator	W5Q9Q0_SHEEP	tr|W5PZA6|W5PZA6_SHEEP;tr|W5Q9Q0|W5Q9Q0_SHEEP	tr|W5PZA6|W5PZA6_SHEEP PB1 domain-containing protein OS=Ovis aries OX=9940 PE=4 SV=1;tr|W5Q9Q0|W5Q9Q0_SHEEP Trafficking from ER to golgi regulator OS=Ovis aries OX=9940 GN=TFG PE=4 SV=1	44.227	3569.15	2120.93	3977.31	3932.8	3292.34	2952.14	2828.1	4200.58	3265.6	3458.37	2819.21	2807.42	4410.66	3479.51	2082.86	3000.28	3205	2920.12	2820.73	2956.59	3033.65	4012.11	2977.39	2694.49	3806.95	3216.84	3448.26	3042.36	3907.64	3416.07	3167.35	4407.92	3452.78	4105.88	3346.37	3876.48	3382.56	3107.09	3250.89	W5Q9Q0	TFG	-0.192779
W5PTY1	HMBS	HMBS	Hydroxymethylbilane synthase	W5PTY1_SHEEP	tr|W5PTY1|W5PTY1_SHEEP	tr|W5PTY1|W5PTY1_SHEEP Hydroxymethylbilane synthase OS=Ovis aries OX=9940 GN=HMBS PE=3 SV=1	18.398	4446.06	3075.26	2838.69	3686.12	2685.86	2957.71	2517.01	3501.68	3452.28	3246.45	2384.51	3521.32	3125.84	2164.01	3270.13	2527.66	3228.68	2912.14	2009.21	2788.23	3301.91	3128.72	2600.02	2603.49	2700.65	2742.79	3228.84	1624.91	3278.57	3083.59	2873.79	3155.84	3205.41	2798.3	3154.06	2928.77	3330.29	2797.18	2734.68	W5PTY1	HMBS	-0.200159
W5P610	CLIC1	CLIC1	Chloride intracellular channel protein	W5P610_SHEEP	tr|W5P610|W5P610_SHEEP;tr|W5PSY4|W5PSY4_SHEEP;tr|W5PVR2|W5PVR2_SHEEP	tr|W5P610|W5P610_SHEEP Chloride intracellular channel protein OS=Ovis aries OX=9940 GN=CLIC1 PE=3 SV=1	295.23	57205.6	56321.1	41305.4	61783.4	55362.8	56899.6	52263.1	58987.1	52216.6	58395	46946.8	47974.4	72364.3	49146.6	54590.3	55307.5	46531.7	52730.1	46062.6	56077.8	47628.6	58216.1	52267.1	52558.2	50090.1	53477.3	54632.4	46666.3	51643.6	53789.5	49250.5	57684.7	52423.8	54218	49631.3	60613.1	50283.7	50649.2	51379.3	W5P610	CLIC1	-0.115283
W5P6V4	GLG1	GLG1	Golgi apparatus protein 1	W5P6V4_SHEEP	tr|W5P6V4|W5P6V4_SHEEP	tr|W5P6V4|W5P6V4_SHEEP Golgi apparatus protein 1 OS=Ovis aries OX=9940 GN=GLG1 PE=4 SV=1	138.71	15576.2	13091.8	13627.2	11806.6	11809.3	10329.7	14565	11693.4	14067	11660.5	12106.7	9614.12	8910.77	12385.9	14380.8	14227.5	12874.6	12948	13289.4	12976.5	14402.1	12026.7	14285.2	14838	12587.7	13609.3	12433.1	12601.5	13698.9	17068	12136.2	14531.1	14888	13086.3	15810.5	12994.7	15655.7	14588.5	13495.6	W5P6V4	GLG1	0.136691
W5NZL1	C1QBP	C1QBP	Complement component 1 Q subcomponent-binding protein, mitochondrial	W5NZL1_SHEEP	tr|W5NZL1|W5NZL1_SHEEP	tr|W5NZL1|W5NZL1_SHEEP Complement component 1 Q subcomponent-binding protein, mitochondrial OS=Ovis aries OX=9940 GN=C1QBP PE=3 SV=1	65.978	12164.4	12288.3	11749	18110	15452.8	15488.6	10902.5	14190.4	13015.1	11853.4	8904.66	10132.7	21654	11221.8	14525.2	11759.1	11588.6	10208.4	9544.73	14061.3	9926.56	10741.5	11483.6	12452	10194.1	12212.6	11159.5	9546.57	11762.3	15605.2	9865.6	18875.1	12649.4	16430.3	12525.9	16712.3	12521.2	12188.4	11220.1	W5NZL1	C1QBP	-0.222348
W5PX99	MYO1B	MYO1B	Myosin IB	W5PX99_SHEEP	tr|W5PD27|W5PD27_SHEEP;tr|W5PD30|W5PD30_SHEEP;tr|W5PX97|W5PX97_SHEEP;tr|W5PX99|W5PX99_SHEEP	tr|W5PX97|W5PX97_SHEEP Myosin IB OS=Ovis aries OX=9940 GN=MYO1B PE=3 SV=1;tr|W5PX99|W5PX99_SHEEP Myosin IB OS=Ovis aries OX=9940 GN=MYO1B PE=3 SV=1	87.675	33262	32196.9	29105.9	33159	31359.7	31633.7	33661.1	32024.4	36723.3	29864.4	32451.7	31684	25311.7	33866.3	32649.7	33607	35370.2	30792.4	31069.5	35945.7	35017.4	34898	32945.5	35171.7	33851.4	32954.9	35108.3	30846.3	31730.7	33194.9	34487.1	36279.2	29786.5	33808.5	34741.9	32771.4	34032.5	34676.9	36119.8	W5PX99	MYO1B	0.0800909
W5QBL7	ARPC1B	ARPC1B	Actin-related protein 2/3 complex subunit	W5QBL7_SHEEP	tr|W5QBL7|W5QBL7_SHEEP	tr|W5QBL7|W5QBL7_SHEEP Actin-related protein 2/3 complex subunit OS=Ovis aries OX=9940 GN=ARPC1B PE=3 SV=1	67.634	32331.6	34726.1	30626.3	31072.1	29337.2	33472.1	33857.9	32852.7	32105.1	32777.6	37337.1	34687.5	28063.1	34630.1	37532	33834.1	34843.7	34035.1	30207.4	31549.4	38172.3	35145.2	36519	34272.7	33772.6	35449	31430.7	35833.8	35506.5	35055.4	35251.2	38041.9	35600.8	37702.4	39204.1	35890.3	34809.8	34307.3	37938.2	W5QBL7	ARPC1B	0.0771499
W5Q4W6	TJP1	TJP1	Tight junction protein 1	W5Q4W6_SHEEP	tr|W5Q4W6|W5Q4W6_SHEEP	tr|W5Q4W6|W5Q4W6_SHEEP Tight junction protein 1 OS=Ovis aries OX=9940 GN=TJP1 PE=4 SV=1	323.31	232699	211114	234006	237754	240240	241419	220916	199441	240641	226792	211721	206161	224542	221077	231006	202739	203437	219430	195331	212478	232410	213375	219879	208041	221005	217633	205013	228521	216165	225816	211288	231463	208350	237497	228889	206966	216470	232817	229751	W5Q4W6	TJP1	-0.068853
W5NVG2	EFEMP1	EFEMP1	EGF containing fibulin extracellular matrix protein 1	W5NVG2_SHEEP	tr|W5NVG2|W5NVG2_SHEEP	tr|W5NVG2|W5NVG2_SHEEP EGF containing fibulin extracellular matrix protein 1 OS=Ovis aries OX=9940 GN=EFEMP1 PE=4 SV=1	190.56	22494.7	22110	26561.1	22237.7	25717.8	21438.1	22459.4	24418.5	22562.9	22977.4	20758.1	19780.3	26730.2	22624.2	24001.6	20976.9	23811.9	21469.5	20261.5	19372.1	17743.3	23805.5	24405.9	18826.4	21318.6	21736	17803.3	18779.1	21547.8	25926.9	23371.5	21705.4	19908.7	21066.2	22401.4	25435.3	20712.1	21231.5	23112.3	W5NVG2	EFEMP1	-0.118181
W5NS28	NA	TCERG1	Transcription elongation regulator 1	W5NS28_SHEEP	tr|W5NS28|W5NS28_SHEEP;tr|W5NYS6|W5NYS6_SHEEP	tr|W5NS28|W5NS28_SHEEP Uncharacterized protein OS=Ovis aries OX=9940 PE=4 SV=1;tr|W5NYS6|W5NYS6_SHEEP Transcription elongation regulator 1 OS=Ovis aries OX=9940 GN=TCERG1 PE=4 SV=1	40.929	14617.7	17639.9	21879.7	17115.1	18252.3	19609.4	17874.4	16765.6	17848	17203.2	17266.7	16042.9	15624.4	16304.2	17790	14459.9	15628.5	16553.7	15386.3	15726.8	17083.1	14810.9	17818.2	19114.7	19790.8	15858.1	21434.5	16849.5	14209.1	17166	17612.1	19210.8	14683.8	14676.6	17156.5	16536.5	19128.5	17948.2	16781.3	W5NS28	TCERG1	-0.120585
W5Q6T6	TTC37	TTC37	Tetratricopeptide repeat domain 37	W5Q6T6_SHEEP	tr|W5Q6T3|W5Q6T3_SHEEP;tr|W5Q6T6|W5Q6T6_SHEEP	tr|W5Q6T3|W5Q6T3_SHEEP Tetratricopeptide repeat domain 37 OS=Ovis aries OX=9940 GN=TTC37 PE=4 SV=1;tr|W5Q6T6|W5Q6T6_SHEEP Tetratricopeptide repeat domain 37 OS=Ovis aries OX=9940 GN=TTC37 PE=4 SV=1	28.617	2526.17	2239.75	1823.57	1826.29	1531.83	1735.62	1762.35	1331.83	1527.89	1496.48	2187.32	1263.78	2243.91	2289.05	2520.47	2069.25	1271.36	1885.3	2372.7	1981.54	2804.41	1271.86	1404.69	1961.71	1889.96	1487.57	1783.97	2163.55	2015.05	2521.02	2541.49	2395.21	2240.05	2135.55	1794.86	2074.4	1817.49	1446.09	2447.39	W5Q6T6	TTC37	0.249188
W5NYH8	PRPF31	PRPF31	Pre-mRNA-processing factor 31	W5NYH8_SHEEP	tr|W5NYH8|W5NYH8_SHEEP	tr|W5NYH8|W5NYH8_SHEEP Pre-mRNA-processing factor 31 OS=Ovis aries OX=9940 GN=PRPF31 PE=3 SV=1	50.04	6889.04	6977.22	6688.52	6810.16	6103.05	7175.14	6403.24	6718.32	7419.38	6270.2	7863.02	6624.06	5775.57	7596.94	7297.01	7572.96	7214.02	6831.88	6348.33	7780.61	7373.67	6168.93	7408.66	7624.96	7065.79	7375.54	6299.49	7293.12	6676.8	6001.44	6322.87	7297.08	7962.07	6652.28	7528.77	7558.85	6726.64	6174.42	6867.93	W5NYH8	PRPF31	0.103775
W5PRM8	PDHB	PDHB	Pyruvate dehydrogenase E1 component subunit beta	W5PRM8_SHEEP	tr|W5PRM4|W5PRM4_SHEEP;tr|W5PRM8|W5PRM8_SHEEP;tr|W5PUA6|W5PUA6_SHEEP	tr|W5PRM4|W5PRM4_SHEEP Pyruvate dehydrogenase E1 component subunit beta OS=Ovis aries OX=9940 GN=PDHB PE=4 SV=1;tr|W5PRM8|W5PRM8_SHEEP Pyruvate dehydrogenase E1 component subunit beta OS=Ovis aries OX=9940 GN=PDHB PE=4 SV=1	78.935	29958	27818.9	31436.5	29797.1	33410.6	27374.6	26402.1	31924.2	27591.3	30545.9	30121.7	28433.2	32133.1	29275.5	29076.2	27709.5	26900.9	25809.7	30758.5	30759.3	25863.5	30605.3	28033.7	28888.5	29791	29492.2	34063.7	28424.3	28478.3	29492.9	29555.2	28470.5	28644.2	28476.3	27948.4	27810.3	29922.8	28752.7	28476.4	W5PRM8	PDHB	-0.0746865
W5Q3E3	RAB2A	RAB2A	RAB2A, member RAS oncogene family	W5Q3E3_SHEEP	tr|W5Q3E3|W5Q3E3_SHEEP;tr|W5Q3E6|W5Q3E6_SHEEP	tr|W5Q3E3|W5Q3E3_SHEEP RAB2A, member RAS oncogene family OS=Ovis aries OX=9940 GN=RAB2A PE=4 SV=1;tr|W5Q3E6|W5Q3E6_SHEEP RAB2A, member RAS oncogene family OS=Ovis aries OX=9940 GN=RAB2A PE=4 SV=1	124.94	13881.4	14145.2	13353.8	13144.2	12319.7	12138.4	13307.2	13496.6	12399.3	12687.9	14404.8	13769.9	10733.1	15208.8	14031.2	13004.6	14328.4	14248.6	15353.3	14363	12493.3	12535.8	12909.7	15641.5	16347.9	13127.4	13245.4	12352.9	13794.5	14313.6	13453.6	14131.9	13918.2	13477.6	15102	14159.4	16316.7	9903.63	13944.9	W5Q3E3	RAB2A	0.113406
W5Q2I7	USO1	USO1	General vesicular transport factor p115	W5Q2I7_SHEEP	tr|W5Q2I7|W5Q2I7_SHEEP	tr|W5Q2I7|W5Q2I7_SHEEP General vesicular transport factor p115 OS=Ovis aries OX=9940 GN=USO1 PE=3 SV=1	61.196	23230.1	22478.4	22066.6	23415.9	21890.2	23117	23347.4	19985.2	24196.9	22135.6	22946.5	23330.4	22628.7	25678.2	24262.5	23718.7	24144.2	23813.5	22940.1	22770.5	22050.3	24466.7	24596.4	23843.1	24738.8	23979.1	24374.8	22422	22640.6	25417	24586.6	24143.6	25490.6	25370.9	22677.9	24782.1	23162.9	21842.3	24861.1	W5Q2I7	USO1	0.0619626
W5Q1W7	PALLD	PALLD	Palladin, cytoskeletal associated protein	W5Q1W7_SHEEP	tr|W5P4C8|W5P4C8_SHEEP;tr|W5Q1W7|W5Q1W7_SHEEP	tr|W5Q1W7|W5Q1W7_SHEEP Palladin, cytoskeletal associated protein OS=Ovis aries OX=9940 GN=PALLD PE=4 SV=1	43.157	10871.9	10030.2	12791.3	9964.68	13474.2	10541.2	10254.8	10664.2	10393.3	8850.72	10159.1	10429.5	10720.4	11212.8	11135.5	10039.8	9968.84	12481.1	11033.8	11929.5	15958.5	12002.4	9772.79	11353.1	11176.6	11732.3	13043.4	12393.2	11494.1	11089.2	11525.1	11189	11788.8	9183.59	11019.9	9477.6	12509.3	11157.7	11960.2	W5Q1W7	PALLD	0.130436
W5PEL9	NCOA5	NCOA5	Nuclear receptor coactivator 5	W5PEL9_SHEEP	tr|W5PEL9|W5PEL9_SHEEP	tr|W5PEL9|W5PEL9_SHEEP Nuclear receptor coactivator 5 OS=Ovis aries OX=9940 GN=NCOA5 PE=4 SV=1	28.635	3648.77	4055.37	5263.24	4930.14	5957.62	5504.28	5000.1	5053.55	4539.69	5228.62	4502.44	4883.66	4878.77	5131.05	3498.38	4772.29	4198.91	5331.24	4039.99	3853.92	4574.38	5078.39	3842.29	5323.07	4421.28	4353.03	5164.82	4988.95	5279.4	5012.24	4345.64	4926.03	4702.83	4441.39	5289.94	4543.51	4929.18	4906.68	5074.56	W5PEL9	NCOA5	-0.141525
W5QB95	LOC114113944	EEF1B2	Elongation factor 1-beta	W5QB95_SHEEP	tr|W5QB95|W5QB95_SHEEP;tr|W5QDX6|W5QDX6_SHEEP	tr|W5QB95|W5QB95_SHEEP Elongation factor 1-beta OS=Ovis aries OX=9940 GN=LOC114113944 PE=3 SV=1	32.238	20460.3	18273.3	19186.7	25308.8	22479.9	19203.4	18625.4	20617.7	19932.6	19498.9	16779.9	19054.8	25778.7	20507.3	19148.5	17177.8	18855.9	15046.3	18857.7	22364.4	15804.6	16915.9	18021.3	17568.7	18101.5	16119.6	20016	16069.4	18963.2	21718	16149.5	22719.6	19642.7	22826.1	18572.3	29364.9	19542.2	19820.1	21313	W5QB95	EEF1B2	-0.143757
W5PL67	SUCLG2	SUCLG2	Succinate--CoA ligase [GDP-forming] subunit beta, mitochondrial	W5PL67_SHEEP	tr|W5PL67|W5PL67_SHEEP	tr|W5PL67|W5PL67_SHEEP Succinate--CoA ligase [GDP-forming] subunit beta, mitochondrial OS=Ovis aries OX=9940 GN=SUCLG2 PE=3 SV=1	196.51	59580.8	66051.5	64539.4	61852.4	61087.4	59818	64833.5	76502.7	63904.8	65182.6	75996.5	71659.2	62441.6	74042.8	64727.2	70355.5	61713.2	70140.2	71709.8	67454.8	74755.6	72578	70045.8	67847.9	72233.7	73922.4	79617.4	75815.8	68400.9	72790.7	74523.3	65326.8	68062.2	66203.1	66939.9	59620.8	68600.8	67162.7	71339.4	W5PL67	SUCLG2	0.079107
W5PR04	IDH2	IDH2	Isocitrate dehydrogenase [NADP]	W5PR04_SHEEP	tr|W5PR04|W5PR04_SHEEP	tr|W5PR04|W5PR04_SHEEP Isocitrate dehydrogenase [NADP] OS=Ovis aries OX=9940 GN=IDH2 PE=3 SV=1	262.95	101719	107411	90519.6	94986.1	90354.8	110965	119021	107083	112142	104979	112579	110035	86472.8	119300	132735	101731	105938	104760	89061.4	114039	124112	107441	113417	124202	119317	114700	121591	115327	101232	106582	107631	122605	108468	122268	121957	107024	110984	114005	111482	W5PR04	IDH2	0.103606
W5PPD6	FLOT1	FLOT1	Flotillin	W5PPD6_SHEEP	tr|W5PPD6|W5PPD6_SHEEP	tr|W5PPD6|W5PPD6_SHEEP Flotillin OS=Ovis aries OX=9940 GN=FLOT1 PE=3 SV=1	56.764	6213.13	7997.56	6167.65	7974.03	6490.08	7077.12	6805.05	7059.26	7306.7	7172.07	7700.91	7578.81	7608.35	8147.28	8203.51	8514.3	8655.66	8161.12	7396.57	7024.67	7123.43	7881.06	6769.09	7358.15	6905.86	8355.53	6450.15	7319.73	9775.51	8513.22	7371.98	8166.24	8226.49	8934.16	7273.71	7044.99	7539.68	7562.42	4787.06	W5PPD6	FLOT1	0.141276
W5Q0B5	PPP2R1A	PPP2R1A	Protein phosphatase 2 scaffold subunit Aalpha	W5Q0B5_SHEEP	tr|W5PZ02|W5PZ02_SHEEP;tr|W5Q0B5|W5Q0B5_SHEEP	tr|W5Q0B5|W5Q0B5_SHEEP Protein phosphatase 2 scaffold subunit Aalpha OS=Ovis aries OX=9940 GN=PPP2R1A PE=4 SV=1	153.4	43528.3	52007.8	37755.5	45736.4	41289.1	42761	48232	48488.4	43833.5	46494	42794.6	45107.6	42179	49139.5	49074.7	48408.9	47869.2	45951.8	44464.8	51815.6	43360	46175.9	44589.7	47203.6	46502.2	47593	49565.9	45248.9	47562.8	49925.5	47237.5	62427.6	52671.3	55528.5	45289.6	59448.8	49595.9	46004.3	49353.8	W5Q0B5	PPP2R1A	0.089933
W5Q5K9	ARPC3	ARPC3	Actin-related protein 2/3 complex subunit 3	W5Q5K9_SHEEP	tr|W5Q5K9|W5Q5K9_SHEEP	tr|W5Q5K9|W5Q5K9_SHEEP Actin-related protein 2/3 complex subunit 3 OS=Ovis aries OX=9940 GN=ARPC3 PE=3 SV=1	61.622	24748.5	26019.8	26335	26787.3	24799.2	27133	26343.1	28166.3	25370.9	25451.5	30951.2	30079.1	27197.3	31692.3	29076.8	29248.6	23998.3	27688.6	26389.3	31580.6	29192.4	31770.4	27609.8	26704.1	30623.7	28722.3	29860	27686.2	25744.6	29018.9	31685.2	29283.1	26541.2	28164.6	23629.2	25697.9	30751.4	28471	27350.7	W5Q5K9	ARPC3	0.0897067
W5P1Q0	AP1B1	AP1B1	AP complex subunit beta	W5P1Q0_SHEEP	tr|W5P1Q0|W5P1Q0_SHEEP	tr|W5P1Q0|W5P1Q0_SHEEP AP complex subunit beta OS=Ovis aries OX=9940 GN=AP1B1 PE=3 SV=1	133.37	19793.1	18341.3	22024.5	22810.1	20910	21192.7	20746.9	19012.9	20575.2	22162.3	18501.8	20023.7	21221.1	22563.6	22407.5	22114.7	20492	22441.9	22233.3	21380.1	19650.4	19768.8	21314.2	20145.1	21605.7	22173.6	21065.4	21257.1	22120.9	21578.2	19358.1	23598.6	19825	20707.5	24289	22995.3	21730	20696.8	21566	W5P1Q0	AP1B1	0.0748069
W5PGM1	OXCT1	OXCT1	Succinyl-CoA:3-ketoacid-coenzyme A transferase	W5PGM1_SHEEP	tr|W5PGM1|W5PGM1_SHEEP;tr|W5QFN4|W5QFN4_SHEEP;tr|W5QFX2|W5QFX2_SHEEP	tr|W5PGM1|W5PGM1_SHEEP Succinyl-CoA:3-ketoacid-coenzyme A transferase OS=Ovis aries OX=9940 GN=OXCT1 PE=3 SV=1	235.14	19371.5	20115.7	20719.1	21083	16672.6	16397.9	19434.5	21157.5	18963.3	21087.5	19867.9	22023.3	18153.7	22104.4	19918.5	21793.1	24067.8	20466.5	19809.7	19440.4	20392.5	21249.5	20956	20100.6	22025.1	22124.5	21240	19569.1	21768.8	25808.1	22139.6	22370	23717.2	20840.3	20055.7	19564.2	22364.3	20368.7	25803.6	W5PGM1	OXCT1	0.097994
W5P5Y7	DNAJB1	DNAJB1	DnaJ heat shock protein family (Hsp40) member B1	W5P5Y7_SHEEP	tr|W5P5Y7|W5P5Y7_SHEEP;tr|W5QBW3|W5QBW3_SHEEP	tr|W5P5Y7|W5P5Y7_SHEEP DnaJ heat shock protein family (Hsp40) member B1 OS=Ovis aries OX=9940 GN=DNAJB1 PE=4 SV=1	30.6	13980.4	14112.5	14065.3	14661.9	12777.4	13210.3	11896.1	11789.6	16611.4	12334.5	13743.2	13756.7	12498	13550.9	13497.2	12375.4	11932.9	15434.4	10761.5	10294.3	12253.1	13610.1	14010.4	14482	12626.5	12220.4	12647.9	12419.7	12678.1	14416.5	12808	13519.2	13061.3	12313.3	15888	13708	13282.4	13426.3	13806	W5P5Y7	DNAJB1	-0.10925
W5PQK3	PFKL	PFKL	ATP-dependent 6-phosphofructokinase	W5PQK3_SHEEP	tr|W5PQK3|W5PQK3_SHEEP	tr|W5PQK3|W5PQK3_SHEEP ATP-dependent 6-phosphofructokinase OS=Ovis aries OX=9940 GN=PFKL PE=3 SV=1	210.28	41732.8	38950.9	40237.3	44310	40424	43590.9	47290.4	43841	46056.6	44456.2	37013.1	44340	39598.7	45143.9	45845.4	46721.8	44056.2	46908.1	45006.5	41560.2	41555.7	46581.1	50001.7	44478.9	44361.9	47694.2	42061.7	44097.7	47908.9	41779.2	43680.5	47224.4	44614	48226.7	46437	43748.5	44243.2	41972.8	45227	W5PQK3	PFKL	0.0711795
W5QCB0	SNX2	SNX2	Sorting nexin-2	W5QCB0_SHEEP	tr|W5QCB0|W5QCB0_SHEEP	tr|W5QCB0|W5QCB0_SHEEP Sorting nexin-2 OS=Ovis aries OX=9940 GN=SNX2 PE=3 SV=1	154.56	69436.3	72134.6	73901.1	72403.9	66915.7	67994.1	70968.9	69128.3	72948.1	69198.8	67697.1	72476.3	72582.5	72910.6	62849.2	70510.6	66475	69433	65183.4	66040.8	69458.9	69289.2	70165.5	69253.8	68176.5	68168.3	71649.2	63617.9	71150.6	63225.6	72279.7	69215.2	70969.7	64380.4	66378.3	68798.1	71439.3	61090.9	69272.9	W5QCB0	SNX2	-0.0573869
W5QB36	CAT	CAT	Catalase	W5QB36_SHEEP	tr|W5QB36|W5QB36_SHEEP	tr|W5QB36|W5QB36_SHEEP Catalase OS=Ovis aries OX=9940 GN=CAT PE=3 SV=1	157.79	66966.9	63869.8	63786.7	57423	70379.1	62717.2	68461	64501.5	67595.3	67958.7	66569.1	72012.9	65322.3	64099.5	57933.7	57614.6	65589.9	73199.8	57165.8	54087.5	65116	59642.2	75690	65025	62480.6	57081.2	64605	68909.6	70365.7	64188.9	64893.7	66758	62426	55923.1	56383.1	58669.4	61443	59024.3	73223.6	W5QB36	CAT	-0.093062
W5PRR5	LTA4H	LTA4H	Leukotriene A(4) hydrolase	W5PRR5_SHEEP	tr|W5PRR5|W5PRR5_SHEEP	tr|W5PRR5|W5PRR5_SHEEP Leukotriene A(4) hydrolase OS=Ovis aries OX=9940 GN=LTA4H PE=3 SV=1	323.31	117182	135993	120647	126703	116495	117350	131064	126064	125344	122627	120572	120055	114966	126364	134044	138495	120123	136797	131699	125092	120414	139364	148021	136149	131376	127943	123263	122877	121069	122130	139585	145165	139299	128117	137709	141906	123399	117768	135322	W5PRR5	LTA4H	0.0735013
W5P762	LOC101119820	CASP6	Caspase-6	W5P762_SHEEP	tr|W5P762|W5P762_SHEEP;tr|W5P764|W5P764_SHEEP	tr|W5P762|W5P762_SHEEP Caspase-6 OS=Ovis aries OX=9940 GN=LOC101119820 PE=3 SV=1;tr|W5P764|W5P764_SHEEP Caspase-6 OS=Ovis aries OX=9940 GN=LOC101119820 PE=3 SV=1	50.467	7403.54	8639.32	7030.67	8745.98	8331.69	7283.58	9493.15	7481.33	8185.45	7753.13	8356.6	6764.19	7346.13	7754.28	7723.32	7923.04	6132.74	7540.38	6357.38	6006.42	8250.29	8058.71	8403.47	8058.5	7026.48	7140.46	7888.52	8590.65	7091.03	7906.04	8476.73	7764.36	9001.5	7788.03	5215.21	8208.31	7506.84	8437.56	7490.66	W5P762	CASP6	-0.133544
W5PQF8	EPRS1	EPRS1	Glutamyl-tRNA synthetase	W5PQF8_SHEEP	tr|W5PQF8|W5PQF8_SHEEP	tr|W5PQF8|W5PQF8_SHEEP Glutamyl-tRNA synthetase OS=Ovis aries OX=9940 GN=EPRS1 PE=3 SV=1	323.31	96252.1	88633.9	81196.9	84756.5	79043.5	91455.4	95780	80884.6	96225.9	83065.5	94609.3	96113	70906.3	92994.1	94200.4	102063	89500.4	87622.4	86425.4	92832.5	96728.9	91372.4	90344.5	99283.8	88798.5	93322.6	85371.3	93209.8	90018.7	95836.7	94777.9	87064.7	98189.8	97984.1	97127.1	93677.7	103902	90438	85348.4	W5PQF8	EPRS1	0.0828173
W5PEI2	ASPN	ASPN	Asporin	W5PEI2_SHEEP	tr|W5PEI2|W5PEI2_SHEEP	tr|W5PEI2|W5PEI2_SHEEP Asporin OS=Ovis aries OX=9940 GN=ASPN PE=3 SV=1	37.116	2574.29	3042.23	3686.21	2866.42	2436.02	2608.38	3154.14	2763.05	3409	2753.74	1643.41	5092.91	2615.9	2983.72	3699.82	3418	4653.84	2901.66	3990.14	3187.62	3126.37	2916.53	2536.77	2397.88	2774.9	2751.53	2484.09	2621	3865.52	3732.12	2887.45	2848.68	2686.52	3294.89	3138.41	3091.52	3005.24	2534.38	1766.66	W5PEI2	ASPN	0.233749
W5QEL8	NDRG2	NDRG2	Protein NDRG2	W5QEL8_SHEEP	tr|W5QEL7|W5QEL7_SHEEP;tr|W5QEL8|W5QEL8_SHEEP	tr|W5QEL7|W5QEL7_SHEEP Protein NDRG2 OS=Ovis aries OX=9940 GN=NDRG2 PE=3 SV=1;tr|W5QEL8|W5QEL8_SHEEP Protein NDRG2 OS=Ovis aries OX=9940 GN=NDRG2 PE=3 SV=1	46.506	12922.9	22110	12929	14821.5	10835.8	12733.2	13022.8	17613.7	17300.9	16281.6	13237.2	15611.6	15793	12314.2	12248.4	13614.3	14834.1	13638.3	13636.4	15354.2	13025.2	14596	14521.3	11626.4	13188	15373.8	13736.8	14807.5	16229.5	14136.7	14041.9	15245.6	13480.1	14749.1	13789.3	16613.5	14970.6	15207	14444.6	W5QEL8	NDRG2	-0.144984
W5PSC8	FBLN5	FBLN5	Fibulin-5	W5PSC8_SHEEP	tr|W5PSC8|W5PSC8_SHEEP	tr|W5PSC8|W5PSC8_SHEEP Fibulin-5 OS=Ovis aries OX=9940 GN=FBLN5 PE=3 SV=1	218.1	54202.9	47485	51571.7	50704.6	60793.1	49127.1	43974	59407.8	50914.8	46306	45819.5	45019.7	54610.8	50312.6	57505	45119.5	42580.3	42385.4	45047.8	47926.4	45965.3	53931.9	43510.9	46295.9	42557.4	48652.4	44342.3	40198.8	47438.7	44854.8	45338.2	43470	46259.6	51534	52289.7	52686.8	51533.6	40736.9	47326.5	W5PSC8	FBLN5	-0.108332
W5QDK7	XRCC5	XRCC5	X-ray repair cross complementing 5	W5QDK7_SHEEP	tr|W5QDK7|W5QDK7_SHEEP	tr|W5QDK7|W5QDK7_SHEEP X-ray repair cross complementing 5 OS=Ovis aries OX=9940 GN=XRCC5 PE=3 SV=1	45.284	9981.7	11980	8115.78	11338.3	10432.4	8100.34	12944.6	11523	9978.17	9900.39	11248.9	11259.7	10498.8	12209	13097.5	13235.3	10742.8	9493.14	9945.69	10770.2	12932.4	11470.1	12534.7	11719	10818.6	11112.9	9253.99	10924.5	11769.7	11101.1	12199	12683.4	11716.2	13467.3	12717.8	11984.5	12839.6	10532.3	11000.2	W5QDK7	XRCC5	0.129126
W5PRP1	SLC9A3R1	SLC9A3R1	Na(+)/H(+) exchange regulatory cofactor NHE-RF	W5PRP1_SHEEP	tr|W5PRP1|W5PRP1_SHEEP	tr|W5PRP1|W5PRP1_SHEEP Na(+)/H(+) exchange regulatory cofactor NHE-RF OS=Ovis aries OX=9940 GN=SLC9A3R1 PE=4 SV=1	15.945	2994.87	3966.36	4894.8	4792.89	3918	5583.47	3753.68	4509.73	4262.43	4438.62	3756.47	3949.92	5560.07	4110.33	4270.28	3973.36	3582.19	2354.53	3229.08	4869.78	3664.11	3323.34	3884.02	3573.53	5365.47	3371.28	2967.58	3792.56	3073.53	4472.05	3736.9	5212.54	4604.59	4502.15	3669.52	6010.05	4167.05	4449.02	3618.5	W5PRP1	SLC9A3R1	-0.207901
W5P935	APMAP	APMAP	Adipocyte plasma membrane-associated protein	W5P935_SHEEP	tr|W5P935|W5P935_SHEEP	tr|W5P935|W5P935_SHEEP Adipocyte plasma membrane-associated protein OS=Ovis aries OX=9940 GN=APMAP PE=3 SV=1	237.82	67316.3	66842.9	77714.1	69430.8	79698.9	78376.6	67501.8	72765	79641.5	73695.4	73029.3	71532.8	60429.3	78701	83875.4	79264.6	72417.7	75094.5	75779.3	74266.9	72350.3	71386.4	78605.7	75884.8	75848.2	73600.5	62890.7	78561.2	78653.5	79620.5	77961.2	90047.9	74521	90349.6	81696.2	72717.3	80124.5	82051.6	77260.7	W5P935	APMAP	0.0836893
W5P6N8	WDR82	WDR82	WD repeat domain 82	W5P6N8_SHEEP	tr|W5P6N8|W5P6N8_SHEEP	tr|W5P6N8|W5P6N8_SHEEP WD repeat domain 82 OS=Ovis aries OX=9940 GN=WDR82 PE=3 SV=1	38.272	17701.3	17400.4	17914.8	18075.6	17069.6	19382.4	20013.8	17396.3	20383.3	16184.5	18977.9	19459.5	18165.1	19579.6	20081	21141.5	18480.7	18629.8	17054.4	19518.3	19626.3	19382.9	20069.6	18771.1	17101.8	18303.4	17183	19791.1	19527.5	19296.6	17447.4	20260.5	19597.4	20476.8	20912	19185.5	19592.7	19262.7	19808.1	W5P6N8	WDR82	0.0724094
W5Q2N2	PSMD12	PSMD12	Proteasome 26S subunit, non-ATPase 12	W5Q2N2_SHEEP	tr|W5Q2N2|W5Q2N2_SHEEP	tr|W5Q2N2|W5Q2N2_SHEEP Proteasome 26S subunit, non-ATPase 12 OS=Ovis aries OX=9940 GN=PSMD12 PE=3 SV=1	86.839	20857.7	19448.3	21534	20247.6	19069.8	21779.8	19619.4	21036.7	20049.3	19618.4	21317.4	21084.9	19739.6	23247.6	21317.5	21228.8	19936.1	22092.3	19432.7	21642.8	22135.3	19709.1	21249.9	22687.1	22541	20588.1	21933.6	21908.8	20955.4	20794.9	23154.6	23356.6	21582.2	23044.3	22856.4	23800.1	21834.1	21881.5	19325.9	W5Q2N2	PSMD12	0.0662077
W5PCN2	ANXA7	ANXA7	Annexin	W5PCN2_SHEEP	tr|W5PCN2|W5PCN2_SHEEP	tr|W5PCN2|W5PCN2_SHEEP Annexin OS=Ovis aries OX=9940 GN=ANXA7 PE=3 SV=1	186.94	29374.7	25951	28120.8	31241.8	30220.3	28342	25569.9	30232.9	26130.9	28974.6	24825.3	26835	30216.8	26348.5	31225.4	31838.9	24779.5	30446.7	31025.5	31199.9	32851	29019.1	27927.4	27208.3	31627.3	26604.1	34090.7	29337.3	29131.8	29155.1	30630.5	30772.1	26996.9	26528.8	26116.8	30123.5	30078.4	28323.7	30060.4	W5PCN2	ANXA7	0.0893693
W5QBV3	PGK1	PGK1	Phosphoglycerate kinase	W5QBV3_SHEEP	tr|W5QBV3|W5QBV3_SHEEP	tr|W5QBV3|W5QBV3_SHEEP Phosphoglycerate kinase OS=Ovis aries OX=9940 GN=PGK1 PE=3 SV=1	320.33	182787	201948	190095	174328	174097	173715	213691	215992	211961	194788	224320	206796	165905	209396	196121	209291	207477	215895	196429	188914	226530	222829	212580	200046	219452	215555	233762	214269	201638	213776	214073	186641	208078	186299	197935	192455	212400	200601	218308	W5QBV3	PGK1	0.0834493
W5NSL8	NA	DTD1	D-aminoacyl-tRNA deacylase	W5NSL8_SHEEP	tr|W5NSL8|W5NSL8_SHEEP;tr|W5PFY0|W5PFY0_SHEEP	tr|W5NSL8|W5NSL8_SHEEP D-aminoacyl-tRNA deacylase OS=Ovis aries OX=9940 PE=3 SV=1	58.14	7288.34	8829.7	7585.43	7597.85	7801.72	6834.1	4464.59	6374.3	6056.75	7077.85	5851.61	6189.4	6737.16	5824.4	5388.44	6138.66	6367.38	6391.94	8026.82	5153.23	5489.4	6324.65	6172.92	5471.52	5998.38	6200.24	4927.42	7980.32	5611.21	6636.5	5711.58	5126.47	5602.2	4931.6	6013.46	4451.12	5924.82	4718.09	5297.76	W5NSL8	DTD1	-0.161965
W5PH79	MYDGF	MYDGF	Myeloid derived growth factor	W5PH79_SHEEP	tr|W5PH79|W5PH79_SHEEP	tr|W5PH79|W5PH79_SHEEP Myeloid derived growth factor OS=Ovis aries OX=9940 GN=MYDGF PE=4 SV=1	16.532	9597.39	8902.89	10633.5	9977.56	11490.1	10358.3	12540.3	10264.8	11168.2	9181.49	9835.49	9839.25	12038.1	10546.9	11537.7	9732.37	9390.07	9244	9015.92	8806.87	8402.63	9931.81	8365.02	7382.12	8550.51	9366.54	9616.24	10857.4	9767.46	9690.88	9769.29	9444.12	8794.24	7854.15	10258.2	10237.9	9668.76	7699.1	10652.3	W5PH79	MYDGF	-0.12476
W5PAJ3	BPIFB1	BPIFB1	BPI fold containing family B member 1	W5PAJ3_SHEEP	tr|W5PAJ1|W5PAJ1_SHEEP;tr|W5PAJ3|W5PAJ3_SHEEP	tr|W5PAJ1|W5PAJ1_SHEEP BPI fold containing family B member 1 OS=Ovis aries OX=9940 GN=BPIFB1 PE=4 SV=1;tr|W5PAJ3|W5PAJ3_SHEEP BPI fold containing family B member 1 OS=Ovis aries OX=9940 GN=BPIFB1 PE=4 SV=1	19.126	6255.77	9764.14	7630.83	6163.32	6760.26	4537.54	8342.12	6642.99	6005.82	4580.35	5115.41	6718.39	7222.13	5118.2	4761.39	8620.59	6320.78	4549.99	5449.48	6201.17	4373.01	6023.78	5816.66	5536.06	6166.49	4541.89	5196.43	3590.77	5213.77	5255.08	6003.55	5271.34	5202.8	5127.26	3581.99	6070.67	4512.99	5400.32	5188	W5PAJ3	BPIFB1	-0.21728
W5QE35	IPO8	IPO8	Importin 8	W5QE35_SHEEP	tr|W5QE35|W5QE35_SHEEP	tr|W5QE35|W5QE35_SHEEP Importin 8 OS=Ovis aries OX=9940 GN=IPO8 PE=4 SV=1	1.5876	16536	15212.6	13279.1	12724.3	14948.7	15223.8	13740.4	16227.3	13923.3	16957.7	16882.8	13692.6	10526.3	13208.5	9805.94	18685.4	29643.6	14299.3	26090.5	15270	13352.5	14956.6	14655.7	17519.7	20830	11034.8	17998.2	17445.8	18622.9	10813.3	14868.3	7306.65	12469.6	8838.88	11528.5	14472.2	14401	17473.3	14669.2	W5QE35	IPO8	0.265339
W5QH61	CPSF6	CPSF6	Cleavage and polyadenylation specificity factor subunit 6	W5QH61_SHEEP	tr|W5QH61|W5QH61_SHEEP;tr|W5QH63|W5QH63_SHEEP	tr|W5QH61|W5QH61_SHEEP Cleavage and polyadenylation specificity factor subunit 6 OS=Ovis aries OX=9940 GN=CPSF6 PE=3 SV=1;tr|W5QH63|W5QH63_SHEEP Cleavage and polyadenylation specificity factor subunit 6 OS=Ovis aries OX=9940 GN=CPSF6 PE=3 SV=1	145.6	25139.5	26078.3	28613.4	30678.5	30612	26742.4	31368.2	29464.3	26780.8	29161.7	24506.6	23991.7	32294.2	22842.9	28388.3	27231.6	26884.3	28846	23703.3	25971.8	25499.2	27867.2	26851.9	30554.2	29230.6	24857.9	28870.3	31211.8	28382.9	26371.7	23305	28633.5	26889.7	25070.1	30002.7	27021.6	30562.8	30454.5	33812.3	W5QH61	CPSF6	-0.103454
W5PLW6	ACADVL	ACADVL	Acyl-CoA dehydrogenase very long chain	W5PLW6_SHEEP	tr|W5PLW6|W5PLW6_SHEEP	tr|W5PLW6|W5PLW6_SHEEP Acyl-CoA dehydrogenase very long chain OS=Ovis aries OX=9940 GN=ACADVL PE=3 SV=1	215.72	48969.7	54211.4	61862.5	57328.1	63121.4	58206.9	57817.5	51101.5	57669.7	56966.8	49750.8	52098	62525.1	59551.5	56463.9	52653.2	49693	49557.6	57680.4	47294.8	53729.5	52215.5	51490.2	52802.6	55789.1	50531.1	54701.8	50384.6	54189.1	54129.4	53860.9	56937.6	52973.4	52321.4	51367.5	53643.7	50600.6	50948.2	57227.8	W5PLW6	ACADVL	-0.0779365
W5PNX6	PREP	PREP	Prolyl endopeptidase	W5PNX6_SHEEP	tr|W5PNX4|W5PNX4_SHEEP;tr|W5PNX6|W5PNX6_SHEEP	tr|W5PNX4|W5PNX4_SHEEP Prolyl endopeptidase OS=Ovis aries OX=9940 GN=PREP PE=3 SV=1;tr|W5PNX6|W5PNX6_SHEEP Prolyl endopeptidase OS=Ovis aries OX=9940 GN=PREP PE=3 SV=1	167.85	37048.6	41139	34935.4	37452.1	38097.5	36487.8	37465.5	41597.9	37988.7	35910.5	36381.3	40086.1	34373.2	41826.2	38062.4	42721.5	44143.3	38088.3	36810.6	36934.6	37039.1	40329.2	38549.4	41482.5	42951.1	42669.6	38331.3	37143.3	40794.6	38749.1	40263.7	41937.3	41389.1	40450.6	41401.9	35829.2	39565.1	37778.8	40177.1	W5PNX6	PREP	0.0688457
W5NX31	AHSA1	AHSA1	Activator of HSP90 ATPase activity 1	W5NX31_SHEEP	tr|W5NX31|W5NX31_SHEEP	tr|W5NX31|W5NX31_SHEEP Activator of HSP90 ATPase activity 1 OS=Ovis aries OX=9940 GN=AHSA1 PE=3 SV=1	85.084	6586.54	7003.63	7426.32	7698.83	6225.78	7035.92	7016.05	7688.38	7232.49	6251.41	6014.88	6014.33	6692.88	7098.81	7993.96	7223.52	8228.68	7544.93	6919.68	6370.67	7366.14	7097.92	7349.87	8518.1	6364.48	7385.61	7255.96	7172.46	7707.36	7783.72	7676.91	8071.91	8533.85	6614.52	8047.5	8562.14	7057.16	7332.96	8235.17	W5NX31	AHSA1	0.10282
W5PJG7	CALR	CALR	Calreticulin	W5PJG7_SHEEP	tr|W5PJG7|W5PJG7_SHEEP	tr|W5PJG7|W5PJG7_SHEEP Calreticulin OS=Ovis aries OX=9940 GN=CALR PE=3 SV=1	323.31	314771	285649	268530	285441	326857	288588	293118	287346	262403	252302	255637	289973	338356	266388	292364	274336	274589	278025	275376	293534	206728	296122	286344	288363	265241	282271	311455	247477	278894	262924	261086	285678	304124	296106	267195	314537	286182	259722	272248	W5PJG7	CALR	-0.094423
W5NVW7	NAGLU	NAGLU	N-acetyl-alpha-glucosaminidase	W5NVW7_SHEEP	tr|W5NVW7|W5NVW7_SHEEP	tr|W5NVW7|W5NVW7_SHEEP N-acetyl-alpha-glucosaminidase OS=Ovis aries OX=9940 GN=NAGLU PE=4 SV=1	57.66	5206.96	5460.9	5687.51	5241.23	5843.81	5154.81	5062.44	6864.15	4821.82	4248.67	4842.34	4166.63	6002.47	4062.86	5284.53	5120.08	4830.97	4418.48	4749.57	5344.48	3785.14	5121.6	2902.88	3817.93	4930.7	4264.66	4561.61	4715.07	4546.09	5179.95	5043.56	5129.97	4565.58	6311.16	4502.27	5654.95	4953.66	4147.96	3899.74	W5NVW7	NAGLU	-0.167644
W5PQT3	LOC101105107	ARPIN	Arpin	W5PQT3_SHEEP	tr|W5PQT3|W5PQT3_SHEEP	tr|W5PQT3|W5PQT3_SHEEP Arpin OS=Ovis aries OX=9940 GN=LOC101105107 PE=3 SV=1	39.273	14498.4	12887.1	16225	12578.3	14469	15708.3	12517.7	14290	16599.7	12460.8	16008.2	13406.2	17030.4	14742.9	12821.4	12488	13442	13861.6	12954.1	11476.7	14761.2	13563.6	12146.9	14600.8	12752	13273.9	13187.2	16084.2	13562.5	14006.4	14891.1	13046.7	17108.3	11026.9	13718	11179.3	15348	14874.2	15186.1	W5PQT3	ARPIN	-0.124252
W5PZ48	CTSH	CTSH	Cathepsin H	W5PZ48_SHEEP	tr|W5PZ47|W5PZ47_SHEEP;tr|W5PZ48|W5PZ48_SHEEP	tr|W5PZ47|W5PZ47_SHEEP Cathepsin H OS=Ovis aries OX=9940 GN=CTSH PE=3 SV=1;tr|W5PZ48|W5PZ48_SHEEP Cathepsin H OS=Ovis aries OX=9940 GN=CTSH PE=3 SV=1	126.67	37909.4	55787.5	50840.4	45269.1	57775	61727.4	48946.5	67355.6	56235	48538.5	44865.5	47608.9	61681.6	37550.9	45190.4	51864	60365.9	54169.5	36723.7	43643	40858.5	41747.2	43238.8	34203.7	52851.8	46721.9	40848.9	49878.2	41243.7	52917.7	33795.5	86543.5	50023.4	57821.2	43507.9	51914.6	56026.7	51625.8	59715.5	W5PZ48	CTSH	-0.185914
W5Q3Z7	PUF60	PUF60	60 kDa poly(U)-binding-splicing factor	W5Q3Z7_SHEEP	tr|W5Q3Z7|W5Q3Z7_SHEEP	tr|W5Q3Z7|W5Q3Z7_SHEEP 60 kDa poly(U)-binding-splicing factor OS=Ovis aries OX=9940 GN=PUF60 PE=3 SV=1	146.42	42217.2	40774.4	41580.2	48973.7	50715.8	44374.6	39912.6	42914.7	45537.3	45117.5	35684.1	39982.2	50282.3	36391.3	44841.4	41971.8	38455.5	42810.6	40760.1	44989.8	37761.8	44651.3	48071.1	46116.1	40584.1	41551.5	44113.2	40578.5	42169.8	41083.9	41520.7	46749.5	39229.8	38666.3	46823.4	46098.3	42028.4	43938.4	46241.3	W5Q3Z7	PUF60	-0.0923567
W5PVN5	DDX42	DDX42	RNA helicase	W5PVN5_SHEEP	tr|W5PVN5|W5PVN5_SHEEP	tr|W5PVN5|W5PVN5_SHEEP RNA helicase OS=Ovis aries OX=9940 GN=DDX42 PE=4 SV=1	123.81	16576.1	15855.7	15717.6	16257	16516.1	17135.3	13801.9	15090.6	15900.4	14626.3	14214.8	14322.6	15605.8	15682.8	14341.3	14449	16661.5	14574.2	11276.2	15567.8	13406.4	12500.2	15800.7	12705.5	13439.9	14396.4	13589.5	15404.8	13349.3	13516.6	13365.6	14907.4	13368	15307.2	16619.7	15407.6	16048.3	13092.7	16320.2	W5PVN5	DDX42	-0.0978471
W5PVM5	LAMA5	LAMA5	Laminin subunit alpha 5	W5PVM5_SHEEP	tr|W5PVM5|W5PVM5_SHEEP	tr|W5PVM5|W5PVM5_SHEEP Laminin subunit alpha 5 OS=Ovis aries OX=9940 GN=LAMA5 PE=4 SV=1	323.31	143457	125537	145055	175625	136462	143718	118873	118668	135718	133873	122260	142920	134932	153112	160283	137127	154352	133535	141956	154953	136314	137228	138031	155339	139838	154271	140881	141928	148949	144682	139453	138434	142164	189575	143671	135637	133048	137854	134847	W5PVM5	LAMA5	0.0992332
W5Q038	AHNAK	AHNAK	AHNAK nucleoprotein	W5Q038_SHEEP	tr|W5NZC2|W5NZC2_SHEEP;tr|W5Q038|W5Q038_SHEEP	tr|W5Q038|W5Q038_SHEEP AHNAK nucleoprotein OS=Ovis aries OX=9940 GN=AHNAK PE=4 SV=1	323.31	2.28224e+06	1.95311e+06	2.45877e+06	2.24009e+06	2.23562e+06	2.22205e+06	2.04323e+06	1.83426e+06	2.3818e+06	2.50954e+06	2.37686e+06	2.14505e+06	2.3075e+06	2.07103e+06	2.33515e+06	2.33604e+06	2.23921e+06	2.68841e+06	2.4083e+06	2.32106e+06	2.6975e+06	2.49397e+06	2.37053e+06	2.13463e+06	2.31466e+06	2.35546e+06	2.60787e+06	2.85961e+06	2.55439e+06	2.64323e+06	2.445e+06	2.21969e+06	2.27053e+06	2.29469e+06	2.19911e+06	2.04428e+06	2.31871e+06	2.87888e+06	2.35164e+06	W5Q038	AHNAK	0.0979562
W5P889	SEPTIN9	SEPTIN9	Septin 9	W5P889_SHEEP	tr|W5P889|W5P889_SHEEP	tr|W5P889|W5P889_SHEEP Septin 9 OS=Ovis aries OX=9940 GN=SEPTIN9 PE=3 SV=1	210.6	88955.3	85395	93338	87220.6	85718.5	82326.2	83106.9	77051.5	88806.2	86832.8	85436.8	87282.7	83612	88333.7	83243.4	77449.8	74957.4	81332.4	82495.4	86881.1	84531.7	82648.7	86243.1	77687.3	78026.4	76180.7	79188.3	84293.5	77510.9	79123.7	80357	77867.4	76617.4	76721.7	82790.2	81617.1	88667.8	83651.5	84172.6	W5P889	SEPTIN9	-0.0581669
W5P0R0	LOC780773	COPG1	Coatomer subunit gamma	W5P0R0_SHEEP	tr|W5P0R0|W5P0R0_SHEEP	tr|W5P0R0|W5P0R0_SHEEP Coatomer subunit gamma OS=Ovis aries OX=9940 GN=LOC780773 PE=3 SV=1	166.28	34446.6	32211.8	30982.5	31342.5	33488.8	33766.7	32232.2	30297.8	32863.1	32049.4	33698	36729.4	31579.2	35230.2	35644.2	37265.5	33796.5	33737	33971.8	33999.9	30984	33673.9	33581.6	36314.8	37479.1	31826.6	36785.1	35010.1	35504.8	32607.4	35459.1	35931.4	36788.5	38080.2	36562.3	38705.8	34448.4	30049.8	37546.4	W5P0R0	COPG1	0.0679582
W5PR16	ABHD11	ABHD11	Abhydrolase domain containing 11	W5PR16_SHEEP	tr|W5PR16|W5PR16_SHEEP	tr|W5PR16|W5PR16_SHEEP Abhydrolase domain containing 11 OS=Ovis aries OX=9940 GN=ABHD11 PE=4 SV=1	3.9628	2705.22	2407.57	1796.65	2666.14	2506.94	2137.74	1930.04	2864.14	2978.92	2179.66	2224.97	2722.1	3843.28	1851.54	2047.49	1871.98	2759.42	2285.33	2158.46	2086.08	2613.9	2291.94	3282.98	2727.82	1904.53	1896.1	1859.1	1975.55	2305.06	2068.69	2292.15	2213.1	1842.06	2617.26	2081.29	1790.04	2259.2	2368.01	2513.79	W5PR16	ABHD11	-0.199028
O18851	MAOA	MAOA	Amine oxidase [flavin-containing] A	AOFA_SHEEP	sp|O18851|AOFA_SHEEP;tr|W5NYL0|W5NYL0_SHEEP;tr|W5NZA9|W5NZA9_SHEEP	tr|W5NYL0|W5NYL0_SHEEP Amine oxidase OS=Ovis aries OX=9940 GN=MAOA PE=3 SV=1	130.9	37932.3	33327.4	31729.4	33386	31242.4	32345.2	28390	27676.4	32968.2	31366.7	29612.2	33044.7	32155.1	32513.5	36894.9	32952.9	35152	32105	33902	35603.4	31884.9	29545.2	36332.1	33182.2	32725.3	34576	27388.8	32477.6	32224.5	35444.9	29764.7	34846.1	33081	40726	37035	34327.8	32066.3	33705.3	34671	O18851	MAOA	0.0848394
W5QIT0	SORD	SORD	Sorbitol dehydrogenase (SDH) (XDH) (EC 1.1.1.14) (EC 1.1.1.9) (L-iditol 2-dehydrogenase) (Polyol dehydrogenase) (Xylitol dehydrogenase)	W5QIT0_SHEEP	tr|W5QIT0|W5QIT0_SHEEP	tr|W5QIT0|W5QIT0_SHEEP Sorbitol dehydrogenase OS=Ovis aries OX=9940 GN=SORD PE=3 SV=1	57.028	5291.82	8008.65	5507.03	5410.83	6097.57	5034.47	5495.08	6839.09	10542.7	6557.36	4887.14	5083.53	5829.36	7245.92	3722.49	6335.7	5446.93	5861.44	5256.85	5755.7	1860.08	5910.14	5173.72	6210.07	4224.18	5740.4	5022.98	5288.9	5618.41	7289.61	6004.36	5809.23	6117.9	5515.78	4276.37	7274.1	6169.45	6131.67	6097.8	W5QIT0	SORD	-0.257428
W5Q5V0	GBE1	GBE1	1,4-alpha-glucan branching enzyme	W5Q5V0_SHEEP	tr|W5Q5V0|W5Q5V0_SHEEP	tr|W5Q5V0|W5Q5V0_SHEEP 1,4-alpha-glucan branching enzyme OS=Ovis aries OX=9940 GN=GBE1 PE=3 SV=1	56.619	11119.3	10967.5	9548.12	11940.9	10674.2	11195.4	12464.5	11464.6	10954.5	10286.9	12304.4	10099.4	11285.9	12779.4	11886.4	11799.7	12575.6	11127.9	10684.9	10897.7	12701.6	11851.2	12023.9	11717.6	12949.5	12000	10223.8	11702.9	11747.6	11689.4	10550	12431.8	10974.4	14731.5	12357.7	12256.7	11531.1	12282.1	11188	W5Q5V0	GBE1	0.08879
W5Q6C4	GCLM	GCLM	GCS light chain	W5Q6C4_SHEEP	tr|W5Q6C4|W5Q6C4_SHEEP	tr|W5Q6C4|W5Q6C4_SHEEP GCS light chain OS=Ovis aries OX=9940 GN=GCLM PE=3 SV=1	29.221	2753.28	1313.18	2479.58	2711.15	3520.25	2728.99	2908.56	3373.09	2928.47	2428.36	2984.47	2620.92	3092.42	3071.01	3543.82	3748.79	3205.7	3072.95	2715.87	2821.57	3133.25	3249.62	2176.19	3098.01	3246.67	2472.6	2342	3173.81	2988.73	2762.38	2832.63	3086.33	4721.1	3072.74	3148.68	2704.46	2698.57	2460.2	2839.71	W5Q6C4	GCLM	0.198407
W5Q354	DNAJA2	DNAJA2	DnaJ heat shock protein family (Hsp40) member A2	W5Q354_SHEEP	tr|W5Q354|W5Q354_SHEEP	tr|W5Q354|W5Q354_SHEEP DnaJ heat shock protein family (Hsp40) member A2 OS=Ovis aries OX=9940 GN=DNAJA2 PE=4 SV=1	32.556	10286.5	12418.4	12416.9	11336.1	11412.4	10991.2	9748.4	10055.2	10849.8	10522.9	10668.5	10690.3	12126.9	12130.5	10411.4	6662.26	9869.35	10237.3	10150	9838.14	12226.2	10541	9361.32	9465.04	11110.7	9077.24	9457.12	10704.4	10432.8	9841.59	10210.4	8914.6	10099.4	11249.8	9980.16	10922.6	10083.4	10989.2	10180.9	W5Q354	DNAJA2	-0.115885
W5NPI3	AP1M1	AP1M1	Adaptor related protein complex 1 subunit mu 1	W5NPI3_SHEEP	tr|W5NPI3|W5NPI3_SHEEP	tr|W5NPI3|W5NPI3_SHEEP Adaptor related protein complex 1 subunit mu 1 OS=Ovis aries OX=9940 GN=AP1M1 PE=3 SV=1	23.118	5805.24	8126.17	7066.22	7597	7403.39	7079.34	6919.42	6616.64	6049.89	6953.35	5975.81	6432.9	6656.89	8746.33	7636.77	7261.39	7476.1	5540.06	8071.96	7300.39	7777.2	5771.51	7147.23	7117.22	4960.04	6936.34	5295.32	7165.23	6520.47	7297.49	7110.32	7451.87	7665.4	7405.77	8225.66	7193.16	5567.74	7437.99	7785.57	W5NPI3	AP1M1	0.13198
W5PW14	ACTR1B	ACTR1B	Actin related protein 1B	W5PW14_SHEEP	tr|W5PW14|W5PW14_SHEEP	tr|W5PW14|W5PW14_SHEEP Actin related protein 1B OS=Ovis aries OX=9940 GN=ACTR1B PE=3 SV=1	18.151	4319.68	4608.42	5042.01	4345.82	4625.09	4491.95	3829.11	5151.42	4630.55	5220	5334.91	4597.05	4648.77	4636.13	5088.01	3501.61	4363.55	4463.11	4169.37	4037.86	4257.64	4728.24	5468.99	4272.59	4114.64	5068.3	4866.3	4769.3	5620.86	5355.22	5057.46	4179.81	5125.08	3843.16	4190.96	4147.16	4829.67	4323.75	4789.48	W5PW14	ACTR1B	-0.117611
W5NW44	TRAP1	TRAP1	TNF receptor associated protein 1	W5NW44_SHEEP	tr|W5NW44|W5NW44_SHEEP	tr|W5NW44|W5NW44_SHEEP TNF receptor associated protein 1 OS=Ovis aries OX=9940 GN=TRAP1 PE=3 SV=1	49.017	2721.06	3103.72	2436.43	3061.64	2782.82	3636.86	2775.92	2934.94	2856.16	2890.71	2422.96	2690.4	3064.93	2807.87	2958.13	3067.03	2764.42	2418.87	2404.84	1955.62	2303.89	2500.03	1906.19	2302.97	2463.73	2335.63	2534.05	2639.16	2742.61	2539.43	2577.18	2589.18	2910.36	3715.49	3064.93	2799.42	2641.42	1962.48	3112.43	W5NW44	TRAP1	-0.153603
W5QDY5	ATP6V1A	ATP6V1A	H(+)-transporting two-sector ATPase	W5QDY5_SHEEP	tr|W5QDY5|W5QDY5_SHEEP	tr|W5QDY5|W5QDY5_SHEEP H(+)-transporting two-sector ATPase OS=Ovis aries OX=9940 GN=ATP6V1A PE=3 SV=1	117.19	18901	16878.7	19000.5	18948.3	19939	19392.8	19400.2	19975.8	17382.8	18337.8	17800.4	20370	17865.3	18077.2	19200.5	19240.9	18983	18975.6	14259.4	16600.2	17372.7	18092.8	19070.9	17992	18564.9	19757.7	18565.4	19129.3	20840	19374	20205.8	18955.1	18383.5	18345.6	19368	20568.3	19736.2	19071.2	20780.9	W5QDY5	ATP6V1A	-0.0747267
W5PK79	VWA5A	VWA5A	von Willebrand factor A domain containing 5A	W5PK79_SHEEP	tr|W5PK78|W5PK78_SHEEP;tr|W5PK79|W5PK79_SHEEP	tr|W5PK78|W5PK78_SHEEP von Willebrand factor A domain containing 5A OS=Ovis aries OX=9940 GN=VWA5A PE=4 SV=1;tr|W5PK79|W5PK79_SHEEP von Willebrand factor A domain containing 5A OS=Ovis aries OX=9940 GN=VWA5A PE=4 SV=1	122.25	42315.9	42653.3	36363.1	41944.6	37447.3	44621.8	41944.7	42506.9	46600.5	37547.4	41215.6	42657.7	34078.5	44454.3	41333.8	41669.4	44205.2	43237.6	40068.5	42800.6	47808.8	36284.3	39644.3	47123.9	44156.3	41046.7	37722.2	41860	43041	40161.2	42796.2	45760.4	42684.3	40095.7	44367	42194.6	43832.4	41049.8	43357.6	W5PK79	VWA5A	0.0781666
W5PHD7	WBP2	WBP2	WW domain binding protein 2	W5PHD7_SHEEP	tr|W5PHD6|W5PHD6_SHEEP;tr|W5PHD7|W5PHD7_SHEEP	tr|W5PHD6|W5PHD6_SHEEP WW domain binding protein 2 OS=Ovis aries OX=9940 GN=WBP2 PE=4 SV=1;tr|W5PHD7|W5PHD7_SHEEP WW domain binding protein 2 OS=Ovis aries OX=9940 GN=WBP2 PE=4 SV=1	39.271	4061.68	4417.13	5386.41	6384.65	6373.15	5008.54	4384.32	5605.68	4352.44	5210.75	3496.52	4598.85	7380.23	4809.75	4783.21	5136.3	4133.02	4356.79	5242.98	4178.73	4024.01	4447.35	4930.34	4669.54	5037.06	4087.73	4650.09	4150.38	4617.41	3761.58	4786.56	4625.97	4544.39	3560	4574.31	4391.63	4704.36	4588.01	5222.26	W5PHD7	WBP2	-0.162375
W5NZ98	PPP1R8	PPP1R8	Protein phosphatase 1 regulatory subunit 8	W5NZ98_SHEEP	tr|W5NZ98|W5NZ98_SHEEP	tr|W5NZ98|W5NZ98_SHEEP Protein phosphatase 1 regulatory subunit 8 OS=Ovis aries OX=9940 GN=PPP1R8 PE=4 SV=1	64.429	3177.48	2050.14	2841.21	3486.2	3297.37	2592.21	1234.39	2882.17	2615.38	3113.14	2480.54	3066.16	3271.04	2073.52	2545.13	2692.85	2363.19	2699.01	2347.79	2226.72	2556.13	2255.59	2226.52	3131.05	2596.52	2655.6	2316.38	2564.08	2665.67	2651.22	2511.27	3197.9	2243.15	2410.42	2893.32	2844.67	2823.15	2606.43	2690.45	W5NZ98	PPP1R8	-0.188338
W5QG21	PDIA5	PDIA5	Protein disulfide isomerase family A member 5	W5QG21_SHEEP	tr|W5QG21|W5QG21_SHEEP	tr|W5QG21|W5QG21_SHEEP Protein disulfide isomerase family A member 5 OS=Ovis aries OX=9940 GN=PDIA5 PE=4 SV=1	81.925	10052.1	11045.5	11475	9583.47	10525	11668.9	13297	10617.6	13075.7	10353	11962.6	11505.7	10105.5	13749.9	12442.3	11974	11979.3	12630.1	11212.8	10354.4	11281	11063.5	13641.9	12320.1	11949.6	12356.9	10781.5	11856.9	12952.4	13337.5	10682.9	13339.1	13705	13655.4	13319.4	12094.8	12671.1	12525.3	11647	W5QG21	PDIA5	0.0970718
Q10994	CSTB	CSTB	Cystatin-B	CYTB_SHEEP	sp|Q10994|CYTB_SHEEP;tr|W5PP17|W5PP17_SHEEP	sp|Q10994|CYTB_SHEEP Cystatin-B OS=Ovis aries OX=9940 GN=CSTB PE=1 SV=1;tr|W5PP17|W5PP17_SHEEP Stefin-C OS=Ovis aries OX=9940 GN=LOC101123010 PE=3 SV=1	98.423	16093.9	14159.6	13192.9	15445.4	13202	15556.7	14959.6	14257.2	15271.9	16821.1	11410.6	14593.1	22544.5	13798.7	13528.8	15342.8	13786.3	14352.2	12051.2	13111.6	14649.9	16309.8	13148.7	12806.5	14288	15004.5	12730.6	12973.6	15883.9	14309.3	11952.5	15316.5	13256.8	12636.2	12087.7	17394.9	15348.8	14816.7	12480.4	Q10994	CSTB	-0.13635
W5Q8Y5	HDLBP	HDLBP	High density lipoprotein binding protein	W5Q8Y5_SHEEP	tr|W5Q8Y5|W5Q8Y5_SHEEP	tr|W5Q8Y5|W5Q8Y5_SHEEP High density lipoprotein binding protein OS=Ovis aries OX=9940 GN=HDLBP PE=4 SV=1	315.52	51684.6	52704.5	51430.9	48958.1	49544	50093.8	49650.1	49140.5	54030.7	48241.2	51646.6	51047.3	40760.2	55109.1	57207.3	48909	53527	47700.4	50522.8	50782.7	53992.6	45799	52061.1	52114.1	51753.3	49863	48172.1	54920.3	52745.8	52033.9	48962	56113	54833.9	52371.7	54104.8	50275	54275.6	52020.4	51129	W5Q8Y5	HDLBP	0.0648854
W5PPH6	RPS3	RPS3	40S ribosomal protein S3	W5PPH6_SHEEP	tr|W5PPH6|W5PPH6_SHEEP	tr|W5PPH6|W5PPH6_SHEEP 40S ribosomal protein S3 OS=Ovis aries OX=9940 GN=RPS3 PE=3 SV=1	162.35	91388.4	100640	101977	91648.1	97868.1	103987	93033.7	93816.2	89331.5	93529.6	91570.1	88873.7	72950.6	111382	108936	101482	101176	98165.7	90708.9	91383.6	90355	81966.8	105090	101894	104326	96115.4	81225.3	95832.1	90244.9	90657.1	92039.4	111748	103926	104115	116039	93117.6	98670.7	94600.9	101927	W5PPH6	RPS3	0.0910358
W5PCE9	MICOS13	MICOS13	MICOS complex subunit MIC13	W5PCE9_SHEEP	tr|W5PCE9|W5PCE9_SHEEP	tr|W5PCE9|W5PCE9_SHEEP MICOS complex subunit MIC13 OS=Ovis aries OX=9940 GN=MICOS13 PE=3 SV=1	26.853	1711.57	2243.53	1971.23	2131.7	2699.27	1741.81	2528.13	1862.55	2184.04	2019.13	1963.17	2495.25	2575.57	1344.85	2488.74	1722.61	2097.49	1496.44	1596.83	2063.17	2111.9	1669.11	1785.99	1718.38	1854.29	2033.33	2376.63	2273.36	1842.96	2402.4	1233.26	2403.74	2174.11	2554.9	2371.39	2250.41	1640.43	1178.47	1879.39	W5PCE9	MICOS13	-0.214436
W5Q305	GANAB	GANAB	Glucosidase II alpha subunit	W5Q305_SHEEP	tr|W5Q302|W5Q302_SHEEP;tr|W5Q305|W5Q305_SHEEP	tr|W5Q302|W5Q302_SHEEP Glucosidase II alpha subunit OS=Ovis aries OX=9940 GN=GANAB PE=3 SV=1;tr|W5Q305|W5Q305_SHEEP Glucosidase II alpha subunit OS=Ovis aries OX=9940 GN=GANAB PE=3 SV=1	206.16	75956.1	80500.4	83791	76397.8	83160	78216.2	76103	72080.6	76243.1	77105.2	74883.7	75331.8	75484	80558.5	78777.3	71010.6	73054.7	68522.1	73382.4	72410.5	78659	74652.7	69057.8	76842.1	73692.1	68127.9	70836.6	72466.9	75981.5	71375.5	73133.4	74746.9	76797.7	73478.7	73454.4	72001	78983.5	71892.5	75316.5	W5Q305	GANAB	-0.053074
W5PEL2	OGN	OGN	Mimecan	W5PEL2_SHEEP	tr|W5PEL2|W5PEL2_SHEEP	tr|W5PEL2|W5PEL2_SHEEP Mimecan OS=Ovis aries OX=9940 GN=OGN PE=3 SV=1	181.18	60969	82635.5	69236.5	66547.5	61904.1	61795.7	56020.2	78204.1	68606	83169.5	73425.8	78301.9	92160.8	74962.3	81756.8	83959.4	90069.3	57869.3	114401	75802.6	63273.1	64274.2	74048.1	66465.5	72759.7	60219.6	73384.3	57403.6	86316.4	79940.8	65830.7	71562	67146.2	67512.3	66880.9	97167.4	75850.2	66148.4	65603.9	W5PEL2	OGN	0.161376
W5Q5M3	KRT18	KRT18	Keratin 18	W5Q5M3_SHEEP	CON__H-INV:HIT000015463;tr|W5Q5A7|W5Q5A7_SHEEP;tr|W5Q5M3|W5Q5M3_SHEEP	tr|W5Q5M3|W5Q5M3_SHEEP Keratin 18 OS=Ovis aries OX=9940 GN=KRT18 PE=3 SV=1	323.31	185243	200610	206094	221035	227351	226624	202977	191591	197031	210145	215384	174650	259825	169803	165848	172358	157037	174654	196092	289625	199666	190625	184484	166642	172593	194231	175333	167953	136923	195623	190627	192154	178191	156371	149289	147881	180097	159943	167337	W5Q5M3	KRT18	-0.1342
W5PV21	TSN	TSN	Component 3 of promoter of RISC	W5PV21_SHEEP	tr|W5PV21|W5PV21_SHEEP	tr|W5PV21|W5PV21_SHEEP Component 3 of promoter of RISC OS=Ovis aries OX=9940 GN=TSN PE=3 SV=1	62.759	7412.96	8262.86	7966.46	7914.7	7627.5	8337.5	8807.03	2469.16	7930	7891.97	7779.74	8689.17	6918.74	9471.33	9057.74	9424.5	8343.7	8268.51	8639.05	8935.9	9532.29	8215.4	8168.63	9426.4	8466.12	8659.78	8822.04	8378.41	7959.89	9040.91	9768.2	9539.86	8424.95	7009.44	9135.17	9911.77	9622.43	22438.9	8265.97	W5PV21	TSN	0.24879
W5PHR0	HIBADH	HIBADH	3-hydroxyisobutyrate dehydrogenase, mitochondrial	W5PHR0_SHEEP	tr|W5PHR0|W5PHR0_SHEEP;tr|W5PNL2|W5PNL2_SHEEP	tr|W5PHR0|W5PHR0_SHEEP 3-hydroxyisobutyrate dehydrogenase, mitochondrial OS=Ovis aries OX=9940 GN=HIBADH PE=3 SV=1;tr|W5PNL2|W5PNL2_SHEEP 3-hydroxyisobutyrate dehydrogenase, mitochondrial OS=Ovis aries OX=9940 PE=3 SV=1	85.789	8636.79	9786.82	10667.4	10853.3	9359.47	8754.52	8648.82	11380.1	11970.4	9960.74	10486.1	10393.3	10386.4	10499.6	11188.4	11508.9	10106.1	9929.8	10293.9	11589.4	11085.4	11212.1	10820.3	9159.61	10257.1	11471.3	11492.9	11219	10334.9	9470.68	11276.7	11395.6	10301.9	10371.2	10640.6	10809.3	12323.6	11260.1	11109.2	W5PHR0	HIBADH	0.0931978
W5PG09	PGK2	PGK2	Phosphoglycerate kinase	W5PG09_SHEEP	tr|W5PG09|W5PG09_SHEEP	tr|W5PG09|W5PG09_SHEEP Phosphoglycerate kinase OS=Ovis aries OX=9940 GN=PGK2 PE=3 SV=1	73.117	15125.6	16708.9	19156.9	16549.4	15075.4	17953.8	19992.3	21202.8	20101.6	19003.2	18558.1	18870.3	16227.5	25335	17432.2	22110.2	19908.9	19570.2	16403.5	16754.9	18318	18400.6	20174.1	17590.8	17895.1	21811.4	18632.7	18825.6	19463.6	22043.1	17789.1	18008.9	20868.5	20665.5	20058.7	20032.6	19414.2	20562.3	18766.8	W5PG09	PGK2	0.110544
W5QA50	TRIM3	TRIM3	Tripartite motif containing 3	W5QA50_SHEEP	tr|W5QA50|W5QA50_SHEEP	tr|W5QA50|W5QA50_SHEEP Tripartite motif containing 3 OS=Ovis aries OX=9940 GN=TRIM3 PE=3 SV=1	8.5219	8200.87	4574.26	5407.08	5332.17	4734.64	5648.43	4540.32	4816.19	4898.63	4933.74	4137.98	4503.12	4191.45	4589.38	4965.21	5007.1	4130.44	4648.53	4526.52	4181.33	4342.87	3756.18	4618.07	5479.24	3644.52	4811.16	3447.48	4687.1	4953.18	4671.2	4303.3	5200.91	5377.83	4910.48	6100.73	5549.07	4618.47	4469.83	5764.05	W5QA50	TRIM3	-0.156849
W5PSK1	HYOU1	HYOU1	Hypoxia up-regulated 1	W5PSK1_SHEEP	tr|W5PSK1|W5PSK1_SHEEP	tr|W5PSK1|W5PSK1_SHEEP Hypoxia up-regulated 1 OS=Ovis aries OX=9940 GN=HYOU1 PE=3 SV=1	185.25	51205.2	52685.1	55847.3	51013.7	55095.8	54664.9	51440.8	52217.5	58052.7	57193.9	53303	52904.8	54349.6	57389.6	52317.6	50028.7	55393	51998.2	48025.6	50237.6	50640.8	52847.1	54390	53230.4	50533.1	51190.5	49874.9	51487.2	52726.7	53228.2	48758.3	51777.7	53355.4	49435	51902.5	51481.6	52390.1	51872.4	50695.1	W5PSK1	HYOU1	-0.0503569
W5P652	SBSPON	SBSPON	Somatomedin B and thrombospondin type 1 domain containing	W5P652_SHEEP	tr|W5P652|W5P652_SHEEP	tr|W5P652|W5P652_SHEEP Somatomedin B and thrombospondin type 1 domain containing OS=Ovis aries OX=9940 GN=SBSPON PE=4 SV=1	19.896	3480.91	4686.05	3679.46	3472.68	5113.89	4302.34	4000.93	5736.16	4640.41	4054.95	5339.68	4022.56	5930.19	4851.15	4677.76	4312.12	3847.52	3096.88	3826.37	3802	3916.48	4276.66	4565.37	4591.6	3677.99	4029.53	3965.19	3679.28	4496.31	4569.53	4527.33	3580.52	3947.31	4207.79	4291.32	3612.42	4031.08	3982.23	2997.42	W5P652	SBSPON	-0.154558
W5NWB0	NA	TRA2A	RRM domain-containing protein	W5NWB0_SHEEP	tr|W5NWB0|W5NWB0_SHEEP;tr|W5PUF1|W5PUF1_SHEEP	tr|W5NWB0|W5NWB0_SHEEP RRM domain-containing protein OS=Ovis aries OX=9940 PE=4 SV=1;tr|W5PUF1|W5PUF1_SHEEP Transformer 2 alpha homolog OS=Ovis aries OX=9940 GN=TRA2A PE=4 SV=1	26.599	10473.9	9409.33	9383.3	11384.9	13314.5	8446.12	9252.06	9755.09	9390.26	10726.7	8459.93	9099.8	12795.7	10300.3	8789.91	8846.14	7741.38	9636.01	8076.49	8552.18	9802.94	8845.25	4310.76	7053.71	8980.43	8236.05	7831.36	10146.6	9867.58	8371.77	9912.17	10357.1	11474.2	6332.65	9834.44	8718.12	8989.29	8345.07	9597.77	W5NWB0	TRA2A	-0.17842
W5Q349	NA	KCTD12	Potassium channel tetramerization domain containing 12	W5Q349_SHEEP	tr|W5PCV6|W5PCV6_SHEEP;tr|W5PY16|W5PY16_SHEEP;tr|W5Q349|W5Q349_SHEEP	tr|W5Q349|W5Q349_SHEEP Potassium channel tetramerization domain containing 12 OS=Ovis aries OX=9940 PE=4 SV=1	121.37	42131.2	39186.5	37889.6	37347.8	43565.1	40506	37129.8	41662.2	39151.2	44522.5	41279.3	35578.7	39109.4	40034.5	40622.2	39314	33952.3	36270	39830.8	35738.4	36975.7	38540.5	39649.1	34654.1	36546	31219.2	39929.4	39661.4	39130.1	36328	39300.4	31808.1	37518.9	33099.3	38148.5	35944.8	40952	36965.9	36080.7	W5Q349	KCTD12	-0.0776135
W5QJ36	SPTB	SPTB	Spectrin beta chain	W5QJ36_SHEEP	tr|W5PKA4|W5PKA4_SHEEP;tr|W5PKA5|W5PKA5_SHEEP;tr|W5QJ36|W5QJ36_SHEEP	tr|W5QJ36|W5QJ36_SHEEP Spectrin beta chain OS=Ovis aries OX=9940 GN=SPTB PE=3 SV=1	152.2	10070.8	15340.3	12747.6	13793.7	12146.2	13999.3	15787.1	14635.6	12836.6	13262.8	13293.9	15049.7	12958.8	17520	13834.1	12648.8	14873.3	13485.2	14643.6	14221.9	15465	13496.7	13358.8	14948.2	15232.9	14116.9	12283.1	12121.9	12815.7	14922	15747.1	13817.1	16172	15705.4	12339.6	15097.2	13947.4	15516.4	13414.1	W5QJ36	SPTB	0.108015
W5QGL6	PAK2	PAK2	Non-specific serine/threonine protein kinase	W5QGL6_SHEEP	tr|W5PBF0|W5PBF0_SHEEP;tr|W5Q8L5|W5Q8L5_SHEEP;tr|W5Q8L6|W5Q8L6_SHEEP;tr|W5QGL6|W5QGL6_SHEEP	tr|W5QGL6|W5QGL6_SHEEP Non-specific serine/threonine protein kinase OS=Ovis aries OX=9940 GN=PAK2 PE=4 SV=1	176.34	23800	21013.7	22278.1	22230.3	22949.7	21704.9	23623	24101.9	24596.7	23380.4	24457	22531.5	22796.6	20735.7	21287.1	22109.5	20124.9	23763	22944.6	20545.8	24521	24890.5	22384.5	24161.4	21950.6	22645.8	25182	25679.8	23816.8	22079.8	25485.1	23098.5	22760.7	22893	24038.8	21263.2	22566.9	20057.3	22976.6	W5QGL6	PAK2	-0.0663116
W5P088	HOOK3	HOOK3	Hook microtubule tethering protein 3	W5P088_SHEEP	tr|W5P088|W5P088_SHEEP	tr|W5P088|W5P088_SHEEP Hook microtubule tethering protein 3 OS=Ovis aries OX=9940 GN=HOOK3 PE=3 SV=1	35.867	2935.15	2429.34	2423.37	2647.77	2683.17	2628.4	2433.02	2870.01	3099.06	2502.29	2058.27	1485.43	2158.95	3065.67	3113.85	2944.75	3015.19	2563.03	2366.85	2684.03	2666	3280.96	3586.61	2068.45	2353.24	2679.39	2952.11	2813.26	2850.81	3314.56	3060.52	2991.48	1851.26	2614.91	2997.63	2762.52	2979.19	2597.69	3118.45	W5P088	HOOK3	0.171053
W5PP28	EHD2	EHD2	EH domain containing 2	W5PP28_SHEEP	tr|W5PP28|W5PP28_SHEEP	tr|W5PP28|W5PP28_SHEEP EH domain containing 2 OS=Ovis aries OX=9940 GN=EHD2 PE=4 SV=1	323.31	240611	220639	232885	236770	195336	251289	234404	195842	210774	215885	229427	208258	188562	203760	233540	224608	228094	238210	215852	243648	287097	238325	202770	226375	256922	256717	210609	242593	236756	248560	238747	245149	237351	258519	218772	199038	230258	227457	240090	W5PP28	EHD2	0.0905432
Q6Q312	RPS26	RPS26	40S ribosomal protein S26	RS26_SHEEP	sp|Q6Q312|RS26_SHEEP;tr|W5PR95|W5PR95_SHEEP;tr|W5QE09|W5QE09_SHEEP	sp|Q6Q312|RS26_SHEEP 40S ribosomal protein S26 OS=Ovis aries OX=9940 GN=RPS26 PE=3 SV;tr|W5PR95|W5PR95_SHEEP 40S ribosomal protein S26 OS=Ovis aries OX=9940 PE=3 SV=1;tr|W5QE09|W5QE09_SHEEP 40S ribosomal protein S26 OS=Ovis aries OX=9940 GN=RPS26 PE=3 SV=1	11.423	5502.54	5216.52	4887.5	6275.82	5300.25	5889.92	6491.38	7302.67	6057.29	5339.38	6780.55	6899.06	4768.17	6316.05	5876.97	5702.81	4443.98	5175.58	4511.2	5267.93	5696.35	6124.8	6172.68	4880.04	5084.82	5146.83	5238.96	6202.92	4574.9	4169.99	5554.23	5732.16	4975.7	4673.83	5669.5	6177.92	5522.86	4925	5253.38	Q6Q312	RPS26	-0.135271
W5QAB7	RANBP1	RANBP1	RAN binding protein 1	W5QAB7_SHEEP	tr|W5QAB7|W5QAB7_SHEEP	tr|W5QAB7|W5QAB7_SHEEP RAN binding protein 1 OS=Ovis aries OX=9940 GN=RANBP1 PE=4 SV=1	17.66	7061.13	7947.24	5820.28	8488.58	7371.1	6848.68	7038.26	7308.87	7116.69	6697.69	6241.82	7453.82	10555.3	6385.46	6968.91	6370.91	6497.73	6186	7198.61	8264.39	5980.95	6629.24	5815.75	6598.65	6192.99	5869.3	5847.52	5843.9	5358.52	5845.69	6675.92	7818.64	6588.84	6341.34	6794.06	9954.46	7415.74	7892.69	7222.19	W5QAB7	RANBP1	-0.13331
W5Q3E5	METAP2	METAP2	Methionine aminopeptidase 2	W5Q3E5_SHEEP	tr|W5Q3E5|W5Q3E5_SHEEP	tr|W5Q3E5|W5Q3E5_SHEEP Methionine aminopeptidase 2 OS=Ovis aries OX=9940 GN=METAP2 PE=3 SV=1	78.182	5590.1	7510.2	6727.41	6178.96	5856.35	5949.87	5264.31	7203.64	6327.17	7209.2	6811.44	7176.06	6477.28	7980.08	6457.08	6303.55	6628.04	6437.9	7484.11	6644.43	7780.51	7390.19	6531.21	6974	6614.82	6904.84	6275.49	7779.2	6919.3	6514.29	6247.52	6565.03	7736.81	7596.84	6507.66	7251.09	8039.42	7865.51	7570.61	W5Q3E5	METAP2	0.103059
W5QHU5	WBP11	WBP11	WW domain binding protein 11	W5QHU5_SHEEP	tr|W5QHU4|W5QHU4_SHEEP;tr|W5QHU5|W5QHU5_SHEEP	tr|W5QHU4|W5QHU4_SHEEP WW domain binding protein 11 OS=Ovis aries OX=9940 GN=WBP11 PE=4 SV=1;tr|W5QHU5|W5QHU5_SHEEP WW domain binding protein 11 OS=Ovis aries OX=9940 GN=WBP11 PE=4 SV=1	73.869	12805.6	13705.3	14691.5	11770.8	14664.1	14933.6	12968.5	11185.5	14298.4	10961.5	11395.3	12289.9	11879.2	9976.75	12466	10995.4	12792.8	12943.1	11997.4	13245.7	11183.5	9976.24	14405.3	13345	11798.9	11311.7	12320.9	13415	11627.7	12621.7	10569	13473.4	11785.6	11229.5	12724.5	11366.6	13060.7	13531.6	13385.7	W5QHU5	WBP11	-0.109224
W5PZ65	PSMA7	PSMA7	Proteasome 20S subunit alpha 7	W5PZ65_SHEEP	tr|W5PZ65|W5PZ65_SHEEP	tr|W5PZ65|W5PZ65_SHEEP Proteasome 20S subunit alpha 7 OS=Ovis aries OX=9940 GN=PSMA7 PE=3 SV=1	135.53	70681.5	68207.1	74447.9	70852.1	76010.4	67848.9	73112.3	81480.6	77035.8	74295.9	74555.5	72104.3	79212.9	78571.2	66950.7	70630.5	68945.1	72597.6	66645.7	70976.7	73156.5	74104.6	77092.3	71285.9	71482.3	68953.7	74279.4	70624.3	72187.7	70321.7	74502.9	67615.6	69874.7	64062.4	67879.9	72995.1	69674	69702.7	74036	W5PZ65	PSMA7	-0.055569
W5PGN1	HNRNPK	HNRNPK	Heterogeneous nuclear ribonucleoprotein K	W5PGN1_SHEEP	tr|W5PGN1|W5PGN1_SHEEP;tr|W5PYF6|W5PYF6_SHEEP;tr|W5PYJ1|W5PYJ1_SHEEP;tr|W5Q2G6|W5Q2G6_SHEEP	tr|W5PGN1|W5PGN1_SHEEP Heterogeneous nuclear ribonucleoprotein K OS=Ovis aries OX=9940 GN=HNRNPK PE=4 SV=1;tr|W5PYF6|W5PYF6_SHEEP Heterogeneous nucle;tr|W5Q2G6|W5Q2G6_SHEEP Heterogeneous nuclear ribonucleoprotein K OS=Ovis aries OX=9940 GN=HNRNPK PE=4 SV=1	323.31	218889	194499	236325	227568	260555	216694	225854	238126	252048	254957	236723	227714	276191	213469	211371	222352	193462	245229	230276	219190	244675	234102	231898	207941	206794	220033	231447	251227	224526	227816	237056	212751	223609	185128	229989	213187	230949	237279	241230	W5PGN1	HNRNPK	-0.0844261
W5QI04	TPM1	TPM1	Tropomyosin 1	W5QI04_SHEEP	tr|W5QI04|W5QI04_SHEEP	tr|W5QI04|W5QI04_SHEEP Tropomyosin 1 OS=Ovis aries OX=9940 GN=TPM1 PE=3 SV=1	36.367	18911.6	19349.9	20519.8	26392.6	23803.4	23439.9	16014.1	23021.9	18665.4	21370.5	17953.3	16102	30470.4	17500.8	22962	18530.9	15233.8	18977.1	18309.8	21202.2	17184.5	19783.8	16813.6	17826.6	17499.9	16055	17929.2	19280.9	18572.4	28519.8	22094.9	23088.2	19118.9	18961.7	20435.3	33684.3	21057.7	19344	18264	W5QI04	TPM1	-0.180977
W5QAH8	NDUFA2	NDUFA2	NADH dehydrogenase [ubiquinone] 1 alpha subcomplex subunit 2	W5QAH8_SHEEP	tr|W5QAH8|W5QAH8_SHEEP	tr|W5QAH8|W5QAH8_SHEEP NADH dehydrogenase [ubiquinone] 1 alpha subcomplex subunit 2 OS=Ovis aries OX=9940 GN=NDUFA2 PE=1 SV=1	5.1255	7166.21	7413.04	5155.32	6339.65	6909.86	7270.12	7980.64	7425.58	7943.8	7237.19	5905.13	7250.82	6844.28	5651.06	6048.06	6968.7	5064.29	6080.2	8038.47	6011.2	7575.48	6524.08	7191.23	6157.55	6480.2	7362.97	6796.07	6033.07	6416.19	7492.87	6190.79	7471.88	6371.69	7126.96	6804.59	5969.11	6404.9	6946.99	6318.95	W5QAH8	NDUFA2	-0.120252
W5PTS9	CPSF7	CPSF7	Cleavage and polyadenylation specific factor 7	W5PTS9_SHEEP	tr|W5PTS9|W5PTS9_SHEEP	tr|W5PTS9|W5PTS9_SHEEP Cleavage and polyadenylation specific factor 7 OS=Ovis aries OX=9940 GN=CPSF7 PE=3 SV=1	87.899	19428.1	21852	19846.5	21553	22147.4	20375.2	20759.4	18214.9	21513.5	19225.9	19076.7	16864.6	18485.8	20678.9	20247.8	18785.5	16385.2	20181.5	16638.8	18481.4	19111	19526.7	21742.8	20682.9	19614.4	18146.2	17844.2	20208.9	17667.4	20441.8	18244.5	20442.5	18257	18324	22505.5	21116.7	20382.9	17873.2	19321.9	W5PTS9	CPSF7	-0.0848865
W5NXE7	PPIL4	PPIL4	Peptidyl-prolyl cis-trans isomerase	W5NXE7_SHEEP	tr|W5NXE7|W5NXE7_SHEEP	tr|W5NXE7|W5NXE7_SHEEP Peptidyl-prolyl cis-trans isomerase OS=Ovis aries OX=9940 GN=PPIL4 PE=3 SV=1	41.012	17934.9	18428.9	15446.3	17287.9	16260.8	17301.4	16897.4	15937.8	18971.3	17250.4	19856.4	17409.2	16497.9	18372.2	18178.1	18068.2	15123	16937	15057.6	15488.1	13866.3	16765.8	18568.2	16367.7	15673.7	16995.2	15564.1	19271.5	18106.8	17573.3	17527.4	17848.4	16334.2	17625	18506.9	17973.6	16739.3	15768	17921.4	W5NXE7	PPIL4	-0.0822128
W5PJ03	ABCE1	ABCE1	ATP binding cassette subfamily E member 1	W5PJ03_SHEEP	tr|W5PJ03|W5PJ03_SHEEP	tr|W5PJ03|W5PJ03_SHEEP ATP binding cassette subfamily E member 1 OS=Ovis aries OX=9940 GN=ABCE1 PE=4 SV=1	56.739	19557.7	19401.7	21817.4	21023.6	19405.3	21864.5	21675	21856.7	23169.7	18477.2	20645.1	22249.2	15713.7	21442.1	23450.1	23033.9	22082.5	20994.6	20614.6	19828.2	22457.1	17738.9	22719.7	22393.1	22915.5	21003.6	20585	22095.1	21413.6	21588.2	22099.7	24445.8	22066	21284.7	23739.8	21804.4	21362.3	21063.9	23404.5	W5PJ03	ABCE1	0.0825813
W5PKC0	TP53BP1	TP53BP1	Tumor protein p53 binding protein 1	W5PKC0_SHEEP	tr|W5PKC0|W5PKC0_SHEEP	tr|W5PKC0|W5PKC0_SHEEP Tumor protein p53 binding protein 1 OS=Ovis aries OX=9940 GN=TP53BP1 PE=4 SV=1	46.888	6591.59	5355.13	6633.7	7030.44	6438.92	5259.25	5822.78	6738.52	6277.01	6444.26	6601.4	5743.62	6581.26	12170.5	7044.75	6306.83	5584.81	6059.21	6116.91	6391.6	5966.67	5548.42	7466.3	6798.11	6681.35	6540.13	6704.57	6405.85	6547.35	6767.7	5777.24	5859.25	6926.55	5952.36	7244.02	7821.29	6392.02	6937.1	6263.38	W5PKC0	TP53BP1	0.149082
W5NXF1	TIAL1	TIAL1	TIA1 cytotoxic granule associated RNA binding protein like 1	W5NXF1_SHEEP	tr|W5NXF1|W5NXF1_SHEEP;tr|W5NXF3|W5NXF3_SHEEP	tr|W5NXF1|W5NXF1_SHEEP TIA1 cytotoxic granule associated RNA binding protein like 1 OS=Ovis aries OX=9940 GN=TIAL1 PE=4 SV=1;tr|W5NXF3|W5NXF3_SHEEP TIA1 cytotoxic granule associated RNA binding protein like 1 OS=Ovis aries OX=9940 GN=TIAL1 PE=4 SV=1	35.93	11938	10404.8	13288.3	10456.8	12430.7	10672	10747	10473.4	11632.2	12194.9	9057.27	11499.4	12210.3	11236.3	10221.3	9770.12	10376.3	11278.5	10538.5	10722.7	10565.4	11312	8946.62	11146.3	11497.3	9854.44	12123.5	11414.7	10313.9	11182.4	10954.9	9065.3	10530.3	9767.29	10101.7	10290.5	10667	10714.1	12606.7	W5NXF1	TIAL1	-0.0951241
W5QBP6	GLUL	GLUL	Glutamine synthetase	W5QBP6_SHEEP	tr|W5QBP6|W5QBP6_SHEEP	tr|W5QBP6|W5QBP6_SHEEP Glutamine synthetase OS=Ovis aries OX=9940 GN=GLUL PE=3 SV=1	30.958	7938.82	8113	7069.91	8300.65	8179.62	8527.15	7645.13	8116.28	10617.3	8263.25	8228.25	8405.58	8381.5	9619.68	9848.58	10353.2	9110.76	6798.23	11358.3	9103.83	6565.71	9307.99	9416.76	8663.56	8766.86	8748.77	8696.4	11354.8	9067.85	8883.81	11208.1	7939.73	10068.9	6851.35	7789.41	7432.58	7771.95	9889.72	9088.68	W5QBP6	GLUL	0.133478
W5PAI1	NA	AKAP2	PALM2 and AKAP2 fusion	W5PAI1_SHEEP	tr|W5PAI1|W5PAI1_SHEEP	tr|W5PAI1|W5PAI1_SHEEP PALM2 and AKAP2 fusion OS=Ovis aries OX=9940 PE=3 SV=1	323.31	120073	94623.5	120632	108750	118372	104130	103693	91172.9	118345	110758	117964	103642	126497	108531	101503	95150.8	100307	103076	100094	89472.5	123467	112579	86235.4	88389.4	113378	93993.1	112098	127311	110841	102274	109762	88970.6	116695	104586	91496.3	85544.2	96594.2	109510	103141	W5PAI1	AKAP2	-0.108034
W5PXC5	LOC101119130	TRIOBP	TRIO and F-actin-binding protein	W5PXC5_SHEEP	tr|W5PXC5|W5PXC5_SHEEP	tr|W5PXC5|W5PXC5_SHEEP TRIO and F-actin-binding protein OS=Ovis aries OX=9940 GN=LOC101119130 PE=4 SV=1	83.383	37938.8	35416.5	38614	36512.1	38051.4	37154.1	36914.4	34814.7	36897.1	35133.1	37857.1	37304	38640.4	40113.4	33782.2	37544.6	32634.3	34973.7	34263.3	32655.6	38245.1	36332	33852.4	34413.4	34668.5	35608.2	34919.7	39317.3	37187.8	38323.1	36935	35447.2	36515.1	32874.7	34446.9	32073.9	38207.5	36769.8	36337.7	W5PXC5	TRIOBP	-0.0596518
W5NVT3	SND1	SND1	Staphylococcal nuclease domain-containing protein	W5NVT3_SHEEP	tr|W5NVT3|W5NVT3_SHEEP	tr|W5NVT3|W5NVT3_SHEEP Staphylococcal nuclease domain-containing protein OS=Ovis aries OX=9940 GN=SND1 PE=4 SV=1	323.31	71873.1	69727.1	70441.9	68082.7	68854.8	68942.4	72375.2	62605	76082.3	64969.9	71362.4	72380.5	54065.8	72429.2	75482.9	71403.4	70625.4	69165.8	72660.8	71535.3	70652.5	61403.5	72533.3	73500.2	72957.2	67697.2	68285.2	71529.2	63338.5	71427	68201.8	75621.8	71933	73150.6	75830	73458.6	70515.2	70026.8	71080.2	W5NVT3	SND1	0.0646284
W5QHR7	TBL1XR1	TBL1XR1	TBL1X receptor 1	W5QHR7_SHEEP	tr|W5QHR7|W5QHR7_SHEEP	tr|W5QHR7|W5QHR7_SHEEP TBL1X receptor 1 OS=Ovis aries OX=9940 GN=TBL1XR1 PE=4 SV=1	50.007	3722.37	5016.55	4601.04	4543.26	5433.94	4774.97	5313.65	5334.89	6180.36	4227.77	5966.45	5040.3	4342.55	6215.38	5935.91	4998.13	5249.29	4922.73	5870.66	5031.57	5311.25	6636.08	4435.71	6005.32	4629.68	5423.07	4371.03	4956.7	5559.31	5248.79	6001.69	5951.94	4239.76	5076.38	5096.13	5379.91	4318.4	5262.8	5545.64	W5QHR7	TBL1XR1	0.133307
W5P9R3	PSMD14	PSMD14	26S proteasome regulatory subunit RPN11	W5P9R3_SHEEP	tr|W5P9R3|W5P9R3_SHEEP;tr|W5P9R4|W5P9R4_SHEEP	tr|W5P9R3|W5P9R3_SHEEP 26S proteasome regulatory subunit RPN11 OS=Ovis aries OX=9940 GN=PSMD14 PE=4 SV=1;tr|W5P9R4|W5P9R4_SHEEP 26S proteasome regulatory subunit RPN11 OS=Ovis aries OX=9940 GN=PSMD14 PE=4 SV=1	22.808	5963.78	8369.88	6650.32	8433.49	7881.39	7717.83	6722.39	6924.62	6955.05	6974.4	6525.3	7186	8820.68	7024.05	6497.31	7023.37	6535.61	6970.07	5837.15	7603.26	7023.55	7451.57	6779.12	6507.37	6251.76	7121.03	7519.87	6591.61	7456.41	6492.64	7724.6	8587.24	6912.83	7784	6357.96	7424.01	7410.67	7306.29	6475.7	W5P9R3	PSMD14	-0.10323
W5P5G5	CAPNS1	CAPNS1	Calcium-activated neutral proteinase small subunit	W5P5G5_SHEEP	tr|W5P5G5|W5P5G5_SHEEP	tr|W5P5G5|W5P5G5_SHEEP Calcium-activated neutral proteinase small subunit OS=Ovis aries OX=9940 GN=CAPNS1 PE=4 SV=1	153.8	28895	24333.7	24063.7	29283.6	25119.6	24189.8	24629.4	27646.9	21160.7	25715	21182	22799.1	36143.4	25822.5	22812.2	20108.4	25273.2	19893.5	25595.6	28947.3	19569.3	24077	20402.1	24599	26139.6	21280.3	24899.6	18643.6	27517.7	24127.8	23626.5	27179.7	23180	23783.6	19989.3	23319.5	28487.2	20568	22496.9	W5P5G5	CAPNS1	-0.133959
W5NQJ2	COPS5	COPS5	COP9 signalosome subunit 5	W5NQJ2_SHEEP	tr|W5NQJ2|W5NQJ2_SHEEP	tr|W5NQJ2|W5NQJ2_SHEEP COP9 signalosome subunit 5 OS=Ovis aries OX=9940 GN=COPS5 PE=3 SV=1	57.115	14218.7	13214.8	11058.3	15498.6	13366.6	13513.1	12849.9	15407.2	13966.8	13166.1	13857.1	13978.4	13232.1	15972.3	14185.2	13182.1	15076.2	14580.1	13861.6	15127.8	13061.5	15529.2	14487.8	14740.4	14493.9	14795.7	15787.6	14434.5	14341	13553	16541.9	15167.7	13671.8	15594.1	13649.8	15664.3	16081.8	13862.6	14419.4	W5NQJ2	COPS5	0.0760787
W5P878	CPT2	CPT2	Carnitine palmitoyltransferase 2	W5P878_SHEEP	tr|W5P878|W5P878_SHEEP	tr|W5P878|W5P878_SHEEP Carnitine palmitoyltransferase 2 OS=Ovis aries OX=9940 GN=CPT2 PE=3 SV=1	82.663	21962.9	23159.5	20594.2	22474.5	22530.8	22854.4	23342.5	22928.9	20389.9	20763.3	21703.3	22637.1	20936.3	24853.5	24950.1	23424	22813	24494.3	21540.9	20493.3	21638	23457.9	26242.2	22962.1	24202.2	23672.3	22249.6	25951	23951.6	26326.7	24015.3	26513.1	26340.9	22739.5	25053.8	23947.2	22132.8	23435.7	23364.8	W5P878	CPT2	0.0641657
W5PLR7	XPO7	XPO7	Exportin 7	W5PLR7_SHEEP	tr|W5PLR7|W5PLR7_SHEEP;tr|W5PLS1|W5PLS1_SHEEP	tr|W5PLR7|W5PLR7_SHEEP Exportin 7 OS=Ovis aries OX=9940 GN=XPO7 PE=3 SV=1;tr|W5PLS1|W5PLS1_SHEEP Exportin 7 OS=Ovis aries OX=9940 GN=XPO7 PE=3 SV=1	63.34	5809.44	8256.3	8021.42	8399.58	7589.38	8853.21	7680.34	4053.14	8107.44	7417.26	7513.58	7328.24	7187.46	9046.64	9269.53	8631.77	7869.02	7229.23	7392.64	8562.52	7593.86	8532.4	9025.63	7574.11	8064.77	8861.22	10404.3	8820.88	9199.31	8545.44	8514.76	8248.63	8887.35	8482.51	9252.25	8736.91	10995.3	11387.5	6370.81	W5PLR7	XPO7	0.147474
W5Q9Q9	NCALD	NCALD	Neurocalcin delta	W5Q9Q9_SHEEP	tr|W5Q9Q9|W5Q9Q9_SHEEP	tr|W5Q9Q9|W5Q9Q9_SHEEP Neurocalcin delta OS=Ovis aries OX=9940 GN=NCALD PE=4 SV=1	32.762	5688.32	7538.19	4988.29	5879.78	4989.92	5005.97	4502.7	5467.31	5269.76	4980.79	3519.87	7861.39	9261.11	4560.02	4935.66	4480.15	6329.11	2995.32	6582.48	4386.46	5647.37	5066.14	5183.27	5527.41	5447.24	5402.3	3339.65	5938.32	6243.03	6629.26	5773.13	6400.48	5364.88	5831.25	4964.06	4741.16	5244.67	5376.58	5178.09	W5Q9Q9	NCALD	-0.208742
W5P6M6	PTK7	PTK7	Protein tyrosine kinase 7 (inactive)	W5P6M6_SHEEP	tr|W5P6M6|W5P6M6_SHEEP	tr|W5P6M6|W5P6M6_SHEEP Protein tyrosine kinase 7 (inactive) OS=Ovis aries OX=9940 GN=PTK7 PE=3 SV=1	53.668	17176.1	14769.3	14975.3	15529.3	13942	13090.5	16684.8	16212	15316.8	15472.5	15063.7	16645.5	14819.6	15714.5	16770.7	17394.3	16564.3	15863.9	17005.3	17154.1	14508.9	16810.8	17166.5	21665.1	17089.9	15547.8	12562.8	16838.5	17894.9	14485.2	17307.7	18356.7	16555.6	17038.9	17377.6	18602	16449.7	17331.8	16004.6	W5P6M6	PTK7	0.0917534
W5PK00	HNRNPH2	HNRNPH2	Heterogeneous nuclear ribonucleoprotein H2	W5PK00_SHEEP	tr|W5PK00|W5PK00_SHEEP	tr|W5PK00|W5PK00_SHEEP Heterogeneous nuclear ribonucleoprotein H2 OS=Ovis aries OX=9940 GN=HNRNPH2 PE=4 SV=1	143.22	12625.5	10935.5	13378.6	14841	14934.8	13547.7	14128.8	11165.9	14785.2	15113.9	13484.8	12295.8	15739.2	12505.8	13557.4	14074	11215.9	13706.8	10948	12712.9	13560.5	14098.2	12207.8	12422.7	12375.2	12310.3	12530.4	13508.3	13680.6	11907.3	12662.5	13421.4	11073.3	12314.4	13003.8	13503	13160.5	13179.1	13633.2	W5PK00	HNRNPH2	-0.0909839
[truncated: 823 more rows]
[truncated: 15 more columns]

## Sheet: 3. 15min dependent
							Unventilated Control - Normalised MS Intensity											F415 Normalised MS Intensity							F615 Normalised MS Intensity										F815 Normalised MS Intensity								F415 EdgeR Results						F615 EdgeR Results
[truncated: 1,544 more rows]
[truncated: 11 more columns]

## Sheet: 4. 90min non-dependent
						Unventilated Control - Normalised MS Intensity											F490 Normalised MS Intensity															F890 Normalised MS Intensity														F490 EdgeR Results
[truncated: 2,589 more rows]
[truncated: 8 more columns]

## Sheet: 5. 90min dependent
						Unventilated Control - Normalised MS Intensity											F490 Normalised MS Intensity															F890 Normalised MS Intensity														F490 EdgeR Results
[truncated: 2,589 more rows]
[truncated: 8 more columns]

[truncated: 1 more sheets: 6. Diff. expressed proteins ]
