# Supplementary material for: Speed of lung inflation at birth influences the initiation of lung injury in preterm lambs
Source: JCI Insight. 2024 Aug 6;9(18):e181228. doi: 10.1172/jci.insight.181228 (PMC11457856; doi:10.1172/jci.insight.181228)
Supplement: Supporting data values [file jciinsight-9-181228-s145.xlsx]

## Sheet: Figure 2A
PRESSURE
Ai	F415	F615	F815	F490	F890		Aii	F415	F615	F815	F490	F890
	373.5	350.5	275.6	537.4	351.3			358.9	546.2	1147	98.24	378.4
	411.3	359.1	268.9	503.9	355.3			367.7	512	1173	118.4	474.2
	446.4	356.4	318.9	521.8	346.9			354.7	564.5	2057	104.1	423.9
	450.9	366	338.7	566.8	360.2			371.4	502.1	2132	121.2	410.4
	446.4	348.4	309.8	566.8	354.1			354.7	521.8	2450	121.2	295.5
	448.9	391.7	290.9	519	357.3			371.3	559.6	2313	99.32	477.6
	442.8	360.9	321.3	507.2	354.8			398.6	514.6	2091	143.5	497.6
	424.3	357.8	319.8	553.3	317.1			438.9	514.5	1535	98.92	349.9
	463	338.1	327.7	534.8	359.2			403.2	873.2	1628	133.3	509.4
	461.5	371.5		535.8	352.3			461.5	1361		109.6	485.9
		345.5		532.4	402.8				589.4		120.7	343.4
				527.9	407.4						101.5	428.1
				462.9	404.6						118.8	574
				460.1	405.6						108.3	563.3
				454.4	400.6						128.7	563.3
				526.8	397.4						126.5	634.4
					394.8							456.1

## Sheet: Figure 2B
VOLUME
Bi	F415	F615	F815	F490	F890		Bii	F415	F615	F815	F490	F890
	261.6	337.6	345.1	445	330			93.93	86.24	135.1	83.21	129
	319.2	343	355.1	444.6	331.6			69.48	100.2	132.1	78.53	131.6
	335	382.8	287.5	440.5	330.5			75.07	93.49	243.9	83.91	134.9
	443.8	367.3	374.4	437.2	336.6			64.52	88.68	156.8	84.81	120.2
	421.7	342.2	359.8	437.2	326.5			77.83	108.3	145.3	84.81	120.7
	410.8	369.9	369.7	447.3	337.8			74.67	118.8	178.1	78.1	126.8
	437.7	353.3	368.4	442.5	337.4			80.81	150.4	149.6	72.34	127.1
	432.5	362.1	365.5	478.8	328.6			135.1	108.7	147.1	78.31	131.8
	448.9	346.2	375.7	448.9	324.6			87.11	113.3	152.5	87.08	138.5
	464.1	423.5		453.6	308.2			83.86	116.9		88.12	135.4
		376.6		462.7	353.1				130.1		83.37	124.8
				466.8	385.9						84.53	124.2
				410.7	386.7						69.39	126.8
				422.9	374.6						73.89	118.3
				417.6	383.1						89.61	110
				445.8	387.9						84.96	123.9
					378.5							134.7

## Sheet: Figure 2C
Flow
Ci	F415	F615	F815	F490	F890		Cii	F415	F615	F815	F490	F890
	219.6	79.92	68.11	121	50.24			3.27333	5.035	3.20333	1.79667	5.28667
	131	101.7	42.3	133.1	42.08			4.48333	6.2	11.4467	1.785	5.69
	170.2	84.53	22.38	117.3	69.51			4.61667	6.72667	18.8167	1.93	4.725
	162.3	85.81	28.03	110.6	50.54			5.725	5.62833	17.9167	2.04833	4.81
	160.4	80.89	21.58	110.6	59.22			3.225	5.99167	21.5833	2.04833	4.465
	222.4	94.83	29.91	96.73	45.73			0.853667	6.45833	8.485	2.12167	5.08667
	167.9	99.35	44.24	114.4	44.52			1.82333	2.64833	6.07167	2.15333	5.23667
	176.8	71.84	40.4	134.6	55.57			1.5065	3.42833	6.83833	1.925	4.81667
	183.6	66.16	53.78	126	65.04			1.2875	4.30167	5.87667	2.1	5.11
	118.2	53.37		133.7	60.96			1.63067	2.95333		2.015	5.46667
		68.83		114.3	56.03				3.87333		2.21833	5.045
				134.5	44.15						1.91667	5.31833
				106.5	44.24						1.835	5.48333
				108.5	37.8						1.95667	5.46333
				100.2	36.56						2.375	5.03
				101.6	58.03						2.355	5.19167
					41.98							2.36167

## Sheet: Figure 3A
Peak Insp Flow		Time (m)	F4											F6
A			60	63	66	69	71	74	77	79	84	85		59	62	67	68	72	75	76	80	82	86	88	61	64	65	70	73	78	81	83	87
	Birth	0	2.29336	1.57737	1.17396	2.00664	2.12625	1.69219	1.63839	1.91563	1.31688	2.25156		1.54965	3.69656	3.01429	1.9832	2.24375	5.12437	3.33906	3.15188	4.84781	3.31317	3.95937	9.74464	9.28214	9.24609	8.55885	8.68008	8.41328	10.3522	10.8336	8.37396
	1 min	1	2.0817	1.23029	1.19922	1.76736	2.34687	4.21602	2.97083	1.74	3.09031	5.37188		1.59018	2.8317	1.86875	3.03333	6.10268	5.94063	3.10045	3.32679	6.29375	5.74043	6.30521	6.16027	5.92781	6.68973	8.27679	8.82187	6.75875	7.39554	10.4295	9.34102
	2 min	2	3.42344	2.78257	3.9375	4.10117	5.5775	5.25437	4.65187	4.39801	6.43281	4.79883		3.31027	6.38672	4.67455	6.67031	6.345	6.49492	6.73259	7.18698	7.05547	5.00095	6.30234	7.81429	7.58177	11.1924	10.1833	11.6469	11.7047	12.7094	10.9795	9.45977
	3 min	3	4.57024	2.91491	4.87852	4.8875	4.49922	3.47326	3.39062	3.71962	4.67875	4.833		5.44229	6.37479	6.21997	6.38164	6.23628	5.25827	6.80674	6.3543	6.57812	5.27795	6.17451	7.9569	7.74393	11.2555	9.78997	9.9849	10.9546	10.5347	10.3734	9.98678
	4 min	4	4.4519	4.02086	5.24429	4.21771	4.49323	4.76492	4.01708	4.96393	5.06573	4.28138		5.67716	6.00397	6.14963	5.56774	5.53588	5.125	6.22488	6.28859	6.82922	6.07973	5.84424	7.83973	7.50369	11.1375	9.82045	9.9752	10.6071	10.4385	9.63438	9.68625
	5 min	5	4.5006	3.69675	4.4526	4.41787	4.50889	4.5375	3.92219	5.0277	5.34119	4.4608		6.01386	5.53562	5.39834	5.56507	5.60979	5.58639	6.27885	6.49087	7.07174	4.67193	6.37346	7.72975	7.70425	9.65952	9.73477	9.88245	10.7897	10.4058	10.0362	9.69508
	10 min	10	4.45539	3.48814	4.74315	4.91542	4.45069	3.83731	3.90905	5.72232	4.91546	4.89241		4.28251	5.36156	5.77632	5.88882	6.47661	6.0117	6.15262	6.49134	7.32516	5.19805	7.47603	8.30286	7.37076	9.45642	9.80828	10.8496	11.2471	10.4509	9.76656	9.0903
	15 min	15	4.36521	3.71307	4.95227	5.05537	4.40339	3.82742	3.95176	5.10088	4.82139	4.71126		4.54168	5.44126	6.12885	6.10767	6.42214	4.78768	5.68271	6.49527	7.38333	5.3563	6.04435	8.70451	7.88853	9.33553	9.79028	11.225	11.0622	9.9923	9.53213	8.80582

## Sheet: Figure 3B
Dynamic Compliance		Time (m)	F4											F6
B			60	63	66	69	71	74	77	79	84	85		59	62	67	68	72	75	76	80	82	86	88	61	64	65	70	73	78	81	83	87
	Birth	0	0.141166	0.09	0.0430557		0.123036	0.104686	0.0816551	0.0930148	0.053683	0.120882		0.0444083	0.119338	0.0838872	0.0627705	0.0584424	0.0906556	0.355673	0.0842911	0.0677151	0.0805273	0.0789789	0.0980347	0.0740696	0.185873	0.101789	0.0694926	0.0691814	0.129909	0.130042	0.091353
	1 min	1	0.175237	0.0910977	0.0659532	0.117166	0.248748	0.239263	0.139655	0.11084	0.115748	0.128013		0.0606754	0.129673	0.073864	0.1218	0.0942103	0.0923504	0.481078	0.10298	0.114212	0.151232	0.132831	0.0867143	0.0770775	0.273119	0.164566	0.0989464	0.0902574	0.131165	0.157798	0.135195
	2 min	2	0.293061	0.141292	0.128683	0.220617	0.265228	0.320585	0.21001	0.160902	0.243053	0.204813		0.104987	0.249978	0.137225	0.241499	0.193841	0.163159	0.359817	0.18507	0.220701	0.246128	0.212015	0.159369	0.128304	0.299715	0.267519	0.182846	0.150532	0.202616	0.27344	0.237874
	3 min	3	0.313987	0.1511	0.183661	0.260475	0.269851	0.29661	0.231815	0.231594	0.261305	0.214166		0.17637	0.279833	0.209649	0.26896	0.221738	0.177211	0.371061	0.201414	0.228172	0.242736	0.216466	0.173403	0.138055	0.331163	0.273714	0.187519	0.17139	0.227436	0.276634	0.244851
	4 min	4	0.310836	0.171445	0.213972	0.286182	0.283385	0.296727	0.246722	0.236202	0.270332	0.211642		0.178552	0.300632	0.254061	0.263141	0.235574	0.175377	0.247274	0.210869	0.213204	0.258544	0.211886	0.188795	0.174394	0.373252	0.283468	0.187772	0.176391	0.22965	0.273001	0.25009
	5 min	5	0.313779	0.187643	0.224287	0.2992	0.301341	0.30466	0.249861	0.229729	0.28271	0.216694		0.190209	0.303654	0.261343	0.268039	0.237986	0.185594	0.270804	0.216776	0.218532	0.255787	0.216576	0.197421	0.182702	0.393658	0.288442	0.183747	0.181565	0.23664	0.271084	0.258375
	10 min	10	0.325678	0.219806	0.232257	0.32268	0.300474	0.302523	0.264356	0.273305	0.29227	0.225283		0.190518	0.311281	0.269988	0.281223	0.280073	0.188564	0.298846	0.228165	0.227978	0.230668	0.249134	0.219984	0.197553	0.406632	0.29465	0.201842	0.194622	0.252663	0.270678	0.261575
	15 min	15	0.370087	0.221412	0.239997	0.339579	0.302047	0.310061	0.276125	0.296642	0.293619	0.229025		0.189602	0.310691	0.27661	0.290826	0.288818	0.172847	0.339143	0.238494	0.230528	0.237577	0.224283	0.232218	0.195127	0.414714	0.297551	0.217615	0.202581	0.267422	0.270736	0.275634

## Sheet: Figure 3C
Mechanical Energy of Resp System		Time (m)	F4												F6												F8
C			L60	L63	L66	L69	L71	L74	L77	L79	L84	L85			L59	L62	L67	L68	L72	L75	L76	L80	L82	L86	L88		L58	L61	L64	L65	L70	L73	L78	L81	L83	L87
	Birth	0	10.2965	6.29966	4.77348		6.16056	8.49243	6.31459	7.31847	10.4006	9.54102			3.66637	9.75932	6.84413	5.21547	4.85824	7.58779	29.4346	6.9227	5.56044	6.54158	6.45966			8.3645	6.42015	15.9236	8.53322	5.90026	6.00824	10.7669	4.2937	7.41677
	1 min	1	4.68866	2.43295	1.80307	5.17812	5.78699	16.3491	6.42248	4.95154	10.7836	9.02426			1.68655	3.61938	1.9126	8.75451	6.90303	6.70892	23.0847	4.76161	7.95836	10.1967	9.23408			2.45195	2.23477	7.83003	7.76238	7.37101	4.47787	3.27899	7.89425	9.64405
	2 min	2	19.9241	10.6905	18.7221	23.6059	23.4958	24.8156	21.5495	21.5735	23.5223	22.9814			9.61162	20.3344	17.538	34.0549	28.8792	24.2793	40.5044	20.5485	25.0545	25.7362	16.7601			13.1455	10.6639	24.895	18.7351	21.2891	17.5291	21.9849	20.6364	17.8893
	3 min	3	21.0617	11.5079	21.8622	27.7379	16.949	17.6467	13.9686	21.1455	20.0114	18.7543			19.8964	22.4405	30.0632	29.8719	25.9757	20.138	34.325	16.164	22.0584	19.5093	17.208			14.2328	11.4638	27.3775	17.2896	15.301	16.3489	14.2633	18.9239	16.2084
	4 min	4	20.0277	22.9039	22.457	22.7152	18.873	18.5633	16.5063	28.8781	17.3324	17.3351			19.53	23.2656	25.653	21.5067	19.203	19.3795	19.7387	15.4424	17.1144	24.9268	13.3277			15.4814	20.4847	28.203	16.9008	15.4081	14.6645	14.4778	17.1647	15.9744
	5 min	5	20.405	19.1789	17.5323	23.7812	17.035	19.0582	15.297	25.0396	18.0903	17.7657			21.149	21.4163	21.4041	21.97	19.5027	21.147	18.7292	14.5409	17.3458	20.8001	13.6268			16.143	20.9774	20.7194	16.8185	15.0241	15.134	14.7402	18.8658	15.4108
	10 min	10	20.1485	17.6642	17.9693	25.544	15.115	16.9232	14.0807	29.4021	17.3738	18.5129			11.1362	20.4004	21.5385	22.9559	23.0369	21.2788	16.8204	13.6381	18.2551	18.5126	15.0179			17.934	16.1524	19.6096	16.5371	16.5271	16.2499	13.6626	18.7582	14.9644
	15 min	15	22.7545	17.7219	18.3888	25.493	14.1306	17.3574	13.3973	23.1468	16.5351	18.5202			11.769	20.5569	22.0612	23.7836	19.6229	14.0439	14.6378	13.4639	18.4581	19.0463	13.0188			19.0385	16.0159	19.1913	16.3409	17.7925	13.9022	12.9031	17.9159	13.7582

## Sheet: Figure 3D
Static PV Curve	Pressure (cmH2O)	F4											F6											F8
D		60	63	66	69	71	74	77	79	84	85		59	62	67	68	72	75	76	80	82	86	88	58	61	64	65	70	73	78	81	83	87
	0	0	0	0	0	0	0	0	0	0	0		0	0	0	0	0	0	0	0	0	0	0	0	0	0	0	0	0	0	0	0	0
	5	1.349	1.351	0.954	1.751	1.502	1.72	0.995	1.216	0.713	1.382		0.917	1.056	1.391	1.713	1.88	1.198	1.623	1.447	0.995	1.318	0.733	1.144	1.246	0.952	1.294	1.294	1.303	1.06	1.18	1.246	1.471
	10	3.035	2.365	1.908	3.063	3.003	3.011	1.99	3.04	1.783	3.109		1.835	3.521	3.478	2.57	3.383	2.395	3.247	3.184	2.985	2.965	2.198	2.575	2.492	1.905	3.236	2.913	2.932	3.18	1.77	3.427	3.529
	15	4.384	3.716	2.862	4.814	6.306	4.731	3.317	3.951	3.209	4.836		2.752	4.93	4.87	4.711	5.639	3.593	4.87	5.789	4.312	3.954	3.419	3.72	3.738	3.175	4.854	4.531	4.235	4.594	3.245	4.05	5
	20	8.094	5.743	4.452	6.565	10.811	6.452	5.638	6.079	5.348	6.908		4.893	12.324	6.957	7.709	8.647	4.79	9.74	8.394	5.97	5.272	5.128	5.15	6.854	3.81	8.091	6.472	5.212	7.067	5.015	6.231	8.824
	30	22.934	11.824	15.898	20.131	22.222	20.215	22.554	13.678	12.834	15.544		11.621	22.887	15.304	19.272	18.797	8.982	25.974	18.813	11.94	16.474	11.477	11.445	14.953	6.349	20.065	22.33	12.704	15.901	22.124	15.576	20.294
	35	30.354	15.203	20.668	29.759	27.628	33.978	29.187	18.845	18.895	19.344		15.596	28.873	18.783	26.124	24.436	11.677	31.169	23.155	15.92	22.076	14.652	15.737	19.938	10.159	26.537	24.272	14.984	18.375	25.074	21.495	25.294
	30	29.005	13.851	19.396	28.009	26.126	32.258	27.529	17.629	17.825	17.962		14.679	27.465	17.739	24.411	23.308	10.479	30.195	21.997	14.925	21.087	13.431	14.878	19.315	9.206	25.243	22.977	14.007	17.668	23.894	20.249	24.118
	20	24.283	11.824	16.216	23.632	22.823	25.376	23.217	14.894	14.26	14.508		12.232	22.887	14.957	20.128	19.925	8.383	26.299	18.813	11.94	17.133	11.233	12.303	17.445	7.302	21.036	22.006	11.401	14.134	20.649	16.822	19.706
	15	20.236	10.135	14.308	20.131	20.42	20.645	20.564	13.07	12.121	12.781		10.703	20.07	12.522	17.131	16.917	6.886	23.377	16.787	9.95	14.827	9.768	10.587	14.953	6.032	17.799	15.534	10.423	12.367	17.699	14.019	16.471
	10	15.514	7.77	10.811	14.442	17.117	17.204	15.92	10.334	9.269	9.672		7.951	15.493	9.739	13.704	13.534	5.09	17.857	13.025	7.297	10.544	7.326	8.584	11.838	4.762	13.916	11.65	8.143	10.247	13.274	10.592	11.765
	5	8.432	5.743	5.723	8.315	11.712	10.753	8.292	6.383	3.922	5.527		4.587	10.211	4.522	8.565	9.023	2.994	12.013	8.683	3.98	5.931	3.419	5.15	8.411	2.857	7.443	6.149	4.886	5.3	8.26	5.607	6.765
	0	3.71	1.689	3.816	4.814	3.604	5.161	3.98	3.343	1.783	3.454		1.529	3.169	2.087	4.283	3.759	1.497	5.195	3.763	2.322	3.624	1.954	1.717	5.296	1.587	2.913	3.56	2.932	2.827	3.54	4.05	1.765

## Sheet: Figure 3E
Right lung Aeration Ratio		Time (m)	F4												F6												F8
E			L60	L63	L66	L69	L71	L74	L77	L79	L84	L85			L59	L62	L67	L68	L72	L75	L76	L80	L82	L86	L88		L58	L61	L64	L65	L70	L73	L78	L81	L83	L87
	Birth	0	1.12	1.05	1.37	1.11	1.19	1.01	1.16	1.11	1.25	1.14			1.18	1.14	1.26	1.2	1.17	1.14	1.23	1.09	1.09	1.18	1.19					1.08	1.06	1.09	1.04	1.11		1.16
	1 min	1	1.13	1.04	1.37	1.12	1.22	1.02	1.17	1.1	1.27	1.15			1.19	1.15	1.27	1.21	1.18	1.14	1.24	1.09	1.09	1.19	1.21					1.09	1.07	1.1	1.04	1.12		1.15
	2 min	2	1.12	1.05	1.37	1.11	1.23	1.03	1.16	1.1	1.27	1.16			1.19	1.16	1.27	1.21	1.18	1.15	1.23	1.09	1.09	1.18	1.2					1.09	1.07	1.1	1.04	1.12		1.14
	3 min	3	1.13	1.05	1.39	1.1	1.22	1.02	1.14	1.1	1.28	1.16			1.19	1.16	1.27	1.21	1.18	1.14	1.21	1.08	1.09	1.18	1.2					1.1	1.07	1.1	1.03	1.12		1.14
	4 min	4	1.13	1.05	1.4	1.09	1.22	1.02	1.13	1.09	1.28	1.16			1.19	1.17	1.27	1.21	1.17	1.14	1.21	1.08	1.09	1.18	1.2					1.1	1.07	1.1	1.03	1.11		1.15
	5 min	5	1.13	1.06	1.4	1.09	1.23	1.02	1.13	1.09	1.28	1.17			1.2	1.18	1.27	1.21	1.17	1.14	1.21	1.08	1.09	1.16	1.19					1.11	1.08	1.08	1.03	1.11		1.12
	10 min	10	1.14	1.06	1.4	1.08	1.23	1.02	1.14	1.09	1.28	1.2			1.2	1.2	1.27	1.22	1.19	1.14	1.21	1.08	1.08	1.16	1.2					1.11	1.11	1.1	1.03	1.1		1.13
	15 min	15	1.14	1.06	1.4	1.07	1.23	1.02	1.14	1.09	1.28	1.19			1.21	1.21	1.27	1.22	1.17	1.14	1.21	1.08	1.08	1.16	1.21					1.12	1.12	1.1	1.03	1.1		1.14

## Sheet: Figure 3F
CoVvd		Time (m)	F4												F6												F8
F			L60	L63	L66	L69	L71	L74	L77	L79	L84	L85			L59	L62	L67	L68	L72	L75	L76	L80	L82	L86	L88		L65	L70	L73	L78	L81	L83	L87
	Birth	0	49.1	48.1	54.8	52.2	47.9	56	54.4	55.8	53.4	57.4			55.7	46.8	53.9	51.2	57.5	55.1	57.6	52.3	55.1	55.2	56.2		48.4	51.8	58.4	56.2	52.7	59.2	59.9
	1 min	1	50.5	49.6	48.4	51.4	48.8	57.1	54.7	53.1	53.3	57.8			54	46.1	53.4	51.5	55.4	51.8	56	51.1	52.9	54.8	55.7		48.2	51.6	55.8	55.1	52.5	57.8	57.2
	2 min	2	51.2	49.4	49.2	52.4	49.3	58.8	55.9	53.4	53.6	58.6			55.2	46.7	54.2	52.3	56	53.3	56.3	52.2	53.1	55.6	56.7		49	52	57.4	55.4	53.9	58.6	57.4
	3 min	3	51	49.3	52	52.6	49.2	59	55.7	53.7	53.8	58.4			55.2	46.6	54.3	52.9	55.8	53.6	56.4	52.3	52.8	55.6	56.7		49	51.4	57.3	55.4	54.2	58.9	57.4
	4 min	4	50.6	49.3	52	52.8	49.1	58.5	56	53.4	52.6	58.4			55.1	46.3	54.4	51.8	55.5	53.3	56.7	52.6	52.4	55.6	56.2		49.1	52.2	56.9	55.6	54.1	58.9	56.7
	5 min	5	50.4	49	49.7	52.9	49	58.3	56.1	52.7	52.6	58.1			55.1	45.9	54.5	51.7	55.4	53.1	56.6	52.6	52.1	55.6	55.9		48.7	52.1	56.8	55.5	54.1	58.5	56.4
	10 min	10	50.2	48.9	49.1	53	48.6	57.9	56.1	52.4	52.4	57			54.9	45.4	54.1	50.3	54.6	53.2	56.1	52.3	52.2	54.3	55.3		48.5	52.2	56.2	55.4	53.3	58.4	56.3
	15 min	15	50.1	49.1	49.1	53.1	48.5	56.3	56	51.8	52.3	56.8			54.8	45.5	53.9	50.9	53.6	53.8	55.7	52.2	52.4	54.4	55.7		48.1	50.9	55.4	55.5	52.9	58	56.3

## Sheet: Figure 4A
Peak Insp Flow		Time (m)	Apn																				F8 Apn
A			L2	L6	L9	L10	L16	L17	L22	L25	L28	L38	L47	L48	L51	L56	L64	L65					L1	L2	L3	L4	L5	L6	L7	L8	L9	L10	L11	L12	L13	L14	L15	L16	L17
	Fetal			2.7	3.2	2.9	2.4	2.7	2.3	2.6	4.7	2.6	2.7	2.6	2.7	2.6	3.2	3.39205					6.7	7.2	8.2	6.4	8.3	7.1	10.2	7.5	7.3	8.5	0.0330861	6.69547	6.95585	7.8623	8.0272	7.2389
	Birth	0		3.3	4.5	3.8	4.4	4	2	4.1	4.1	3.4	3.6	3.4	2.6	2.8	3	4.29494					7.9	5.6	5.2	6.3	7.5	6.8	6.5	6	6.5	6.2	6.93501	4.89947	7.56623	8.43184	8.82022	7.89582
	1 min	1		3.6	2.8	2.8	2.8	2.6	2.3	2.5	1.8	2.7	2.8	2.4	2.9	3	3.1	3.03921					7.8	7.5	7	5.8	6.7	6.5	7.1	6.3	6.3	10.3	10.4554	5.0102	6.77798	7.06143	7.46553	5.63039
	2 min	2		3.5	4.1	4.1	4	4.3	2.5	3.5	2.7	4.2	3.9	3.5	3.6	3.9	4.3	3.96903					7.4	9	8.1	5.9	6.5	7.7	9	7.1	7.7	6.4	8.51992	6.04105	8.17718	8.34987	8.38659	5.98044
	3 min	3		4	3.2	5.6	5.1	5.6	3.4	5	3.9	6.1	5	5.8	3.9	4.9	6.8	4.81187					8	9	10.5	6.5	8.2	9	10.4	8.2	9.5	11.7	11.0193	7.29908	9.21064	9.00576	8.61314	8.22028
	4 min	4		3.9	4	5.4	4.2	5.1	4.7	4.1	3.7	4.8	4.6	4.6	3.7	4	4.8						8.7	8.1	9.6	7.1	8.2	7.8	8.2	8.7	8.7	9.9		7.30001			8.15897
	5 min	5		3.8	4.1	5.2	4.2	5.3	3.4	4	4.2	4.6	4.3	4.6	3.7	4	5.4	4.30758					6.7	8.1	9.3	7.7	7.8	7.7	8	8.3	9.2	9.7	10.0335	6.79764	8.80299	7.19672	8.10055	7.54513	9.6388
	10 min	10		3.9	3.9	5	4.2	5	3.4	3.9	4.9	4.6	4.4	4.2	3.6	3.9	5.3	4.86421					8.6	8.4	8	7.9	7.6	7.5	7.9	8.6	8.8	8.3	8.00323	7.14677	7.80406	7.96144	7.18433	7.49123	8.12801
	15 min	15		3.7	4.4	3.5	4.4	3.7	3.9	4.7	4.8	4.7	4	4.7	3.1	3.6	4.4	4.76103					7.7	8.2	7.8	7.3	7.7	8	7.5	7.5	8.3	9.1	7.11992	7.55563	7.4363	7.32732	5.99059	8.39749	7.88135
	20 min	20		3	4.3	3.4	3.3	3.6	4.1	4.5	3.8	4.6	4	4	3.1	3.7	4.5	4.08517					7.7	8.6	8	7.3	7.2	7.7	7.8	7.8	8.4	8.2	7.04654	7.33029	7.0195	7.25541	6.05858	8.35006	8.05229
	30 min	30		4	3.9	2.8	3.3	3.3	4.2	4.2	4.2	4	4.5	3.8	2.8	3.6	4.4	3.59799					7.2	8.3	7.3	7	6.5	7	6.4	6.6	7.4	7.2	6.98071	7.04559	6.9784	6.74888	6.29189	7.69344	7.2739
	45 min	45		3.6	4	2.7	3.3	3.3	4	4	5.3	4	4.4	4	3	3.5	4.4	3.56438					7	8.1	7.7	6.7	5.9	6.9	6.4	6	7.1	6.8	6.97215	8.41332	7.11805	6.88486	6.4298	7.79421	8.02616
	60 min	60		3.2	3.5	4.8	3.1	3.5	4.2	3.7	5.5	4.5	4.5	4	3.4	4.2	4.8	3.90047					8.4	8.2	8.7	7.3	6.6	7.3	7.8	7.1	7.7	8	7.31587	8.88517	8.63711	7.57713	7.13756	8.16034	8.58203
	75 min	75		3.6	3.5	3.6	3	3.5	4.6	4.2	5.7	5	4.4	3.8	3.2	4.1	4.4	4.91425					8.3	8	7.8		6.7	7.5	7.1	7.4	7.5	6.6	6.86745	8.72033	8.65211	8.20505	6.97285	8.33596	8.47281
	90 min	90		3.6	4	3.8	3.1	4.9	4.4	4	4.5	5.2	5.2	5.2	3.7	4.1	4.5	6.27199					8.2	8.2	7.1	6.2	6.8	7	7.5	8.9	7.5	7.4	6.32042	8.63543	8.48661	7.7675	7.07111	8.45883	8.60501

[truncated: 9 more sheets: Figure 4B, Figure 4C, Figure 4D, Figure 4E, Figure 4F, Figure 5, Figure 6A, Figure 6B, Figure 6C]
